# Supplementary material for: RNA-seq Based Transcriptome Analysis Reveals The Cross-Talk of Macrophage and Adipocyte of Chicken Subcutaneous Adipose Tissue during The Embryonic and Post-Hatch Period
Source: Front Immunol. 2022 Jul 15;13:889439. doi: 10.3389/fimmu.2022.889439 (PMC9334849; doi:10.3389/fimmu.2022.889439)
Supplement: Supplementary Table S3 — DEGs list [file Table_3.xlsx]

## Sheet: subcutaneous adipose tissue
E14 vs E20	E20 VS D1	D1 VS D9
UBE2T	RHOH	ANGPTL5
ENSGALG00000050228	UBE2T	GFI1B
LSS	RXFP1	ENSGALG00000044661
ANGPTL5	RGS10	ANGPT4
GRTP1	ARHGDIB	AvBD6
GAS6	ATP1B4	GYS1
ENSGALG00000016826	APBB1IP	SLC6A9
ANGPTL2	LSS	PIK3AP1
TIAM1	ANGPTL5	ENSGALG00000055047
SFRP1	ME1	ENSGALG00000045036
ENSGALG00000044661	SNAP91	ENSGALG00000001049
MMP16	TIAM1	ENSGALG00000036044
FKCOSL	GFI1B	COL6A1
CPXM1	LPAR4	TAPBPL
MTSS1L	SLC2A5	MYH1D
KMT5C	ENSGALG00000002461	SRGAP1
CENPS	LIFR	CDK18
AvBD6	BLK	SLC44A2
AvBD2	FDFT1	TLR2-1
CSRNP1	AvBD2	IFIH1
AADAC	ENSGALG00000054878	ENSGALG00000014585
ENSGALG00000045036	GYS1	ENSGALG00000015183
KIAA0753	SNX22	DLL4
ENSGALG00000036044	ENSGALG00000051347	ZC3HAV1
SEC24B	HERC3	P3H2
TBXA2R	PIK3AP1	UPP2
TMEM132A	ENSGALG00000055047	C1QTNF6
GRIA1	KIAA0753	PSTPIP2
THSD4	ENSGALG00000001049	NOS3
HSPA13	TBX3	SEPT11
FDX1	ENSGALG00000036044	MCRIP2
ENSGALG00000041013	IGSF6	MYO1F
ENSGALG00000041014	PXK	P2RX1
GPT2	TBXA2R	DGLUCY
ENSGALG00000045305	THSD4	ICA1
ENSGALG00000048462	ZDHHC13	PRDM8
MRRF	ENSGALG00000052552	APOBEC2
NCAPG	BTBD8	ENSGALG00000048091
CHRDL2	ENSGALG00000041014	FOXP4
MYH1D	TOP3A	SOX18
RGS3	ENSGALG00000048462	ADAR1
TTC14	TAPBPL	CENPW
IL1RAPL2	MRRF	ENSGALG00000016556
CRY4	NCAPG	VEGFD
ENSGALG00000047141	RNF169	ENSGALG00000012072
MPZL1	SLCO2B1	DTX3L
SRGAP1	RGS3	BUB1
HTR1A	TTC14	YAF2
EPHB6	IL1RAPL2	ENSGALG00000000791
SLC26A8	ENSGALG00000047143	FLT1
ZBTB25	ARHGAP15	RASL11A
MFSD4A	SRGAP1	TP63
PATZ1	PTN	WISP2
WDR6	ZBTB25	ENSGALG00000045671
SPIRE2	PRKAR2B	CRP
DBNDD1	CDK18	ENSGALG00000016292
MYH1F	MFSD4A	C2H8ORF22
ENSGALG00000002581	WWP2	DGAT2
ERBB3	LIMD2	ENSGALG00000054934
ASPM	SLC44A2	ENSGALG00000006756
BCAT1	SCPEP1	TFRC
RF00139	ENSGALG00000002581	ENSGALG00000026422
PRKX	PIK3CD	RRAD
CADM1	TLR2-1	ANO1
PSAT1	STK11IP	PRCP
SLC14A1	ASPM	SCTR
HOXB7	IFIH1	ENSGALG00000053296
C1orf112	RF00139	ENSGALG00000053121
ZC3HAV1	PRKX	ENSGALG00000013239
MTMR6	ENSGALG00000014585	CYTIP
ENSGALG00000053746	CADM1	MCM5
gga-mir-3064	ENSGALG00000015183	ENSGALG00000052452
ENSGALG00000027514	SLC14A1	ENSGALG00000052980
ENSGALG00000046425	HOXB7	CCDC130
UPP2	ENSGALG00000008518	ICOS
ENSGALG00000047488	ZC3HAV1	FUT7
PSTPIP2	gga-mir-3064	LOXL2
MBD3	UPP2	CTGF
NOS3	ENSGALG00000049551	MCM10
ENSGALG00000046999	ENSGALG00000047488	LIG1
RPS6KA2	ENSGALG00000040131	TNMD
SEPT11	PSTPIP2	ENSGALG00000013033
NECTIN4	MGAT4C	ADA2
PNAT3	NOS3	CXXC5
FOXK2	RPL37A	VSIG4
PRDM8	PNAT3	TNNI2
ENSGALG00000038377	ENSGALG00000005472	OLFML2A
gga-mir-12230	PNAT10	ENSGALG00000007645
ABLIM3	FOXK2	COL14A1
APOBEC2	MYO1F	LYN
FOXP4	P2RX1	ALDH18A1
SOX18	DGLUCY	ENSGALG00000026789
MPRIP	ADSS	ALOX5AP
ENSGALG00000004793	ICA1	CNN1
H2AFY2	ENSGALG00000038377	APAF1
GRHL3	GNAI2	BBOX1
PMP2	ABLIM3	NEFL
GAS7	WDR59	CRISPLD2
ENSGALG00000053507	ENSGALG00000048091	GPR20
DDX11	FOXP4	GFRA2
ACBD7	SOX18	ENG
NMRK2	MPRIP	ENSGALG00000054746
CENPW	ORAI1	TUBA3E
DIPK1C	PMP2	PTGER4
VEGFD	ADAR1	ENSGALG00000051101
SBDS	DDX11	C1QC
COL4A3BP	NMRK2	FANCI
HOOK3	CENPW	MYLK
CD200	ENSGALG00000016556	CASP10
PACSIN3	ENSGALG00000012072	ADGRG1
BUB1	DTX3L	ANKRD13B
CGRRF1	HOOK3	EEF1A2
SLC15A2	CD200	SLC7A5
ENSGALG00000000791	BUB1	ENSGALG00000049588
NEO1	SLC15A2	NR5A2
ELOVL6	MFSD12	AVD
ENSGALG00000054317	EMID1	ENSGALG00000016636
LNX2	ENSGALG00000000791	CLSTN3
FLT1	RFX2	RFESD
RASL11A	XIAP	ENSGALG00000000720
CNMD	FLT1	COL1A2
TP63	RASL11A	ENSGALG00000036547
ENSGALG00000046652	TP63	ENSGALG00000052504
PMVK	WISP2	ENSGALG00000019231
ENSGALG00000003805	ARHGAP45	CMYA5
INPP4A	ENSGALG00000029702	CNRIP1
HSPA8	ENSGALG00000045671	PLEK
BCL2A1	ENSGALG00000050337	COQ8B
MAPK12	ENSGALG00000050332	RRM1
ENSGALG00000003074	DRAM1	BASP1
PRAG1	HSPA8	GMIP
ENSGALG00000008803	BCL2A1	GTSE1
NIPAL4	ENSGALG00000003074	CMTR1
BMP5	ENSGALG00000008803	LY96
C2H8ORF22	CGAS	ENSGALG00000033522
DGAT2	DGAT2	ITGA3
DTNA	ENSGALG00000054937	CDK2
ENSGALG00000015219	ENSGALG00000054934	CDH5
ENSGALG00000024395	SYK	ENSGALG00000019795
ENSGALG00000025996	DCLK3	GSDMA
ENSGALG00000051882	ENSGALG00000024395	PARVB
ENSGALG00000010195	ENSGALG00000025996	ENSGALG00000009479
CTBP2	ENSGALG00000010195	PPM1J
ARHGAP11A	FAM161B	NARF
THY1	ARHGAP11A	ENSGALG00000045940
ENSGALG00000031689	ENSGALG00000006756	ENSGALG00000049504
TFRC	ENSGALG00000004341	TUBB
ZNF710	TFRC	PPARA
SOCS1	ZNF710	ENSGALG00000002102
KCNH2	KCNH2	ACVRL1
ENSGALG00000031300	MAFB	LIPC
TULP1	ENSGALG00000031303	ENSGALG00000032428
BAMBI	ENSGALG00000052213	ENSGALG00000024470
ENSGALG00000040995	ENSGALG00000026422	PTPRE
ASAP3	RRAD	SEC24D
ENSGALG00000026426	DNAJA1	ENSGALG00000036838
PFKM	ANO1	ENSGALG00000051054
RRAD	ENSGALG00000048781	NUP210
ENSGALG00000049461	KLHL6	F8
ANO1	BST1	MYH11
HABP4	PAPSS2	EZH2
ZNF367	ENSGALG00000021355	ENSGALG00000048419
SLC22A3	ENSGALG00000013994	EFNA2
CISH	VNN1	RIN3
LGALSL	PRCP	DOK2
VNN1	TMEM26	TBC1D8
PRCP	ENSGALG00000053296	LYPD6
TMEM26	RHBG	ENSGALG00000028626
ENSGALG00000054471	ENSGALG00000013239	ENSGALG00000051212
ENSGALG00000053121	SMC6	KCNAB2
ENSGALG00000053129	CYTIP	PER3
RHBG	MCM5	RTN1
ENSGALG00000013239	ENSGALG00000052452	ENSGALG00000017411
MYCN	CCDC130	NPTX1
RBFOX2	SLC45A4	PCDH1
RASD2	FUT7	TSPAN2
MCM5	ID3	C11H19orf12
ENSGALG00000052986	IPMK	FAM107B
ENSGALG00000052980	MCM10	UNC93B1
ENSGALG00000011164	LIG1	ENSGALG00000053792
ILVBL	STK17A	RHBDF2
GLIPR2	ENSGALG00000030996	CHCHD10
DGKZ	Pcdh19	ENSGALG00000040182
GNAI1	ADA2	ENSGALG00000044404
ENSGALG00000046914	ENSGALG00000038853	PMEPA1
HACD1	PON2	TTYH2
SLC45A4	CITED2	ADD2
FZD7	ENSGALG00000054536	ASPN
HIST1H111R	INTS6	ZFPM1
LOXL2	WDFY2	ENSGALG00000001091
KCNC4	ENSGALG00000053627	BORA
PUS10	ARHGAP27	FBLN7
NCAM1	ENSGALG00000045540	MAPK11
CTGF	OCLN	TIMP4
ARPP21	VSIG4	PLXNC1
ENSGALG00000036466	ENSGALG00000005648	DES
MCM10	ENSGALG00000005644	F3
LIG1	TNNI2	ANLN
STK17A	SORL1	FBN3
ENSGALG00000030996	DOCK11	AGTR1
Pcdh19	AP4B1	UTS2R5
TNMD	ENSGALG00000007645	SERPINB10B
SBK2	LYN	SERPINB1
ENSGALG00000013033	PLEKHA2	CYBB
BID	GBGT1	ENSGALG00000011544
ENSGALG00000038853	ENSGALG00000003345	CYP2D6
CDKN2C	ZNF341	TENT5B
BORCS6	ALOX5AP	PIK3C2B
MYBPC1	ECM2	ENSGALG00000050441
ASIP	ARAP3	FAM198B
ENSGALG00000029970	DIPK2B	KCNQ4
SPIRE1	CNN1	MELK
TTC39A	DCLK1	PARM1
ARHGAP27	ENSGALG00000029540	SNCAIP
ARHGAP39	TTLL1	ECT2
ENSGALG00000045548	APAF1	MLKL
ACTA1	WWC2	ENSGALG00000032717
OCLN	TTC8	COLEC10
ENSGALG00000005649	TRIQK	ENSGALG00000047769
LYVE1	DENND3	PAPLN
TNNI2	ENSGALG00000047645	TMEM47
DENND2C	RASAL2	ENSGALG00000017040
COL14A1	DEPDC1	ADAMTS14
ENSGALG00000037671	NEFL	CENPO
ENSGALG00000003345	OSBPL7	ENSGALG00000045534
ZNF341	CRISPLD2	C1S
PID1	NOL4L	ARNTL
STRIP2	GPR20	DLK2
CARMIL3	AvBD1	FOSL2
PLPPR3	DENND6B	ENSGALG00000045096
ENSGALG00000026789	ACP5	CXCL14
GPX3	RBMS2	ACTA2
TSHZ3	ENSGALG00000047303	CLDN1
DOK4	ENSGALG00000026663	MYOC
ENSGALG00000032552	ENG	C1QA
ARAP3	CLCN7	SLBP
ENSGALG00000033381	KRT15	SOX10
DIPK2B	KAT7	SMIM3
CNN1	FAM117A	ENSGALG00000016105
DCLK1	BOC	CYP26B1
ENSGALG00000029540	NMRK1	ENSGALG00000029381
TTLL1	ENSGALG00000051101	S100A16
ZFYVE21	C1QC	LCAT
SH3GL1	ADAMTSL5	CD48
CHAF1A	COL28A1	NT5M
ENSGALG00000053983	MHCDMA	ENSGALG00000004840
ENSGALG00000053980	ACKR2	SLC25A47
ENSGALG00000053981	REEP4	SLC25A29
MPP7	SEC14L1	MMP9
SCN4B	MYLK	ENSGALG00000007713
DENND3	CASP10	IGSF1
BBOX1	ADGRG1	HEY1
DACH1	ANKRD13B	GINS2
DEPDC1	ENSGALG00000046729	OCM2
NEFL	GRIK1	TUBB2B
NOL4L	ENSGALG00000031197	CNN2
BTBD6	SLC7A5	SMC2
GPR20	ENSGALG00000048989	CD93
AvBD1	ENSGALG00000049581	ENSGALG00000050206
DENND6B	ENSGALG00000049586	ENSGALG00000054276
GFRA2	ENSGALG00000049588	ENSGALG00000047208
SAR1B	ENSGALG00000040269	PRKCB
RFLNA	SHKBP1	FRMD4A
DDX5	BF2	RHOG
ENSGALG00000047303	GATD1	CMPK2
ENSGALG00000026663	ENSGALG00000049636	P2RY8
MSRB3	IL10RA	MERTK
ENG	MTSS1	ERAP1
ENSGALG00000054746	MYLIP	ENSGALG00000014680
DARS2	AQP3	ENSGALG00000010303
HBZ	TMOD4	IL4I1
CNKSR2	AVD	TCIRG1
KRT19	HAGHL	ENSGALG00000046098
FAM117A	ENSGALG00000039221	ENSGALG00000002643
PDLIM3	ENSGALG00000047031	TMSB15B
TUBA3E	ENSGALG00000029256	UCK2
BOC	INTS9	ARPC1B
NMRK1	ENSGALG00000016636	GDF11
PTGER4	RBBP8	CTHRC1
STN1	KCNK1	DLGAP5
FGL2	OSBPL3	LBH
FAM185A	MAP3K21	CAPN3
ENSGALG00000024296	CLSTN3	ENSGALG00000053950
C1QC	RNF144A	IKBKE
ADAMTSL5	CATHL1	SULF1
COL28A1	ATXN7L1	MGST2
LTBP2	ENSGALG00000000720	CORO2B
NASP	SLC41A1	NCAPD3
ACKR2	P2RY1	TPX2
REEP4	PIAS1	KCNJ2
SASS6	DDX17	TACR1
ENSGALG00000050277	LIPA	MAP3K6
LEF1	SGSH	gga-mir-147
MYLK	DEF6	PTPN6
AFF2	ENSGALG00000002610	IYD
ENSGALG00000054223	ENSGALG00000036547	ENSGALG00000031341
ENSGALG00000036751	CD1B	INSRR
ANKRD13B	NPL	ENSGALG00000042418
ENSGALG00000046729	P2RX5	AQP9
EDCH4	SH2B3	HDC
GRIK1	FBXL18	SIRPA
IL11RA	ENSGALG00000052504	CRLF1
PPDPF	ENSGALG00000019231	TP53I11
EEF1A2	ZNF362	ENSGALG00000016964
SLC7A5	CHD7	ENSGALG00000016969
HBE1	PLEK	ENSGALG00000018702
MCL1	ENSGALG00000054674	ENSGALG00000053649
ENSGALG00000044388	SCARB1	ENSGALG00000031518
MAL2	ENSGALG00000034016	ADIPOQ
ENSGALG00000049586	ENSGALG00000053491	TNNT3
ENSGALG00000049588	ENSGALG00000003819	RAD51
MTSS1	GMIP	TOM1L1
JARID2	ARSA	ENSGALG00000026768
NR5A2	GRK3	CYP4V2
EDMTFH	SCRT2	SPIK5
TMOD4	GTSE1	GAS2
ENSGALG00000030245	TMEM119	ENSGALG00000051068
CYP51A1	CHD2	DSCC1
PRKCI	ETV5	ENSGALG00000022875
CAPN2	CMTR1	PYURF
AVD	GRAMD1B	MTFR2
ADAM22	ENSGALG00000007728	ADAMTS4
ENSGALG00000053001	LY96	ENSGALG00000025881
HAGHL	ENSGALG00000034756	GJA5
SCARA5	ITGA3	ATP6V1C2
ESCO2	ENSGALG00000049873	ENSGALG00000016442
EGFL6	OTULINL	PLA2R1
ENSGALG00000039221	LZTR1	TRIL
ENSGALG00000047031	CDK2	NRXN1
HMBOX1	CDH5	ST14
ENSGALG00000016635	ENSGALG00000019795	CD9
POPDC2	TROJANZ	C1QB
MAP3K21	SH3BP2	CD24
CLSTN3	CENPN	ENSGALG00000052373
RFESD	GSDMA	KIF4A
RNF144A	PARVB	ENSGALG00000048929
CATHL1	PARVG	GJC2
F-KER	ENSGALG00000009479	IL1R2
ENSGALG00000054844	PPM1J	ENSGALG00000044774
ENSGALG00000046817	NARF	ENSGALG00000047875
ENSGALG00000046819	ENSGALG00000050946	ENSGALG00000053409
MEST	RASGRP3	ASS1
RAD54L	SSRP1	EVI2A
P2RY1	ENSGALG00000007522	MYCT1
CENPM	ENSGALG00000045940	ENSGALG00000044326
ALB	ZNF703	Prom1
ENSGALG00000042903	ENSGALG00000040101	ENPP6
P2RX5	ENSGALG00000050539	ENSGALG00000050885
ENSGALG00000048358	IL13RA1	ENSGALG00000052101
ENSGALG00000047374	ENSGALG00000002102	GLT8D2
RNF165	TPPP3	KIF23
ZNF362	ACVRL1	HYAL3
RBM38	ENSGALG00000023950	ITGB3
CHD7	LIPC	HCLS1
ZNF516	IFITM5	RGS14
FBXO48	ENSGALG00000032428	NOG
RRM1	IER5L	ITGA2B
BASP1	ITSN2	LYZ
TPBG	ITPRIP	PLCXD3
GADD45G	DDHD1	MDK
ENSGALG00000034016	PTPRE	CHRM4
ENSGALG00000046593	HJURP	ENSGALG00000054209
PTGFRN	LRMP	MMP13
ENSGALG00000047174	ENSGALG00000050047	ENSGALG00000051643
ENSGALG00000049318	SH3GL3	ENSGALG00000004113
ENSGALG00000009879	RNASEL	ENSGALG00000048685
GMIP	ENSGALG00000000830	ENSGALG00000024490
ENSGALG00000051293	NPTX2	GGT5
SCRT2	ENSGALG00000005929	C1R
ENSGALG00000050749	PTGES3	ENSGALG00000002678
ENSGALG00000050742	ENSGALG00000036831	INPP5D
GTSE1	ENSGALG00000051054	ENSGALG00000037896
TMEM119	NUP210	ENSGALG00000052526
NGEF	F8	CBX5
PIK3IP1	TNFRSF11A	UPP1
WEE1	ENSGALG00000032036	ENSGALG00000017334
ETV5	HCK	THRSP
VILL	MYH11	CENPK
GRAMD1B	ENSGALG00000033920	ENSGALG00000052896
ENSGALG00000044527	SLC4A1	KIF2C
ENSGALG00000007728	GALK1	RNASE6
ENSGALG00000038207	EZH2	STC1
LY96	ENSGALG00000048419	S100A9
ENSGALG00000033522	IFNAR1	NCF4
ITGA3	GPR62	ENSGALG00000038146
ENSGALG00000049873	EFNA2	APLN
CDK2	CPED1	GJC1
CDH5	RIN3	ENSGALG00000011190
TROJANZ	FKBP15	PATL2
SH3BP2	LYPD6	ENSGALG00000043582
TNIP2	gga-mir-1715	MEGF10
CENPN	ARL4C	NCKAP1L
THSD7B	ENSGALG00000028622	LUZP2
PARVB	ENSGALG00000028626	PSTPIP1
ZHX2	ELOVL7	ENSGALG00000003789
CYBC1	ENSGALG00000014736	ENSGALG00000004250
GLB1L2	ENSGALG00000051212	QPCT
RNF19B	SAP30L	EFR3B
RASGRP3	SNAI1	TESC
ENSGALG00000007522	ENGASE	GALC
CHN1	ENSGALG00000011813	LPP
ENSGALG00000009298	KCNAB2	NEBL
ZNF703	RAMP3	IL18R1
ENSGALG00000044307	PER3	CORO1C
CCDC113	RTN1	ENSGALG00000042570
STOX2	ENSGALG00000003645	ISYNA1
ADA	NPTX1	GABPB2
CRABP2	ENSGALG00000052195	ENSGALG00000053303
ENSGALG00000029144	TSPAN2	MITD1
ENSGALG00000040101	TM7SF2	PPP1R1A
ENSGALG00000050539	AHSA2	CAPG
TUBB	ASIC4	GJA4
IL13RA1	DUSP5	PKIG
ENSGALG00000002108	DALRD3	PGR2/3
ENSGALG00000002102	UNC93B1	ENSGALG00000007698
TPPP3	PITX2	NT5DC4
NOCT	BMF	UBE2C
PHYH	ARHGEF10L	E2F8
ENSGALG00000023953	LIMK1	DDR2
ENSGALG00000038416	ENSGALG00000053792	ADGRF5
CENPL	chTLR1-type2	ENSGALG00000009239
KIAA0100	ENSGALG00000017162	HMOX1
ENSGALG00000033770	RHBDF2	ENSGALG00000027822
BLCAP	ENSGALG00000045478	TOR4A
APPL2	CHCHD10	HBE
LIPC	ENSGALG00000040185	ENSGALG00000048029
ENSGALG00000024470	ITPKA	MYO1C
CDH1	ENSGALG00000044406	NCF2
ENSGALG00000053080	ENSGALG00000044404	TBXAS1
FNDC4	BCO1	ANGPT1
PLAGL1	ERMP1	ENSGALG00000051993
CACNB1	LRRC8C	PCBD1
gga-mir-1600	ABCC8	PPP2R2C
DCBLD1	AP2B1	ENSGALG00000040002
GREM1	PMAIP1	PDE4B
FST	MEF2D	ENSGALG00000011324
KIAA1524	ENSGALG00000033441	ENSGALG00000005638
HJURP	TTYH2	ENSGALG00000034970
DYNC1I1	ADD2	MOXD1
CNTN4	ZNF395	ENSGALG00000021092
ENSGALG00000000059	MAST3	ENSGALG00000021092
MEX3A	ASPN	SLC51A
RELN	ENSGALG00000049067	ENSGALG00000034085
ADAMTS3	ZFPM1	CNP
MYOZ2	ENTPD3	ANXA6
USP53	CATHL2	ENSGALG00000004820
SYNPO2	PRMT7	ENSGALG00000030571
ENSGALG00000006048	DPP4	ENSGALG00000003149
SMURF2	LAMA3	TRIM25
TMEM130	RDH11	SLC7A3
ENSGALG00000051582	GXYLT1	IFITM3
SOSTDC1	TNRC6C	CERS6
ENSGALG00000036831	E2F4	SPC25
ENSGALG00000036838	COBLL1	TIE1
MYH11	ENSGALG00000001091	GDA
MYH1B	BORA	AKR1A1
ENDOU	ST5	BLB1
SLC4A1	MAPK11	BIN2
NUBP2	FBN1	NUF2
EZH2	PLXNC1	ATP6V0D2
EFNA2	DES	PCDHAC1
E2F1	CCM2	MCTP1
ENSGALG00000019077	ANLN	TAGLN
CPED1	FBN3	LAMB1
ENSGALG00000009006	TRANK1	NBN
RIN3	ENSGALG00000038513	ANOS1
TMEM61	LFNG	ENSGALG00000036085
ATP6AP1	ENSGALG00000048491	ENSGALG00000048349
ENSGALG00000008834	ENSGALG00000020342	PCOLCE2
COL9A1	PTGS2	NRN1
NPAS2	LRRC8A	SHISA5
LYPD6	UTS2R5	ASPA
ENSGALG00000052744	CLDN19	ENSGALG00000052514
ENSGALG00000028626	SERPINB10B	MFAP2
ELOVL7	SERPINB1	AOX2
ENSGALG00000014736	GALNS	IL8
SAP30L	CYBB	ENSGALG00000026092
CEBPB	THEM4	ADAMTS1
SNAI1	PDLIM5	ITGA8
ENGASE	ENSGALG00000015240	CD80
ENSGALG00000011812	ENSGALG00000011544	EVL
RAMP3	ENSGALG00000050166	BLNK
ENSGALG00000045251	ENSGALG00000050162	TSPAN8
SLC22A16	CYP2D6	STOML1
PRSS12	NPRL3	STK10
GLDC	TMEM268	SPNS3
NPTX1	SLC46A1	GSTA3
PDGFA	ASB6	SUSD1
PSCA	PIK3C2B	MFSD2B
PCDH1	ENSGALG00000050441	ENSGALG00000048144
TM7SF2	BBS2	ITGBL1
CASZ1	FAM198B	TUBB6
ASIC4	RANBP3L	ENSGALG00000035030
ENSGALG00000048160	KCNQ4	RF00017
SYPL2	GNAO1	CCNB2
DUSP5	ATP2B1	ENSGALG00000004167
CAVIN4	SDC3	ENSGALG00000045173
ENSGALG00000039344	CMKLR1	SLC11A1
HEXD	ENSGALG00000010926	HYAL2
BMF	MELK	ENSGALG00000048671
ENSGALG00000048209	RF00001	PRR11
LIMK1	GCNT1	SLC20A1
ENSGALG00000038238	ZNF687	EZR
CHP1	RCSD1	ENSGALG00000054838
SLN	AGPAT3	JAG2
RHBDF2	CDC42BPA	LCP1
ENSGALG00000028815	ENSGALG00000045350	CYTH1
CHCHD10	ECT2	FN1
PKP1	ENSGALG00000001304	FSCN1
ENSGALG00000040182	GPR183	PLA2G4A
CEBPD	DOCK9	ENSGALG00000042500
ENSGALG00000040185	HOXB3	ENSGALG00000054196
ITPKA	MLKL	ACSL5
ENSGALG00000044404	PIAS4	KNSTRN
PTK7	ENSGALG00000032717	RCAN2
DHRS11	ENSGALG00000003419	TAPBP
ERMP1	ENSGALG00000052342	COL5A1
SCIN	COLEC10	GUSB
SSBP3	KDM2A	STC2
CHRM1	NPNT	RACGAP1
ABCC8	ENSGALG00000054231	ENSGALG00000048210
VSTM4	CACUL1	CCNB3
HIST1H110	TMEM47	PTX3
ZDHHC15	ENSGALG00000017040	ENSGALG00000028283
FGF16	gga-mir-6653	DBNDD2
AP2B1	COL6A2	COL6A3
gga-mir-7452	ADAMTS14	ARHGAP24
PMAIP1	ENSGALG00000047000	COL4A1
KHDRBS1	PI15	MAD2L1BP
TRIM8	H-RAS	CD180
COLGALT2	CENPO	PIK3R5
HSD17B12	ENSGALG00000045534	SEMA4C
ENSGALG00000043290	SORCS2	ATP8B3
ADGRL2	GRIN3A	LUM
TTYH2	C1S	ENSGALG00000049254
ADD2	SYNE3	F5
TAF1B	ENSGALG00000029485	ADRB2
ZNF395	KMT2E	BTK
MAST3	FBH1	OGFR
ZFPM1	DLK2	ACTG2
EDYM2	TMEM86A	ARHGAP19
gga-mir-365-2	DIXDC1	CD72AG
CATHL2	ENSGALG00000045096	ENSGALG00000023626
BPGM	CXCL14	GCH1
AOX1	ACTA2	COL8A1
ENSGALG00000055004	GHDC	ENSGALG00000044841
TFCP2L1	ENSGALG00000043025	SPRY3
PTPRD	ANK1	LTF
LZTS1	TBC1D13	ENTPD2
ENSGALG00000030652	ENSGALG00000004646	P2RY13
TCF3	GEM	CPE
BORA	MYOC	ENSGALG00000051148
DIAPH3	PIM1	NTRK3
TLR5	C1QA	ENSGALG00000046952
C1orf198	MC5R	IL1RAP
ZNF503	SLBP	TRAFD1
ENSGALG00000035951	DNMT1	PARP12
NGFR	SOX10	MECR
ENSGALG00000034305	ATP10D	TGM4
FBN1	ENSGALG00000042023	GMPPA
DES	PRIMPOL	ENSGALG00000042944
STK35	GPX7	ANO8
ARSI	SMIM3	ENSGALG00000004653
ATP11A	REEP2	PDLIM7
ANLN	ENSGALG00000016105	ENSGALG00000042001
FBN3	CYP26B1	HMMR
AGTR1	ENSGALG00000044098	ACSL1
ENSGALG00000038513	P2RX7	MCM4
LFNG	ENSGALG00000051798	ZNFX1
ENSGALG00000026754	ENSGALG00000029381	AURKA
MYC	S100A16	C3
CLDN19	LCAT	ENSGALG00000035048
SERPINB10B	ANKRD11	EHHADH
ENSGALG00000038984	CD48	SEMA3F
NR4A3	TIMM10	FES
ENSGALG00000015240	ENSGALG00000004840	PLEKHD1
NAMPT	MMP9	CTSD
ENSGALG00000030809	NCKIPSD	ENSGALG00000047412
CYP2D6	ZFC3H1	ENSGALG00000032220
ENSGALG00000017493	ADRA1B	ESPL1
ENSGALG00000006724	STIM1	LOXL1
ITM2C	GCNT7	CPZ
ENSGALG00000050836	ENSGALG00000007713	EGFLAM
TENT5B	RASL11AL	CHRD
SMIM4	PLEKHO1	RNASE4
SLC46A1	ENSGALG00000030008	ENSGALG00000053042
ASB6	IGSF1	RNF213
MAP2K6	HEY1	MCM3
PIK3C2B	CREBRF	ENSGALG00000051974
ARNT2	ENSGALG00000004110	MCM2
ENSGALG00000041858	PGRMC1	MYO1A
WBP2	CAMK2B	CENPI
RANBP3L	ENSGALG00000033068	PDGFB
KCNN3	CYP3A4	DAPP1
ATP2B1	MGAT4A	PDE1C
SDC3	ENSGALG00000053241	ENSGALG00000016301
LRRC75A	ENSGALG00000053249	BIRC5
MELK	TRIM24	ENSGALG00000053940
FOXRED2	CHODL	LPL
ENSGALG00000040279	ACSF2	IFIT5
PARM1	SMC2	PLCD3
SNCAIP	CD93	CXCR1
BEND7	ENSGALG00000050206	ARHGEF39
CDH13	RUBCN	ENSGALG00000052087
IGSF21	ENSGALG00000054276	PFKFB4
CDC42BPA	ENSGALG00000047202	CBX7
ENSGALG00000045350	ENSGALG00000047208	SKA3
ECT2	PRKCB	ANPEP
CMPK1	EFNB2	ENSGALG00000034264
MSI1	C4	ENSGALG00000028858
FTH1	FRMD4A	NOV
FARP1	RWDD3	SOX17
GPR183	TMEM39B	ENSGALG00000049978
RAP2A	ENSGALG00000003283	TRIM63
HOXB3	ENSGALG00000023909	APOLD1
UHRF1BP1	RHOG	GCNT4
FRZB	SULT1B	ADH1C
ENSGALG00000003419	PFKFB2	FNDC1
ENSGALG00000052341	CMPK2	MAP3K8
ENSGALG00000047246	P2RY8	ENSGALG00000050327
GRIN3B	RHAG	ENSGALG00000043606
COLEC10	ACER2	BDKRB1
CEP131	RPS6	CKS1B
ENSGALG00000047769	ABHD3	EXOC6
NPNT	HEXB	PLXNA2
PCGF2	HS3ST1	SLC25A33
SLC24A3	HOXA3	OLFM1
TUBAL3	MERTK	TUBA1B
STRBP	ERAP1	ENSGALG00000051750
gga-mir-6653	FBN2	RAP1GAP2
COL6A2	ENSGALG00000010303	ACTN1
ADAMTS14	IL4I1	DHX58
ENSGALG00000047000	ENSGALG00000055069	TTYH3
PI15	LMX1B	ENSGALG00000027587
RTN4	TCIRG1	ENSGALG00000053283
CENPO	ENSGALG00000046098	ENSGALG00000053284
SORCS2	ENTPD1	MYOZ3
C1S	ENSGALG00000002643	ENSGALG00000039468
ARNTL	ENSGALG00000031594	ENSGALG00000052426
SYNE3	MFAP5	LCP2
KMT2E	ARPC1B	ENSGALG00000051194
CNNM2	GDF11	GLIPR1L
DLK2	ENSGALG00000036805	HELZ2
ABHD6	ENSGALG00000049721	SLC4A4
FOSL2	HGF	ENSGALG00000043257
TMEM86A	CSRNP2	EPX
DIXDC1	DLGAP5	SLC16A3
CXCL14	KIF18A	MST1
GSTT1	ACAP1	SEPT8
ACTA2	EPB42	ENSGALG00000035589
MIS18BP1	LBH	ENSGALG00000047207
TFAP2C	CAPN3	CLIP2
LRRTM4	ENSGALG00000054601	RBPMS2
CLDN1	ENSGALG00000053371	MTHFD2
ANK1	SLC37A1	ENSGALG00000051548
GEM	IKBKE	ENSGALG00000047597
MYOC	PDE9A	ENSGALG00000045684
RGS19	SULF1	ENSGALG00000050637
KRT6A	TTC17	ENSGALG00000005657
C1QA	ENSGALG00000047125	ENSGALG00000041312
MC5R	PLCXD1	COMT
SLBP	PNPLA3	ENSGALG00000047864
DNMT1	GPR137C	DHH
SOX10	MGST2	LDHA
ENSGALG00000042020	METTL27	STAT1
FAM171A1	HAO2	SLC9A3R1
C1D	PPP1R17	CDK1
PRIMPOL	NCAPD3	ID1
DPYSL2	ITPK1	CENPP
ENSGALG00000016105	ZC3H11A	ENSGALG00000049358
ENSGALG00000044098	MMR1L4	COL20A1
ENSGALG00000051796	TPX2	PLOD1
BARX2	KCNJ2	ALPL
PCYOX1L	BCAS1	CNDP2
S100A16	RGS4	ENSGALG00000026070
LCAT	ENSGALG00000033570	LMF2
CD48	MAP3K6	ENSGALG00000021451
SCRN2	RF02271	DCTD
APLNR	RERGL	MX1
CDS1	EYA4	ENSGALG00000047211
APOD	gga-mir-147	MYLK3
CTDSPL	VOPP1	OASL
NR4A1	GBE1	PODXL
ENSGALG00000043725	PTPN6	NRROS
MYO1B	ENSGALG00000012394	ENSGALG00000035075
RASL11AL	PTGER2	ENSGALG00000032862
SEMA6A	ENSGALG00000048151	CNTNAP1
PLEKHO1	ENSGALG00000031341	ZFAND2A
ENSGALG00000030007	ECE1	SEMA3G
ENSGALG00000038783	ENSGALG00000048159	CDC20
GINS2	ENSGALG00000029857	ENSGALG00000013409
CAMK2B	GINS1	ABCB6
CYP3A4	GM2A	TARP
LHFPL2	CTSB	TINAGL1
MARCKSL1	INSRR	TTC31
BCL2L10	ENSGALG00000042418	PBK
OCM2	UHRF1	AOAH
ENSGALG00000053241	ENSGALG00000047713	PRELP
TUBB2B	ENSGALG00000049574	ENSGALG00000047283
GALNT12	CHTF18	ENSGALG00000044392
KCNJ8	CCDC88C	SH3PXD2A
ENSGALG00000019761	CNOT10	SPI1
CHODL	CNTRL	THEMIS2
ACSF2	ZDHHC18	SUV39H1
MYOM2	GPR182	ENSGALG00000044985
CACNG1	CFTR	ENSGALG00000007381
SMC2	IRF10	EXFABP
ENSGALG00000018415	ADNP2	ENSGALG00000048325
GCAT	ENSGALG00000034134	ENSGALG00000043925
GJA1	TNFAIP8L1	ENSGALG00000052537
ENSGALG00000014258	HOXB2	STAT2
CD93	ZNF366	ENSGALG00000054647
CAV3	LAMA4	ARHGEF17
EPHB1	ENSGALG00000012055	ENSGALG00000052026
GJB1	ENSGALG00000044226	FOS
PDSS1	CENPF	ENSGALG00000052737
RUBCN	CDC25B	ENSGALG00000052880
HPGDS	ENSGALG00000016964	ETV7
ENSGALG00000001389	ENSGALG00000016969	ETNPPL
ENSGALG00000016802	ENSGALG00000018702	IFI35
ST6GAL2	ENSGALG00000053649	E2F3
ENSGALG00000047208	RASL12	PRR5
HMCN1	HIP1R	CAMKK1
SLC25A20	PAN2	CDC45
ENSGALG00000044688	RHPN1	LTBP1
ENSGALG00000047420	DNASE2B	COL4A2
ENSGALG00000047429	VGLL4	ENSGALG00000052196
EFNB2	PLAU	DMTN
ENSGALG00000049685	TNNT3	ENSGALG00000045199
EBF2	ENSGALG00000041611	ENSGALG00000001558
ENSGALG00000045154	ENSGALG00000043610	PHF11
DUSP4	HES4	CSF3R
FRMD4A	NINJ1	ENSGALG00000054033
PHKG1	AKR1D1	ENSGALG00000039708
SFSWAP	PRIMA1	ENSGALG00000013722
ENSGALG00000038424	ENSGALG00000026768	PLEKHG5
ENSGALG00000003283	ENSGALG00000019568	GATA6
ENSGALG00000023909	ARID1B	ENSGALG00000029446
FIBIN	UROS	ENSGALG00000045115
KCNE3	HELB	TSPAN32
SULT1B	CYP4V2	PYCR1
ENSGALG00000013762	PRKCZ	KIF18B
ENSGALG00000013765	SPIK5	OPTC
PHACTR2	ENSGALG00000051766	RERG
ZBED1	RNPC3	CHIR-IG1-5
RHAG	SLC29A3	BF1
GAP43	ENSGALG00000051068	IRF5
ABHD3	DSCC1	SLX4IP
HS3ST1	RAB31	ENSGALG00000053332
GREB1L	ENSGALG00000022875	RSPO4
HOXA3	PYURF	ATP1B1
CPLX2	MTFR2	ENSGALG00000051203
BLM	C3orf18	AQP1
EPHA1	BUD13	NCF1
ENSGALG00000014680	ENSGALG00000025881	ENSGALG00000000589
CAST	ENSGALG00000054495	ENSGALG00000000584
TGFB2	GJA5	angiopoietin-2
TGFBR3	ATP6V1C2	HSP90AA1
PDE3B	ENSGALG00000016442	ENSGALG00000048236
TPRG1L	PLA2R1	IRF7
TTC9	PHTF1	ENSGALG00000031149
ENSGALG00000034511	TEK	CARD9
HBM	TESK2	HPGD
TMSB15B	NPC2	ENSGALG00000030129
ENSGALG00000047324	RBL1	Nox4
ENSGALG00000047321	ST14	ENSGALG00000038311
MFAP5	TNFRSF6B	EFHD2
IGFBP4	VWF	FEN1
ENSGALG00000049189	CD9	ENSGALG00000004734
GDF11	SENP1	ENSGALG00000023472
ENSGALG00000036805	C1QB	ENSGALG00000013057
SAMD8	ENPP2	RETREG1
HGF	ENSGALG00000052373	UGT8
CSRNP2	ENSGALG00000047215	2021-03-01
DLGAP5	KIF4A	EIF2AK2
KIF18A	ENSGALG00000048929	BMP7
TCF24	ACOT8	ASAP1
EPB42	KLHL3	ENSGALG00000048488
TGM6	NBEAL2	MECOM
LBH	ARRDC1	ENSGALG00000053446
ENSGALG00000053950	ENSGALG00000054512	IFI6
CCDC77	HACD4	CCNA2
ENSGALG00000054601	ENSGALG00000047735	CDK5RAP1
ENSGALG00000053371	ENSGALG00000047585	NR1D1
ENSGALG00000047127	ENSGALG00000040051	ENSGALG00000049402
HIST1H46L2	ENSGALG00000044774	CCR5
GPR137C	AMPD3	CCM2L
HAO2	EPAS1	TGFB1
CORO2B	CLSTN2	GPD1
PPP1R17	ENSGALG00000042963	TCIM
DYNC1LI2	ENSGALG00000046049	RSAD2
POF1B	ENSGALG00000049174	NDC80
NCAPD3	SASH3	TUBA1C
ITPK1	AFAP1L1	LAMA5
ENSGALG00000047909	CD44	ENSGALG00000055117
MMR1L4	EVI2A	ADAMTS8
TPX2	GPATCH8	ADAMTS10
SELENOF	MYCT1	ENSGALG00000039164
ENSGALG00000012021	FBXO5	EPHA2
BCAS1	ENSGALG00000038972	ENSGALG00000002431
TACR1	ENSGALG00000044326	RIPPLY3
TPM4	CDC34	NRARP
RGS4	Prom1	WIF1
PKNOX2	MICALL1	ENSGALG00000045520
ENSGALG00000033570	MAOA	C15orf48
USP12	ENSGALG00000050885	HTR7
ADAMTS9	KCNK5	NELL2
SERINC2	KIF23	ENSGALG00000047831
gga-mir-147	ENSGALG00000047622	ENSGALG00000047838
GBE1	ENSGALG00000051458	TLR4
PNPLA2	ENSGALG00000049379	ENSGALG00000042929
ENSGALG00000012394	ENSGALG00000037031	SHISA2
PLEKHG1	HYAL3	KPNA2
ENSGALG00000031341	ZMYND10	ENSGALG00000002988
EPHB3	SATB1	SLC2A6
GINS1	ITGB3	FABP7
ENSGALG00000054415	SLC25A37	MARCO
GJB6	RNPEP	STEAP3
GM2A	SYDE1	ENSGALG00000024379
PERP1	SNX19	CRTAC1
INSRR	HCLS1	ENSGALG00000028063
EDQM3	ENSGALG00000048767	CD164L2
ENSGALG00000042418	RGS14	ENSGALG00000015032
UHRF1	ENSGALG00000003412	ENSGALG00000007703
ENSGALG00000051696	ITGA2B	GNLY
ENSGALG00000028843	PAFAH2	ENSGALG00000052092
ENSGALG00000049574	ENSGALG00000053237	NPM3
CHTF18	OTUD4	ENSGALG00000012836
CCDC88C	NREP	ADAM12
TMEM169	CDH2	SDC1
HELLS	RBM47	RHOB
ZNF750	ABCC5	IQGAP3
KCND3	ENSGALG00000050258	RASL11B
CNTRL	TICRR	CHIR-AB1
ACOX1	NUSAP1	ENSGALG00000053734
MEX3B	ENSGALG00000054205	CYP11A1
PCMT1L	ENSGALG00000054209	ACKR4
ADNP2	TMEM123	HEYL
EIF4EBP1	USP49	ADAMTS2
FBXL8	MATN2	PLEKHN1
ENSGALG00000034134	ENSGALG00000051643	ENSGALG00000048647
ENSGALG00000004260	ENSGALG00000004113	ENSGALG00000049992
GATM	ENSGALG00000049652	NECAP2
HDC	ATP1A1	ENSGALG00000033758
ENSGALG00000053523	CDK5R1	CYP2AC1
SIRPA	ENSGALG00000048685	CSF2RA
HOXB2	ENSGALG00000048682	LMNB1
ENSGALG00000016570	PLAT	ENSGALG00000051373
LAMA4	RNF208	ENSGALG00000031866
ACAT2	ENSGALG00000024490	ACTB
TLL1	ENSGALG00000052725	COTL1
CENPF	LMOD1	CIDEA
ENSGALG00000054330	GGT5	PCMTD2
ENSGALG00000018702	ENSGALG00000015307	CHTF8
HIP1R	PCDH18	PLPP1
WDR76	NEURL1	PCBP4
ENSGALG00000035466	KIAA0907	NR1D2
DOP1B	C1R	THRB
RHPN1	ENSGALG00000011683	ENSGALG00000011296
ENSGALG00000051083	SNCA	SLC1A6
HRH1	FAM13A	ENSGALG00000011872
VGLL4	ST6GAL1	IRF1
NEGR1	ENSGALG00000055058	ENSGALG00000007123
VIPR2	TMEM71	SBF1
TNNT3	ENSGALG00000031398	FGR
ENSGALG00000041611	TLNRD1	NMI
TXNDC16	GLCCI1	NCAPH2
HES4	SYNM	ENSGALG00000054420
RAD51	ENSGALG00000043074	ENSGALG00000049564
ENSGALG00000052786	ENSGALG00000002678	PDLIM1
SERPINF1	ENSGALG00000004637	WISP1
ENSGALG00000026896	NLRC5	NEBL
AKR1D1	INPP5D	ENSGALG00000026928
PRIMA1	ENSGALG00000052526	ENSGALG00000049916
RGS7BP	MYD88	APOC3
UROS	ABCG2	ENSGALG00000026152
INPP4B	RGS5	PTK2B
CYP4V2	ENSGALG00000041008	IL20RA
ENSGALG00000054915	ENSGALG00000033320	EDNRB
TGM2	LRRC8D	ACOD1
LOXL3	FILIP1	ENSGALG00000041621
PRKCZ	ENSGALG00000039008	ENSGALG00000047636
SPIK5	TAB1	CCDC85A
GAS2	CSTA	ENSGALG00000043088
CCPG1	ENSGALG00000054659	ENSGALG00000003025
RNPC3	ENSGALG00000017334	ENSGALG00000006705
ENSGALG00000049448	SYNPO	SLIT3
ENSGALG00000049449	NEK2	TMEM173
ENSGALG00000049293	SQSTM1	ENSGALG00000049450
WWP1	ENSGALG00000050497	TPPP
SMAGP	ENSGALG00000005747	UNC13D
DSCC1	KIF2C	SLC6A6
HHLA2	RIPOR1	STOM
PYURF	TRADD	NTM
DDX25	RNASE6	ENSGALG00000054718
MTFR2	ENSGALG00000043130	NCAPD2
C3orf18	PLCG2	LPIN1
ESRP1	ENSGALG00000048104	OC3
SUSD3	STC1	MYL9
ENSGALG00000054492	ENSGALG00000050405	DDAH1
GJA5	ENSGALG00000030886	CYR61
MYCL	ALDH1L2	ENSGALG00000031916
ENSGALG00000016442	GRK2	TERF1
PQLC3	NCF4	PLK1
TRIL	ENSGALG00000038146	HBA1
CHDH	UST	DUS2
PHTF1	KIF15	ENSGALG00000047262
PHF19	PYGB	RASSF2
ACER1	KDR	PIGY
EDBETA	GJC1	LPXN
PTPRK	NEK8	SLCO3A1
RBL1	BCORL1	FAM89A
TNFRSF6B	ENSGALG00000045185	MSLNL
CD9	ENSGALG00000040120	PARP9
COL26A1	ENSGALG00000011190	TREM-B2
C1QB	TGFBR2	ADAP2
CD24	DDIT4	ENSGALG00000034605
ENPP2	PATL2	ENTPD7
RIC8A	ENSGALG00000051379	RFX5
KIF4A	B2M	SEMA6B
WAS	ENSGALG00000043582	CD34
ENSGALG00000051152	DDHD2	CCR2
ENSGALG00000028895	NCKAP1L	ENSGALG00000047638
ARID3A	PSTPIP1	ENSGALG00000037026
KLHL3	ENSGALG00000003789	PFKFB3
PPM1F	MAPK13	ITGA7
CARF	EFR3B	RASD1
ARRDC1	TESC	SCD
HSPH1	ENSGALG00000009552	CAMK2N1
BRCA2	SMC4	ENSGALG00000048771
AFAP1L2	GPR65	MALL
CNTFR	TET2	MST1R
HACD4	GALC	ENSGALG00000049825
ENSGALG00000051558	LPP	ENSGALG00000021627
SH3TC1	ZNF821	TLR3
MTMR11	RF00478	ENSGALG00000027716
ENSGALG00000035925	ENSGALG00000047393
ENSGALG00000040050	ENSGALG00000037816
ENSGALG00000040051	GLCE
ENSGALG00000044774	IL18R1
EGLN3	TMEM154
CLSTN2	CYB561A3
ACSS2	ENSGALG00000042570
HMGA1	SLC12A7
TRIM27.1	MMP28
DPP10	DOCK2
ZBTB16	TNC
ENSGALG00000046049	EP400
IL13RA2	DOCK3
HTRA3	ISYNA1
TMEM266	NECAB3
ENSGALG00000049174	ENSGALG00000019018
PIM3	GABPB2
AFAP1L1	IDH1
MYCT1	LRRN4
FBXO5	ENSGALG00000053303
FGL1	FAM149A
ENSGALG00000044326	MITD1
PODN	RAC2
P3H3	SPIDR
COL22A1	PPP1R1A
ACACA	ENSGALG00000051897
POMGNT2	PHLDB1
CNST	RASGRP1
KDM5B	ENSGALG00000037599
ETS1	ENSGALG00000007160
ENSGALG00000050882	GJA4
CACNB3	ENSGALG00000052202
KCNN1	ENSGALG00000007698
SMAD3	ABI3
LMBRD1	PQLC2
MYOM3	UBE2C
KIF23	ENSGALG00000041296
SYT6	E2F8
GDAP1L1	ENSGALG00000041298
ENSGALG00000049379	VAV3
XG	ADGRF5
SATB1	FBP1
ITGB3	UNK
SLC25A37	CDCA3
ENSGALG00000011252	CPEB2
TRIP13	ENSGALG00000009239
SLC16A2	GPRIN3
FAM110B	CENPE
FER	CTNNAL1
ENSGALG00000048187	HMOX1
BAG2	ENSGALG00000014897
PALD1	AGT
ITGA2B	ENSGALG00000050596
SHROOM2	TFAP4
SERPINB5	TOR4A
OTUD4	MEOX2
LYZ	ISPD
RF00494	ENSGALG00000006152
ENSGALG00000028512	ENSGALG00000006157
CDH2	HEPH
MYOM1	C5H11ORF96
PHC1	PLCB2
UCH-L1	ENSGALG00000017220
CHRM4	ENSGALG00000048029
HIST1H46L2	ZCCHC14
ENSGALG00000006637	MAN2A2
TICRR	NCF2
CEP55	TSPAN4
NUSAP1	ST8SIA4
GPR1	WASF3
DPYSL3	TBXAS1
NUB1	MAP1A
MMP13	CYP2J23
MATN2	ENSGALG00000001701
ENSGALG00000004113	CDC42EP3
FAM83H	CKAP2
ENSGALG00000049652	TSPAN13
CDK5R1	CHAF1B
DLG3	PPP2R2C
ENSGALG00000048682	STXBP1
GPR157	ENSGALG00000040002
MAT1A	ENSGALG00000040001
EDMPN2	kcnma1
ENSGALG00000048534	ENSGALG00000011324
NKTR	KLHL18
ENSGALG00000054048	SYNGR3
ENSGALG00000054042	RF00394
RNF208	ENSGALG00000005638
MYOZ1	MRVI1
TBC1D9	PLAGL2
GGT5	MYO9A
PCDH18	ENSGALG00000004518
RCC2	ENSGALG00000004515
FK21	ENSGALG00000039611
ANKLE1	ENSGALG00000053380
ENSGALG00000011683	SSH2
SEMA5B	LRR1
EML6	ENSGALG00000014178
RSPO3	ENSGALG00000044811
MED12L	ENSGALG00000052173
MYOT	ENSGALG00000034085
ENSGALG00000055056	CNP
ENSGALG00000045023	TNFAIP8L3
ENSGALG00000045021	STX10
ARHGAP28	ENSGALG00000047673
ENSGALG00000031398	ENSGALG00000045740
PLXDC2	REEP6
KLF2	ENSGALG00000004820
GLCCI1	ENSGALG00000030571
ENSGALG00000034549	ENSGALG00000003149
ENSGALG00000043074	TRIM25
ENSGALG00000002678	F10
DRAXIN	SLC49A3
ENSGALG00000004637	IFITM3
POC1B	RASGEF1B
INPP5D	SPC25
TBX22	B3GALNT1
ENSGALG00000052526	PNPLA6
MYD88	TIE1
RGS5	FOXM1
CBX5	SORBS2
ENSGALG00000033320	ASAP2
ENSGALG00000008077	GDA
ENSGALG00000042063	SMCHD1
CSTB	BCL2L11
CSTA	PHTF2
LMOD3	SNTA1
PCSK2	ACE
GPR50	CASP9
ENSGALG00000054659	CCL4
ENSGALG00000017334	BIN2
TMEM167A	NUF2
SYNPO	ATP6V0D2
PPP1R1C	TBX2
PROS1	ENSGALG00000051677
PLAG1	ENSGALG00000033123
HBBA	TERF2
SEMA5A	ENSGALG00000049626
NEK2	TCEA3
PBXIP1	K123
SQSTM1	RGMA
THRSP	BTG2
CENPK	ENSGALG00000048501
GPC1	TLR7
CHRDL1	ENSGALG00000047026
ENSGALG00000005298	SMAP2
PPFIBP2	SMARCD1
HHATL	PLA1A
ENSGALG00000005291	CABLES1
ENSGALG00000005747	MAP1B
KIF2C	PCDHAC1
PRKAG2	ENSGALG00000052658
ENSGALG00000042265	SLC27A1
CRABP-I	WFDC1
RNASE6	NAGA
RAD9A	TAGLN
gga-mir-1564	ENSGALG00000005257
CENPU	EPHA4
ENSGALG00000048104	NBN
ENSGALG00000030886	ENSGALG00000036085
ENSGALG00000026300	CD40
S100A9	FAM169B
UST	SLC26A11
MCM6	ENSGALG00000048349
KIF15	ARHGAP25
GALNT16	DISP3
KDR	ASPA
MAP7	IFI30
MMP23B	Ii
ENSGALG00000053885	ENSGALG00000052514
TLCD1	ADRA2A
BCORL1	TPGS2
ENSGALG00000040291	IL8
ENSGALG00000047476	ENSGALG00000026092
ENSGALG00000045185	TSHZ1
ENSGALG00000040120	ENSGALG00000042587
ENSGALG00000050510	MCF2L2
ENSGALG00000011444	HDAC7
TGFBR2	C1orf159
ZZEF1	HIVEP3
DDIT4	ENSGALG00000046235
SIK1	AMPD2
SCG3	ITGA6
ENSGALG00000043582	MGARP
PLEKHB2	RASIP1
DDHD2	CD80
LUZP2	ZNF330
MARCKS	CENPT
BRCA1	HOXB8
MAP2	ENSGALG00000050751
SPOCK2	ZDHHC12
BNIP2	MKP3
SNX8	HPSE
ENSGALG00000004252	EVL
ENSGALG00000004250	BLNK
MAPK13	NKAIN4
SOCS1L	DOCK8
EFR3B	STOML1
ENSGALG00000016524	PCOLCE
ENSGALG00000012061	ABR
PRDM1	FGFRL1
ENSGALG00000009552	SBNO2
SMC4	ENSGALG00000030064
EPB41L5	ENSGALG00000035017
TET2	STK10
GALC	LARGE2
ADPGK	SPNS3
SMTNL2	ANAPC16
LPP	ADPRM
RGCC	ENSGALG00000032684
OAZ	STARD5
ZNF821	ADTRP
RF00478	F13A1
ENSGALG00000052035	ENSGALG00000039480
ENSGALG00000037816	GSTA3
GLCE	GSTA4L
ENSGALG00000048882	SUSD1
ENSGALG00000047535	MFSD2B
RPL26	PLIN4
ENSGALG00000049751	HNMT
CHST8	HCFC2
KCTD15	RGS9
ADK	ATP8A1
ENSGALG00000042570	ENSGALG00000048144
VDAC1	ENSGALG00000054251
ADAMTS7	NALCN
PTPN3	ENSGALG00000043829
MMP28	ENSGALG00000007536
AMPD1	INCENP
ISYNA1	ENSGALG00000035030
NECAB3	TNFRSF1B
ENSGALG00000019018	ENSGALG00000052945
ENSGALG00000054161	CCNB2
CHGA	SLC16A6
IDH1	AK1
LRRN4	ENSGALG00000045173
RAC2	SLC11A1
POGLUT1	PTAFR
ENSGALG00000040425	ENSGALG00000032964
CREG1	ENSGALG00000048671
PPP1R1A	ATP13A2
ENSGALG00000051898	ENSGALG00000027132
MOGAT1	DPP9
ENSGALG00000037599	SOAT1
PINK1	PRR11
GJA4	ENSGALG00000054838
ENSGALG00000053871	INHBB
PGR2/3	CALHM2
KRT5	TGFBI
NT5DC4	ENSGALG00000051922
UBE2C	JAG2
ENSGALG00000005156	CLK4
E2F8	TIAM2
CTSV	LCP1
FANCC	CYTH1
KLHL24	FN1
CDCA3	AGTR2
C1QTNF7	TNS2
TMEM131L	CLK1
NPY	PLA2G4A
PDGFC	SHROOM4
DISP1	MLF1
ENSGALG00000053111	ENSGALG00000042500
SLC39A6	ENSGALG00000039964
CENPE	MPZ
ENSGALG00000003595	MDFI
CTNNAL1	RF01241
cldn5	ALG8
ITGA1	ENSGALG00000054196
ENSGALG00000014897	ACSL5
VRK1	KNSTRN
TFAP4	RCAN2
FYCO1	FBXO39
DHCR24	ARHGAP30
MEOX2	ENSGALG00000029588
HEPH	ENSGALG00000028985
HBE	TAPBP
LINGO1	SOX8
CHRNB2	HLX
ZCCHC14	GUSB
ENSGALG00000033792	MSANTD2
ENSGALG00000049044	CTSH
ST8SIA4	STC2
MSX2	DMGDH
DSP	ENSGALG00000052259
HIPK2	ENSGALG00000030767
RREB1	RACGAP1
ENSGALG00000024136	TMEM245
ENSGALG00000024138	PLPP7
UPK1B	PLEKHA5
CALML3	ABLIM2
MUSTN1	TRIM2
ENSGALG00000001701	ENSGALG00000009205
CDC42EP3	ENSGALG00000007646
ENSGALG00000017029	CCNB3
CKAP2	SIPA1
NEK3	ENSGALG00000054431
ENSGALG00000051189	GLYCTK
SFN	ENSGALG00000028283
CHAF1B	TOP2A
HLCS	ENSGALG00000052412
PPP2R2C	RPS6KL1
ENSGALG00000040001	ENSGALG00000034939
EDPE	ENSGALG00000042151
AKAP7	C1H11ORF54
ENSGALG00000005638	ST3GAL1
PTPRF	HYLS1
ENSGALG00000006588	SLC43A3
ENSGALG00000006584	CATHL3
PLAGL2	CCND3
SLC39A14	ENSGALG00000032417
FANCG	MAD2L1BP
THNSL1	CD180
EME1	PIK3R5
MYO9A	ENSGALG00000027418
TRPV2	ENSGALG00000015026
ENSGALG00000004515	SEMA4C
LRR1	TM7SF3
ENSGALG00000014178	CALCR
FK21	DGKD
SEMA4D	CEP76
ENSGALG00000001136	FCRL4
ENSGALG00000044811	ATP8B3
MAPK6	ENSGALG00000016900
ERCC6L	WFIKKN2
ENSGALG00000047672	SLC4A11
SFI1	ENSGALG00000052481
ENSGALG00000045740	SYNJ1
TNNT2	ENSGALG00000046691
SDR16C5	ENSGALG00000047565
ANKRD13D	ENSGALG00000049256
FAM20C	ENSGALG00000045581
ENSGALG00000003149	BTK
CCDC92	ANKRD9
CIB2	ENSGALG00000050375
F10	OGFR
SLC49A3	ACTG2
SCLT1	ENSGALG00000043671
IFITM3	STAB1
TIMP2	ARHGEF9
CERS6	ARHGAP19
SPC25	CD72AG
KDSR	MYH9
BCL2	UNC5B
TIE1	ENSGALG00000023626
FOXM1	IL1RL1
ASAP2	GCH1
ENSGALG00000028520	PIK3R1
ZFAND5	CENPH
ENSGALG00000015140	CLIC2
ANXA1	TEC
BCL2L11	ASPG
PHTF2	ACOT7
ENSGALG00000037493	ENSGALG00000044841
BLB1	ENSGALG00000044849
ACE	SPRY3
NCEH1	TUBB1
ENSGALG00000001369	TK1
MGLL	LENG8
ENSGALG00000052320	MAFG
DPEP2	ENSGALG00000046559
NUF2	ENSGALG00000046550
ATP6V0D2	SH3BP4
TBX2	GAS2L3
ENSGALG00000051677	ENSGALG00000044020
TCEA3	TSPAN18
NCS1	ENSGALG00000037051
RBM24	CPN2
CAP2	ATF3
LHFPL5	ENSGALG00000042462
BTG2	LTF
SELENOU	SMPD4
gga-mir-3523	RFFL
EPCAM	ENTPD2
SERPIND1	MANSC1
ENSGALG00000047022	ENSGALG00000050564
ENSGALG00000047026	ZBTB8B
SMARCD1	PGAP3
PGM5	STK39
PCDHAC1	LIN7A
ROR1	ENSGALG00000054304
PIK3CB	P2RY13
TAGLN	P2RY6
EPHA4	LRFN5
CABIN1	MDM1
ENSGALG00000038850	G2E3
ANOS1	ENSGALG00000051148
ENSGALG00000048349	NTRK3
ENSGALG00000048343	SLC23A2
ARHGAP25	ENSGALG00000046952
PCOLCE2	MGME1
IL1R1	PPIC
NRN1	CYTH4
ENSGALG00000004660	ENSGALG00000031929
MFAP2	IL1RAP
VANGL2	TRAFD1
TPGS2	PARP12
ENSGALG00000026092	MECR
TSHZ1	ENSGALG00000047276
ADAMTS1	IL6R
ACTN2	FLT4
ITGA8	TGM4
ENSGALG00000054666	ENSGALG00000042611
ENSGALG00000054667	ENSGALG00000042612
HBBR	CD14
C1orf159	ENSGALG00000029935
HES1	ENSGALG00000054571
AMPD2	FKBP6
ITGA6	ENSGALG00000006083
MGARP	ENSGALG00000035254
RASIP1	SNX11
ADPRH	CCDC84
RNF150	ENSGALG00000042944
CENPT	ANO8
HOXB8	ENSGALG00000004653
ENSGALG00000050751	MEX3D
SMOC2	PDGFRB
THBS2	ENSGALG00000026043
EVL	ENSGALG00000013625
BLNK	ITGA4
ENSGALG00000006976	ENSGALG00000042001
STMN1	ENSGALG00000015701
KANK1	HMMR
OTOS	TACC3
RTN4R	TUT4
ENSGALG00000030064	IGHMBP2
ENSGALG00000035017	SPDL1
LARGE2	IRF8
USP12-like	MCM4
ENSGALG00000010170	ENSGALG00000028041
ATOH8	CHIC1
SYTL2	SRC
LY86	SEPT12
F13A1	ZNFX1
ENSGALG00000039480	CSF1R
GSTA4L	AURKA
ARL4A	C3
MFSD2B	ENSGALG00000035048
PLIN4	RSPO2
KATNA1	G6PC
FRMD6	ENSGALG00000021395
GINM1	NEURL1B
COL17A1	ENSGALG00000049838
RGS9	LRMDA
ATP8A1	WRNIP1
ENSGALG00000048144	SOWAHC
HAUS3	MAP4K5
TM4SF1	SEMA3F
ENSGALG00000054251	FES
ITGBL1	CASP18
INCENP	PLP1
ENSGALG00000035030	ASXL1
MIS18A	CTSD
RF02271	SIN3A
CCNE2	KCTD12
CCNB2	MCF2L
SLC16A6	TTK
ENSGALG00000004167	SUN2
AK1	ENSGALG00000047412
ISLR2	ENSGALG00000054812
ENSGALG00000051914	ENSGALG00000015656
ENSGALG00000050548	FZD9
ENSGALG00000053624	ESPL1
SLC11A1	ENSGALG00000032916
DNMT3B	H6PD
PTAFR	LOXL1
ENSGALG00000032964	CPZ
SOHO-1	RNASE4
ENSGALG00000048678	CASP7
ENSGALG00000048674	ENSGALG00000021405
ENSGALG00000049986	ENSGALG00000053042
ATP13A2	SLA
PRR11	RNF213
CLIC3	MCM3
FMO3	PLIN2
EZR	HOXA2
ADGRG2	ALDOB
ENSGALG00000011639	ENSGALG00000051974
GLI2	FMNL3
AHDC1	MCM2
EMC7	GFRA4
FLRT2	CAPN10
JAG2	ARRDC2
PDE5A	NEMP1
ENSGALG00000044962	ENSGALG00000005964
TIAM2	MYO1A
KIF21A	NDE1
RPS6KA6	HIF3A
DOT1L	ENSGALG00000049195
UVRAG	ENSGALG00000044151
S100A13	ENSGALG00000048865
FSCN1	RUNDC3A
PLS3	ENSGALG00000033340
AGTR2	SH2D3C
TNS2	CENPI
CDH23	SREBF2
ENSGALG00000051022	PDGFB
ENSGALG00000041054	DAPP1
RF00016	CRMP1B
ENSGALG00000039964	ENSGALG00000016301
HECW1	BIRC5
MDFI	CDCA9
ALG8	ENSGALG00000053942
SPTLC3	ENSGALG00000053940
ENSGALG00000054192	VEGFC
ENSGALG00000020626	CTNNBIP1
DHRS9	ENSGALG00000029316
JUN	SLC9A7
ENSGALG00000053351	ENSGALG00000015428
KNSTRN	MAP3K14
RCAN2	ENSGALG00000006900
ENSGALG00000016702	RHOJ
ENSGALG00000029324	ENSGALG00000001480
FBXO39	CXCR1
CTH	ARHGEF39
RAP1GAP1	RGS18
NKIRAS1	EMC6
ENSGALG00000005266	TNFRSF25
APOA1	ENSGALG00000041182
LRRN1	ENSGALG00000041233
PCDH12	TBC1D1
CSGALNACT2	ENSGALG00000015626
ENSGALG00000002892	LPCAT3
STC2	CCDC80
TNIP1	ENSGALG00000028411
ENSGALG00000052259	STIL
ENSGALG00000030767	SKA3
RACGAP1	SGCG
TRIM2	ANPEP
ENSGALG00000009205	TMEM168
ENSGALG00000007646	IGFBP2
CCNB3	PALMD
SIPA1	ATP2A3
GLYCTK	CALM2
C11orf87	ENSGALG00000030179
ZC3H12C	SOX17
LRRC15	ENSGALG00000037747
PTX3	ENSGALG00000049027
ENSGALG00000028283	DENND2D
DBNDD2	ENSGALG00000053510
COL6A3	ENSGALG00000053513
TOP2A	ARAP2
ARHGAP24	AGRN
ALS2CL	GCNT4
RBP	ZDHHC7
RPS6KL1	PPIL3
EXO1	CACNA2D1
HMGB2	SLC46A3
TMEM59	BCL6
ENSGALG00000042151	MRNIP
MSC	ADRA2B
CAVIN1	RUNX1
ATG9B	ENSGALG00000046649
ENSGALG00000033453	ENSGALG00000047514
SLC43A3	NETO2
CATHL3	REM1
MAPKKK3L	ENSGALG00000050327
WSCD1	ENSGALG00000043606
RAB26	ENSGALG00000043603
ENSGALG00000030486	EHMT1
NADK	ENSGALG00000054143
CHAC1	ENSGALG00000027397
MAD2L1BP	CKS1B
AKR1B10L2	NFIL3
PROM2	ENSGALG00000051258
PIK3R5	SLC1A1
KLHL41	PTGR1
ENSGALG00000027418	SCG5
ADSL	EXOC6
SEMA4C	PLXNA2
PNPLA8	LRRK1
VPS50	PRNP
CALCR	PLEKHM1
RABEP1	FMNL1
FCRL4	YPEL1
ENSGALG00000016900	ENSGALG00000051750
WFIKKN2	S1PR2
FK21	RAP1GAP2
RCAN1	IL17RA
PPT1	DHX58
ENSGALG00000052481	TTYH3
ENSGALG00000046691	ENSGALG00000053862
ENSGALG00000046692	PLD1
PTPRS	ENSGALG00000027587
LARP6	ENSGALG00000053283
F5	ENSGALG00000053285
ENSGALG00000037156	ENSGALG00000053284
ADRB2	ENSGALG00000053132
ST3GAL4	MYOZ3
NT5DC3	CLEC3A
ANKRD9	ENSGALG00000039468
ENSGALG00000050377	LCP2
ACTG2	ENSGALG00000011172
ARHGAP19	FLI1
NOTCH2	ENSGALG00000046960
ENSGALG00000019509	GLIPR1L
UNC5B	HELZ2
KPTN	SEMA6C
IL1RL1	PRSS23
GNG2	ENSGALG00000047223
COL8A1	ENSGALG00000007268
MAST4	ENSGALG00000035365
PIK3R1	ENSGALG00000035362
CENPH	ENSGALG00000043257
ENSGALG00000050176	SLC16A3
ENSGALG00000044849	MST1
ENSGALG00000050822	ANKS1A
TMLHE	RFTN2
TUBB1	ALDH3A2
ATP6V1G1	ENSGALG00000035589
TK1	ENSGALG00000037980
ENSGALG00000035762	IL10R2
LENG8	ENSGALG00000047206
ENSGALG00000035761	ENSGALG00000047207
ENSGALG00000042871	RBPMS2
FBLIM1	BMP2
PYGO1	MAPT
GAS2L3	SRD5A3
ENSGALG00000028374	ADGRG6
TSPAN18	ENSGALG00000008404
CDH4	GSTO1
ENSGALG00000037051	GAB3
CPN2	KIAA0513
RELT	CD83
ATF3	FNDC3A
FPGS	SRI
C14H16orf45	WDR90
ZNF692	ENSGALG00000047597
ENTPD2	ENSGALG00000047592
MANSC1	ENSGALG00000035912
CCNI2	ENSGALG00000045684
LRFN5	WDCP
ENSGALG00000052418	ENSGALG00000050637
G2E3	TNNC2
CAPRIN2	ENSGALG00000005657
CPE	NFKB2
SOCS3	COMT
NTRK3	ENSGALG00000047864
WWC1	DHH
ENSGALG00000001824	KMT2D
MGME1	LDHA
MSLN	STAT1
KCNA2	CDK1
DLX5	ENSGALG00000038551
PTGS1	ID1
CAMK1G	PKN1
ARHGAP12	MMD2
PMEL	ENSGALG00000029396
S100A11	CNDP2
SOX5	ENSGALG00000026070
ENSGALG00000030405	C7
CDS2	GPR34
KREMEN1	RASSF5
SEPT2	UTRN
CHRNA4	ENSGALG00000021451
FLT4	MX1
EDMTF2	TMEM106C
TGM4	TRIM33
ENSGALG00000042619	LDB3
ENSGALG00000054186	ENSGALG00000047211
FK21	MYLK3
ENSGALG00000018803	ABCA5
ENSGALG00000029935	CBL
LURAP1L	TGM3
SFXN5	LYPD1
FKBP6	PODXL
SPATS2L	DDTNFR23
MMRN1	NRROS
DNASE1L1	TMEFF2
ENSGALG00000047812	ENSGALG00000035075
ENSGALG00000017558	ENSGALG00000032862
TRIM29	TYK2
FAM167B	ENSGALG00000030592
ANO8	KIF11
INHBA	AMY2A
ENSGALG00000004653	RSRP1
MEX3D	CNTNAP1
PDGFRB	SEMA3G
KLF13	ENSGALG00000004477
ITGA4	FAM206A
PDLIM7	CDC20
TXN	ENSGALG00000013409
ENSGALG00000015705	EOGT
ENSGALG00000015701	NHSL2
HMMR	PLEKHA7
TACC3	NAPB
ENSGALG00000054074	TINAGL1
NDEL1	ADORA2A
SPDL1	SPECC1L
IRF8	LHX6
ENSGALG00000017398	TTC31
MCM4	ZBTB39
ENSGALG00000034054	ETV1
RHOV	AOAH
INSIG2	ENSGALG00000046486
AGO2	ADAT1
PIGQ	BACH1
MAPKBP1	BD7
TCF21	ENSGALG00000047283
SEPT12	ALOX5
DNM1	ENSGALG00000028262
DPH3P1	ENSGALG00000044392
ENSGALG00000005180	ENSGALG00000048996
IRF6	NCAPH
ADAMTS15	POLR1B
AURKA	ENSGALG00000055022
KIAA1217	FHOD1
ENSGALG00000035047	PTPRC
G6PC	FECH
ENSGALG00000023898	ENSGALG00000048523
NEURL1B	GIPC2
KERA	ITPRID2
CSRP1	ENSGALG00000039257
SHCBP1	CYP2J22
TNNI1	ENSGALG00000014643
ENSGALG00000030792	CYP17A1
LRMDA	SPI1
FIGNL1	THEMIS2
ASAH1	SUV39H1
MLANA	TMEM68
ESM1	MAD2L1
MAP4K5	ZC3H7B
SEMA3F	BLVRA
MGP	ENSGALG00000044985
ASXL1	CASTOR1
PTPRN	NFATC2
ADIPOR2	IL16
TTK	ENSGALG00000006382
SH3BGRL2	ZMYM3
ENSGALG00000047419	ENSGALG00000007381
ENSGALG00000051623	CDA
ENSGALG00000032220	LUC7L3
ESPL1	EXFABP
CHPF	KYAT1
ENSGALG00000002499	ENSGALG00000048325
CHCHD2	ENSGALG00000043925
LOXL1	ENSGALG00000052537
CASQ2	ENSGALG00000005956
ENSGALG00000018882	STAT2
EGFLAM	DGKA
NHSL1	FCHSD2
ENSGALG00000026987	SLC46A2
ENSGALG00000027167	ENSGALG00000046212
RNASE4	FOS
ENSGALG00000054069	ENSGALG00000051428
ENSGALG00000053046	TSEN54
MCM3	ENSGALG00000052737
ENSGALG00000055067	PPP6R2
DLX3	ENSGALG00000029346
HOXA2	ENSGALG00000035818
CLTA	ENSGALG00000052889
ALDOB	BAHCC1
NAV3	LIMK2
ADIPOR1	CCNJ
FMNL3	SWAP70
PCP4	ETV7
MCM2	TNNC1
GFRA4	ENSGALG00000006229
ENSGALG00000048310	ENSGALG00000042897
POLG2	IFI35
ENSGALG00000047339	CNR1
ENSGALG00000005969	ENSGALG00000049843
MMP11	ENSGALG00000049846
MYO1A	RF01291
NDUFB2	IGF2BP1
HIF3A	ENSGALG00000013155
C8G	KDM1B
ENSGALG00000048865	ABCC6
SIK2	CXCR4
RUNDC3A	PRR5
ENSGALG00000033340	LMO2
SH2D3C	KCNQ1
CENPI	CDC45
TENM4	ITGB2
FBXO30	ENSGALG00000005043
ENSGALG00000043476	ENSGALG00000052196
CRMP1B	ENSGALG00000047461
FLRT3	ENSGALG00000045199
BIRC5	DLL1
CDCA9	ENSGALG00000011450
ENSGALG00000052696	CCNL2
ABLIM1	ENSGALG00000001558
ISM1	PHF11
ENSGALG00000053942	CSF3R
ENSGALG00000053941	DMB2
CRNN	PLEKHA6
ENSGALG00000016196	FYB
ENSGALG00000029316	ENSGALG00000054033
SLC9A7	ENSGALG00000039708
ENSGALG00000015428	SYNJ2
ENSGALG00000047689	ASXL2
TBX15	PLEKHG5
RHOJ	GATA6
ENSGALG00000001480	SLC2A9
ATP10A	IQGAP2
ARHGEF39	RNFT2
TPST1	ACP2
MPP6	CLK2
UBA5	BBS4
PFKFB4	ENSGALG00000045115
DCLK2	TSPAN32
COL2A1	PYCR1
EMC6	XKR4
TNFRSF25	KIF18B
IGFBP3	NADK2
ENSGALG00000041182	OPTC
ENSGALG00000041233	CHIR-IG1-5
GRB10	RPS6KA1L
ENSGALG00000013101	ENSGALG00000050315
ENSGALG00000041238	ARHGAP26
ENSGALG00000015626	BF1
ASXL3	ENSGALG00000042383
STIL	IRF5
BNIP3	SLC36A1
ENSGALG00000050980	RNF122
ENSGALG00000054408	TMPRSS13
SKA3	AGBL5
ENSGALG00000034264	LAPTM5
TNFRSF9	HLF
PXYLP1	MMP1
IGFBP2	SLX4IP
IGFBP5	ENSGALG00000054172
PALMD	FERMT1
MYL3	RSPO4
RHOC	ENSGALG00000054952
ATP2A3	ATP1B1
CALM2	RAB3C
FBXL2	PLK2
NOV	ENSGALG00000051206
EMILIN2	ENSGALG00000051209
NCALD	FAM234B
GRIA3	S1PR1
ALDH1A2	AQP1
RALGPS2	NCF1
TWIST2	ENSGALG00000000589
ENSGALG00000049021	SOX13
C11orf52	DDX42
DENND2D	SAMHD1
HOXD3	NPR3
ENSGALG00000030908	ENSGALG00000045842
ENSGALG00000027429	PAK4
AGRN	RNF44
NECTIN1	ENSGALG00000041179
RBBP7	ENSGALG00000042485
NSA2	ENSGALG00000042483
SLC26A5	ENSGALG00000048236
CACNA2D1	RFC1
KCNK2	IRF7
SRXN1	ENSGALG00000043903
MAP3K8	BMPER
BCL6	ITGB3BP
LATS2	ENSGALG00000027579
ENSGALG00000053659	FITM2
CILP	C3AR1
LRP6	P2RX4
MRNIP	B3GNT4
ADRA2B	HOXB4
ENSGALG00000028466	GCG
NETO2	CARD9
ENSGALG00000004078	MMR1L3
ABCD2	MFNG
MCF2	ENSGALG00000006140
ENSGALG00000044466	SUGP1
BDKRB1	ENSGALG00000030129
FREM2	ANKRD10
SMYD1	Nox4
CKS1B	CTSC
ENSGALG00000054926	FRMD4B
FK27	RAD54L2
NFIL3	ENSGALG00000038311
ENSGALG00000015203	EFHD2
TYRP1	ENSGALG00000033780
ENSGALG00000051252	GLE1
SLC29A1	ENSGALG00000004734
SCG5	ENSGALG00000049072
ST7	ENSGALG00000023472
ENSGALG00000044875	ENSGALG00000013057
GTF2IRD1	ENSGALG00000026189
PLXNA2	CTTNBP2NL
ITGB1	TAL1
PRNP	UGT8
PRRG3	ENSGALG00000009520
OLFM1	PUSL1
TUBA1B	SLC16A1
TCF7L1	EIF2AK2
BCOR	LMO7
ENSGALG00000051754	SUSD4
S1PR2	STOML3
ENSGALG00000048246	ENSGALG00000046369
ENSGALG00000023824	IL15
TTYH3	ITGB5
ENSGALG00000053862	ENSGALG00000050395
IGF2BP3	ENSGALG00000036263
ENSGALG00000026964	GGA3
ENSGALG00000025872	DCX
TRIB1	ENSGALG00000002012
CLEC3A	CAPN15
ENSGALG00000039468	ASAP1
OSR1	HOXB6
ENSGALG00000011172	CCNF
ENSGALG00000051194	ENSGALG00000048488
MPP4	ENSGALG00000033626
CREB3L1	MECOM
ENSGALG00000046960	IFI6
ENSGALG00000011792	ENSGALG00000029569
TANC2	CCNA2
ENSGALG00000011796	CDK5RAP1
ENSGALG00000011799	ENSGALG00000050845
LMNB2	MYO7A
MUTYH	NFKBIE
ENSGALG00000010225	OSBPL11
ENSGALG00000006137	CDKN1A
ENSGALG00000007840	ENSGALG00000049402
EGR3	TMEM204
PRSS23	CCR5
GABRA3	TAF4
ENSGALG00000035365	SLCO2A1
ENSGALG00000035362	CCM2L
ENSGALG00000035369	MIIP
EPX	KRT7
DBN1	ENSGALG00000032836
RFTN2	TGFB1
ODF2	ENSGALG00000030096
PAG1	GPD1
OTUD3	SPRY4
ENSGALG00000037980	HPD
ENSGALG00000043929	TGIF2
ENSGALG00000047206	TCIM
MYH7B	SOST
RBPMS2	RSAD2
CNTF	GAN
MAPT	NDC80
CLOCK	LAMA5
ENSGALG00000009809	TMEM229B
GADD45B	ENSGALG00000055117
RF00016	ENSGALG00000009149
AJAP1	ARID3B
WDR90	TRAF3IP3
RDH10	CLCN5
ROBO1	ENSGALG00000052336
ENSGALG00000035912	ENSGALG00000005867
ENSGALG00000045684	TCF15
WDCP	TMC7
TNNC2	ST8SIA2
ENSGALG00000005655	MLH1
ENSGALG00000005657	ENSGALG00000039164
TRPS1	MAP2K3
GRASP	EPHA2
ENSGALG00000006302	AvBD4
IGF2	EMX2
ENSGALG00000050529	RIPPLY3
ENSGALG00000035131	ENSGALG00000053025
BRD3	ENSGALG00000053028
ESRP2	PHF2
CDK1	ENSGALG00000047014
EFNB1	C15orf48
PKN1	ENSGALG00000050645
CENPP	HTR7
COL20A1	ZNF142
ENSGALG00000023546	MSH4
KRT80	EEF1D
ENSGALG00000029396	NT5C2
EDCH3	ENSGALG00000044730
C7	APBA3
GPR34	TJP3
UTRN	ENSGALG00000006009
ENSGALG00000021451	ARHGEF16
SESN1	ENSGALG00000047838
ENSGALG00000051838	FAS
AUTS2	NR2F2
ENSGALG00000050877	TLR4
MPZL2	SEPT4
CD3D	CALCRL
C2CD2	KPNA2
FMOD	ENSGALG00000002988
ABCA5	SLC2A6
LYPD1	TUB
ENSGALG00000050400	FABP7
PODXL	ASPHD2
TMEFF2	MBP
FAM43A	KAZN
KIF11	ENSGALG00000035935
AMY2A	ENO2
ERBB4	MARCO
CNTNAP1	STEAP3
ZFAND2A	ENSGALG00000024379
S100A4	ZNF414
SEMA3G	FGD4
ENSGALG00000004477	AMN1
RYBP	ENSGALG00000028063
ENSGALG00000027056	WNT16
gga-mir-22	TIMD4
CDC20	SLC37A2
SMAD1	ENSGALG00000049484
NHSL2	ENSGALG00000052853
KCTD1	LGR5
PRKAA1	PDIK1L
ENSGALG00000051113	CD164L2
ABCB6	ENSGALG00000015032
NAPB	ENSGALG00000007703
ADORA2A	MAPKAPK3
LAMB3	ENSGALG00000042222
HCN2	ENSGALG00000049609
MGAT3	ENSGALG00000052092
PBK	ENSGALG00000049811
ZBTB39	RUNX1T1
ETV1	SDK1
AOAH	SUCNR1
ENSGALG00000046481	ENSGALG00000012836
ENSGALG00000046486	MMR1L1
PRELP	TNFAIP8
SAMD11	NRIP1
ADAT1	IQGAP3
ENSGALG00000052302	gga-mir-1778
BD7	SMOC1
ENSGALG00000047286	TMEM140
ENSGALG00000047283	CHIR-AB1
ALOX5	ENSGALG00000053734
CA5B	ENSGALG00000031240
SRMS	ENSGALG00000047782
ENSGALG00000028262	CFD
EDN3	ENSGALG00000040833
BMP4	ENSGALG00000052952
ENSGALG00000048996	ENSGALG00000040787
P2RX2	TENT5C
DAPL1	ENSGALG00000050552
NCAPH	USP44
ENSGALG00000050055	SLC4A7
ENSGALG00000055022	NTN4
ENSGALG00000048696	HEYL
KLHL17	ENSGALG00000048647
ARHGEF4	ENSGALG00000048646
FECH	ELMO3
ENSGALG00000048523	DDX55
ENSGALG00000054373	ENSGALG00000023936
COX7C	NECAP2
ENSGALG00000008297	CAPN1
TLE3	RBM5
CYP17A1	CSF2RA
SLC39A13	ENSGALG00000016692
TSPAN16	NAALAD2
SUV39H1	ARHGEF28
MAD2L1	EDN1
SFXN2	NFKBIZ
AADAT	LMNB1
MAN1B1	CASP2
NFATC2	ENSGALG00000051373
ZMYM3	ENSGALG00000000071
HSPB8	RBM43
ENSGALG00000007030	ENSGALG00000050026
MRPL17	COTL1
EXFABP	ENSGALG00000016998
ENSGALG00000048325	LRCH1
chPKCI	FAM110D
ACKR3	LGALS3
PLAC9	NMT1
ENSGALG00000042073	ZDHHC4
HIC1	GATA2
NID1	CHTF8
ENSGALG00000008727	ENSGALG00000051036
STON1	TREM-A1
DGKA	NOTCH1
ABCB11	JAG1
[truncated: 617 more rows]

## Sheet: abdominal adipose tissue
E18 vs E20	E20 vs D0	D0 vs D1	D1 vs D3	E20 vs D1
KLF9	LOC107049603	LOC107049603	ADM2	ENTPD3
APOA1	RFX2	DDAH1	DGAT2	HIF3A
FKBP5	DDIT4	RFX2	LPL	ATG13
ALDOB	NFATC2	TNFRSF6B	TIMP4	MATN2
AMY2A	PGPEP1	PTX3	SMPDL3A	OSGIN1
SCUBE1	NPM3	THBS1	PODXL2	AMY2A
LPL	EMP1	EMP1	MMD2	CCDC80
C1QTNF1	WBP1L	LRRC32	S100A9	FGFR3
EPS8L2	CD44	DKK2	NPAS2	CGTL
MGP	ENTPD3	ST14	VLDLR	CXCL14
ADM	HIF3A	TMEM132E	TNFSF4	PRSS23
MCM3	SUMF1	RHOB	MIOX	ALDH1L2
FMO3	EGLN3	YWHAH	MYL9	CRY2
RASL11A	NES	TIMP3	CTGF	ZDHHC20
LOC768772	CXCL14	TNC	NT5DC4	CNTNAP1
ATP1B1	LONRF3	MATN2	RRAD	COL6A3
CALCR	LSP1	PPP2R2C	STC1	RRAD
C10orf10	RIPPLY3	EPHA2	PSEN1	C7
HPS5	PPRC1	TMEM140	GDPD5	LSP1
IL34	EGFLAM	NES	HBE1	EGFLAM
MAP1B	DUSP5	FOSL2	TMSB15B	BNIP3
MTMR11	WNK4	ENTPD3	AvBD1	PGPEP1
GABARAPL1	ATG13	CA2	GPAT3	ENTPD2
PM20D2	ITIH5	PLIN5	CYR61	HLF
KLF13	TNC	RRAD	PGR2/3	DHCR24
LOC418298	EEF2K	RHPN2	LYG2	WNK4
GLDC	AGTR2	TUBB2A	HBA1	HSP90AA1
LOC101749846	ABCF2	NFATC2	LGR5	EGLN3
RNF144A	STARD9	PPRC1	KLF15	PRSS35
HECW1	CHRDL1	TUBA4B	SERPINB10B	RIPPLY3
PRODH	LOC112531887	CD109	AvBD2	SOD3
KCNK4	NOP2	FLNB	TBC1D4	SRPX
AASS	CHSY1	GPR34	C4A	CPEB2
CENPV	MCF2L	AMY2A	MPO	C3orf70
MSRB3	RRP12	IL1RL1	LECT2	C12H3orf18
STMN1	GFRA2	LOC107054934	LOC112530337	FKBP10
TRPV2	ALDH1L2	HIF3A	SREBF1	GLUL
ABCA9	GLIPR2	NR1D1_1	MT4L	ARNTL2
PRCP	STON1	EZR	ALDOB	EPB41L4B
SPATA13	PRELP	RBP7	SPIK2	LONRF3
PGPEP1	HSPA8	ADTRP	CILP	HSPH1
RBP7	SLC25A25	LOC107055019	SLC25A29	HSD17B1
FGL1	NOP16	TTC28	HPS5	GRIK1
ZBTB20	MGP	MIDN	CATH3	CA2
GK	COL6A3	LAMA2	CRY1	NPAS2
TPX2	EYY68_mgt08	SEMA3F	AvBD7	COL6A2
MPP6	CADPS	FAM107B	CD9	BPGM
FABP3	TIMP3	NCOR2	PPP1R3B	MCM3
DGAT2	LOC107053039	PTGDS	UPP1	COL6A1
LOC769155	KCNH5	HSPA2	TUBB1	MYOZ3
SERPINB10B	GK	COL7A1	CAMP	MMR1L1
LY86	TMEM159	TMEM47	EPB41L4B	VWCE
ARHGAP19	NUBP2	CAB39L	SLC4A1	CHCHD10
PARVB	PDLIM1	CREB5	PLEKHD1	HPS5
BUB1B	SIPA1L2	LOC101750112	GFRA2	LOC107049685
KIF23	PDE12	HTR1A	TWIST2	NTN1
CDH2	EPHA2	TMEM37	QPCT	PTGDS
GCAT	WNT16	SEMA3C	CIDEA	MAZ
PNPO	KAZALD1	EPHX1L	SLC1A2	COL7A1
LMNB2	OSGIN1	RAB7B	MT3	PRELP
PCMT1L	TNFRSF6B	LOC107049685	LOC107055306	IL1RAPL2
OLFM1	MAFF	KIF1A	GPD1L2	BHLHE40
KIF20A	PLBD1	GVINP1	PPP1R3C	LGR5
HLF	DHCR24	CTGF	GABRD	PLBD1
MAPKKK3L	EZR	ADAMTS8	SLC16A7	PODN
TINAGL1	PRKAR2B	CA13	HECW1	STON1
EXFABP	TNIP2	CARD11	TGFB3	KLF9
KIF15	EYY68_mgt09	FST	MAP7	LOC101749016
ABHD6	ATAD3A	NPTX2	TGM3	GRIN3A
IVD	LOC101750112	CGTL	ANGPTL4	FBN2
PTX3	DDX18	PDXK	CAMK2N1	STOML3
ACE	AMY2A	CILP	PI3	COL5A1
COL14A1	LOC112530029	FAM198A	IL22RA2	TMEM184B
BNIP3	SCD5	IL1RL2	ALDH1L2	OLFML2B
FSCN1	PCSK6	P3H4	LOC101749846	NIPA1
AJAP1	LGR5	CD44	PDE1C	COL4A5
KIF4A	PNPLA2	ISM1	KLF4	CADPS
MTUS2	LOC101750701	NFATC1	BMF	SMOC1
CSRP1	SEMA6D	COL12A1	EXFABP	GLIPR2
CHRDL2	IDS	LOC101748329	RPESL	ADRA1D
CPED1	PCLO	HAO2	CALCR	NT5DC3
DBNDD2	LOC423693	C10orf128	AvBD4	FAM107B
HBE1	THBS1	TUFT1	HOXB9	B3GALNT1
NKAIN4	CLMP	PINLYP	HBBA	LOC107052653
DCX	EML6	EN1	TMEM72	LOC107053780
ACACB	ABCC8	CDKN1A	OSGIN1	INHBB
TOP2A	ASPN	LRRC70	HYAL2	PAG1
ARHGEF37	HSPA2	BCO1	RGS5	LOC107053039
PRC1	LOC107052653	LOC417013	ABCC8	TIMELESS
POLQ	LOC107054179	FGD4	RIPPLY3	LOXL1
AOX1	TOR3A	VCAM1	ADAMTSL2	DUSP5
PIEZO2	CPNE2	LPGAT1	CATH1	CYP1A1
CTH	ZNF395	DOT1L	NOBOX	DAO
NGEF	ODC1	PAG1	CLIC3	TTC8
GNG2	NAT10	SINHCAF	LOC101748329	LPL
CEMIP	EDA2R	TNFAIP8L1	HBM	JAK1
KCNH5	XKR6	MSC	GABRP	LAMA2
ACAT1	PRELID3A	LOC107050024	COL2A1	SCFD2
CYB5R2	ME3	SOCS3	IGFALS	SEMA3C
TENM4	LBH	ADORA2B	LOC427799	RNF144A
HPGD	INHBB	LOC769704	KIT	RBP7
SLC14A2Z	HTR3A	LOC112532580	FOXI2	SLC25A42
HBM	TCEA3	CNRIP1	KCNC2	DGAT2
TWIST2	TSKU	F2RL1	PAPLN	KIAA1024
CIT	TP53INP1	MST1R	TPPP	ITIH5
ADGRB1	HPS5	NPTX1	CYP2D6	XKR6
MKI67	PXDNL	PCSK6	KCNE4	PCLO
CENPF	MAP7	LOXL2	SLC9A3R1	PNPLA2
KPNA2	LOC101751837	COL6A3	LOC428250	LOC112531887
LOXL1	IL13RA2	EIF4E3	SUCNR1	PHTF2
IGF2	HIGD1A	APLN	SNX10	ACOX1
THSD7B	UTP4	HMOX1	GRIK4	CCL26
BUB1	TBC1D2	MC5R	LOC112532837	PODXL2
BBOX1	CCL26	IFFO2	RUNDC3A	LOC101750152
AKR1D1	SOD3	EDA2R	CNKSR1	KLF6
SOCS4	FZD9	IL1R1	LOC107056270	CYSLTR2
F8	ETV4	CCR5	PPARA	MMD2
PPP1R3E	CNTNAP1	ARHGAP36	RASD1	MGP
CMTM6	CTGF	NUDT2	TPTE2	TNFSF4
EML6	LOC101750931	CHCHD10	RASL11A	NPM3
DNASE1L3	CCDC80	ATF3	BMP7	MAP7
CYGB	GPC4	RXFP1	MALL	ZMAT4
IL1RL1	GSAP	CMBL	EPHX1L	MEGF6L
LOXL2	CCAH221	LOC107053780	ESM1	DNAJA4
HHLA2	ITGB3	PSD3	SLC35D3	GLB1L
IGFBP2	CDKN1A	VCAN	LOC101747364	MMP13
DLGAP5	SLC15A2	PHTF2	HRH1	LOC107054934
CLSTN3	GPAT3	LOC112530970	LOC419545	TPPP
MMR1L4	GFCBPL	REEP4	CSRP2	CAPN14
CCNA2	CDCA7L	RAMP3	MAGI1	ASPN
DIAPH3	GLUL	NPAS2	BIRC5	COL14A1
MMR1L2	IGFBP4	CLEC3A	SRGN	FAM89A
BMP4	ECM2	KIF18A	EMX2	HNMT
FASN	GRIK1	SLC22A4	MAOB	ABCA12
PAMR1	USP6NL	COL8A1	HPGD	SHMT1
AGTR2	KCND3	SCARB1	LOC107049937	ME3
C7	TM4SF18	BMP6	OXSR1	COL4A6
PIK3IP1	SHC2	TNFSF4	ID4	EHD3
NSUN3	HSPH1	ADAMTS1	PRCP	ECM2
CCR2	CCDC169	BHLHE40	CHRM4	DDHD2
C3H1ORF115	HNMT	KLF4	KIAA1210	ARL15
KIF11	LOC101749846	DRAM1	SLCO5A1	CMBL
LOC415478	CSRP2	FGF10	LOC107054969	LOXL2
ADSL	TTC8	KRT14	IGFBP2	TRPC6
ADAM12	EML5	LOC107054969	ATP8A1	REM1
MCM4	FCER2	LPL	SUSD4	CRTAC1
TMEM140	SULT1B1	TIMELESS	PSTPIP2	PRKAR2B
DHTKD1	EPB41L4B	NOG	LZTS1	CCDC92B
CCNB2	TPPP	COL28A1	CHGA	MDFI
TLCD1	CREB5	FAM174A	PROM1L	ABCC8
LOC107054098	BMF	RMI2	MOCS1	UGP2
DEPDC1	SLC5A6	UGP2	PNPLA3	SUMF1
BRCA1	GLB1L	JUND	RNF128	LGMN
COL26A1	DDAH1	RAP1GAP2_1	ADRA2C	B3GNT5
PCLO	LOC101749016	MAMDC2	AVD	MUSTN1
FILIP1L	LONRF1	SLC35E4	LMINA	EML5
CKAP2	TPPP3	STC2	TNNC1	TMEM45A
CDCA7	LOC107049075	DUSP8	CYP8B1	STARD13
MTSS1L	LRRC3C	KCNA2	LOC101751855	DHRS3
SYNPO2	SOX12	F5	CLIC5	EEF2K
LOXL3	MCEE	LOC776507	RAB44	LOC112531988
USP12	SDK2	ABCA8	MICALL2	C1H11ORF87
WNT16	MMR1L1	HAS2	LOC416263	CNRIP1
PLCB2	PRSS35	TNR	NALCN	NRN1
NCAN	RAB9B	MYLK3	PRSS57	RALGPS1
HMGB2	DNAJC12	PASD1	DPF3	LONRF1
APLNR	PPP1R3G	IL15	INHBB	SLC35F4
IP6K2	LOC101751783	SERPINB2	AQP1	TPPP3
NPTX1	SOBP	WDR41	LOC101749424	GRIA1
DCBLD1	NDE1	PPP1R17	CXCR4	CABLES2
SGK3	CRYM	LOC101748689	PMP2	KEL
INCENP	LOC417013	NR4A3	LOC101750930	SLC15A2
SPAG5	TES	C1QTNF6	PPARG	CYSLTR1
METRN	TLE1L	VIPR1	LOC769704	PTCHD1
NTN4	TMTC1	CYSLTR2	MDK	ST14
FAM72A	LOC101749477	LOC112532474	SEMA3DL	PLIN4
THRB	AATK	CAPN14	CADNL	TNFRSF6B
PLK1	WISP2	NR1D1	SFRP2	AHSA1
NT5DC3	DOCK4	PDPN	LOC107052185	CTSO
CREB3L1	CBX7	HAVCR1	SLC24A2	CYP17A1
F13A1	AvBD6	GPR157	NFATC1	DOT1L
HBBA	LOC112531717	IL13RA2	ARSI	CKS1B
PHGDH	AK8	EYY68_mgt13	FGFR3	MYO5C
PI3	PDLIM4	PIK3CB	LOC769512	TXN
CDK1	ADORA2B	ZMAT4	LOC100857745	KCND3
ARNTL2	SLC35E4	SOBP	PRKAR2B	LOC101748400
FST	ADAMTSL5	CKS1B	HSD11B1a	MRNIP
ANKFN1L	CLIC3	HOXC6	PPP1R1A	CNR1
CENPE	RCC1	GFRA2	CGTL	SHISA9
ANLN	TUFT1	LOC107053178	PCSK2	PLXDC1
DBN1	URB2	ADAM22	NELL2	SNX11
ESPL1	GGT7	IL1RAPL2	EPB42	GMPR
MPP1	RNF19B	ANGPT1	TSPAN18	TTC28
TFRC	MFSD4A	LOC112532298	LRRTM4	ANXA8
NDC80	F2RL1	CENPH	CPZ	LOC101750931
GNMT	SEZ6L	LYPD1	SLC16A12	RNF19B
MEX3A	RNF128	LOC101751866	TNFRSF6B	MOCS1
PBK	PQLC2L	NTN1	DLK2	LOC418298
RGI3L1	DDHD2	FERMT1	CRYBB3	IL1R1
KCNE3	XBP1	TET2	MRAP	HSD17B11
LOC112530429	LOC101748400	AMER3	ORMDL1	SLC25A48
KNL1	ZNF385A	LOC769512	CACNG4	DKK2
PLEKHN1	REM1	TMEM45A	CAPN3	GGT7
CLDN1	FAM102B	BUB1	VWC2L	PARM1
NCAPD3	VWCE	LOC771069	PCBP2	GPRC5B
RRAD	PIK3IP1	B3GNT5	GNLY	SLC8A3
CSF3R	LOC107055350	CCDC113	TXN	SIPA1L2
SH3BGRL2	LOC112531885	NEK2	TSPAN8	PSD3
MEX3B	PHLDA2	NTHL1	MICAL2	CDC42BPA
RACGAP1	GVINP1	TSHR	ANKRD22	LOC425431
UHRF1	CNR1	TDO2	MEST	SMURF1
CILP	TMPRSS9	GMPR	P2RY14	LOC107054179
COL22A1	ADGRG2	PXDNL	ACAP1L	CCDC113
HRH1	SCG2	LOC101747680	INSIG1	LOC112531717
CCNB3	PDE8B	TTC32	RTN2	ERBB4
S100A6	LRRC70	SGMS2	AVPI1	GFCBPL
RNF152	COMP	LOC100858579	ADGRG3	FKBP5
CYP4V2	ADAMTS14	NR4A1	RGMA	UPP2
PTGDS	NADK2	TPBGL	CHAD	TNFAIP8L3
BBS2	PARM1	TYMS	LOC107053831	TMEM61
SFXN2	LOC100858809	FRMPD3	TUSC5	DOCK3
MCTP1	SLC22A16	SEC14L5	RAP1GAP2_1	LOC107053412
FAM84B	HVCN1	RNF152	MSC	CYCS
TP53TG5	TUBA4B	CCKBR	RBM20	NT5C3B
EDN1	HMOX1	UBE2T	CHRDL2	LGI2
TMEM117	NETO2	BLVRA	SIM1	TOR3A
SERPINF2	HSPB9	NPY4R	MUC13	NEFH
CKS1B	AEN	TGFBR3	P4HA3	IL15
TMTC1	GREM2	PTCHD1	GLDC	BMP6
MYOC	ADAM8	LOC101751390	KCNJ15	FOS
C2H8ORF22	FGFR3	DISP1	CDCA3	SLC1A7
MAD2L1	RDH7L	CHL1	LOC107051943	PTX3
HBA1	LAMB3	LOC112530022	TPPP3	POF1B
C3H1ORF198	ATAD5	LOC107053751	PLPPR5	RHOF
PSAT1	PCGF3	ADAMTS4	CNN1	C1QTNF6
KLF15	ACOX2	SMC2	LOC772096	AMT
EMILIN3	SLC22A3	NOV	COLQ	BUB1
PTPRF	FAM46C	TENM3	ACSS1L	CAB39L
AMT	SORCS1	STOML3	LOC112532838	SELENOU
VWCE	RAP1GAP2_1	SMOC1	LOC107050412	MYO5A
PI15	SLC35F4	IFT22	COL6A6	ASIC4
xcc-b100_1894L	LOC101749419	SMIM3	ALOX15B	PRC1
VEGFD	SLC16A12	FBN1	MIR1778	SOX12
CHAD	LOC107053178	BDKRB1	LYZ	LOC107055065
RTN1	ATF3	SH2D4A	LOC107053443	NPTX1
ADAMTS14	LOC107049314	KCNJ2	LRRC75B	FCER2
TPST1	LOC417937	LOC107054884	TPM1	LOC101749846
COL9A1	B4GALNT4	LOC101748577	LOC112532341	CTNNA2
GPR157	CPPED1	SGO2	EDN2	FGL2
KIF20B	NR4A1	KCNC2	PHTF2	GPR183
LOC101750152	SIAH2	HACD4	DHCR24	LOC112532097
CD101	CCKBR	SCG2	TGM4	LOC101751783
HSD17B11	ACSL4	LRFN5	LOC428702	ITGBL1
TTK	LOC101750152	ANXA8	LOC107052277	NR1D1_1
ADAMTS15	DNAJA4	CYP2AC2	ISLR2	LOC112529984
CGTL	DDO	APLNR	AvBD6	NCAPH
CCDC15	LOC107052934	KCNB1	AEN	GFRA2
NCAPH	SLC35D3	UBE2C	BGLAP	DCLK1
SEPT12	CYP1A1	WDR66	LOC112532836	HES1
TRIB1	RCAN1	HOXD9	GLB1L2	PDPN
P3H2	CIB2	LOC107053553	PTK2B	THBS1
DPF3	SHROOM1	ADRA2A	FBLN7	SLC7A1
SPTB	CADM3	CHRDL2	PHGDH	LOC112532559
ASPM	GJB1	RRM2	DES	EXOC3L
SREBF1	SHISA9	NCAPG	PCLO	LOC112530958
NUSAP1	LOC429054	AK8	RPS6KA2	NOP16
PODXL2	GNAZ	LOC107049862	SLITRK1	LACC1
COL11A1	CKB	SLC22A3	ACSL6	GSTO1
PDGFA	DUSP8	MATN3	EYY68_mgt09	TMEM37
CES1L2	ARHGEF1	AVPR2	TBC1D9	ENPP6
BEND7	FAM69C	KCNN3	SLC25A47	COL23A1
SH3PXD2A	SINHCAF	CYP2W2	VWA5A	IGFBP4
PTPRN	KCNA2	LOC101751974	IRX3	LOC101748689
THBS4	CCL4_1	LRP2	INA	ARHGAP20
ECT2	SLC25A48	ARID5B	LOC101750152	PLCB1
NETO2	MSC	MAPK6	ADAMTS20	LYG2
S100A9	IGFN1		MARCO	LOC107052041
VWA5A	LOC101748000		NYX	DRAM1
FCGBPL	RAB7B		LOC426456	TNIP2
PLA2G2E	NT5DC3		FAM107A	C4A
RASD1	ADTRP		GPR132	TNR
LOC426820	PAQR8		PTGS2	TMC1
CDC20	MAP10		AvBD5	ADAMTS5
LAMA2	ADGRB1		MLIP	COL28A1
MGLL	LOC107054654		LOC417386	TMEM200B
SLC45A4	CPQ		KLHL30	CES1L2
TTLL1	BBS10		LOC107052041	PAQR8
PLK4	CHSY3		CYP1B1	TFPI2
CD109	EDN3		IL2RB	TMEM117
TNFRSF6B	LOC101749321		LOC107052695	CRLF1
KIF6	MYOZ3		SYTL2	TFCP2L1
LOC419851	GPR65		LOC107050518	PTN
ELN	LOC107052041		LOC107052653	LOC776507
RAB3C	CETN3		UPP2	SBK2
LCAT	FER1L6		FAM46C	C5H14orf159
UPP2	FKBP6		LOC769668	ADRA2C
WDHD1	LOC107055306		MOCOS	CCAH221
TNFRSF25	LOC107054677		TAF4B	ACOT8
PTPN3	NIPAL4		TNMD	LAMB3
LIG1	SERPINB2		CCDC83	CDT1
LOC101747386	TMEM61		LOC771085	GPAT3
ABCC4	HSP90AA1		SULT6B1	SEZ6L
HIF3A	CHRDL2		CENPA	ENPP1
NES	NAB2		MLKL	AIFM2
PLXDC2	SLCO4C1		SEC16B	CPQ
LOC107053831	ELAVL2		LOC107052542	UPP1
CCR5	OPTC			RFX2
CHCHD10	LOC112530958			LOC107055350
GINS2	DAO			C5H11ORF96
CENPI	PTPRN2			SLC6A14
FAM171A2	DLK1			GINS2
SERINC2	SPACA9			LOC101750701
CD74	LOC112530509			RCC1
MAP2K6	CGTL			SCD
MIR3064	NLE1			MSRB1
SELP	RHPN2			TULP1
NUF2	CHID1			HMCN1
C5H15orf52	A4GNT			GALNT15
KIAA1524	SLITRK1			LOC101747302
TIAM2	LOC112533000			TCEA3
CELSR3	EYY68_mgt10			GSTA3
FGFR3	LOC101751989			INSIG1
TLR7	CHST7			PATJ
PRR5	RRAD			CKB
B4GALNT4	LOC112531093			RRP15
AHRR	SLC35G1			OPTC
LOC107050626	NPAS2			C1S
DHCR24	NOV			LOC772096
ACSL1	TUBA4A			ADAMTS13
ESM1	EYY68_mgt03			AVPR2
SLC11A1	LOC107055065			LOC101752249
LOC771085	CYP2AC2			LOC771494
PXDNL	GRAMD3			ADAMTSL3
KIF18B	CTGFL			LRRC17
ANO3	DIO2			BUB1B
TBC1D9	B3GNT7			LOC112532474
PGF	MALL			LOC100858579
PCOLCE2	LOC107053031			C3AR1
FANCD2	SCTR			COL9A1
CDC45	ALDH7A1			RACGAP1L
UBE2C	CLIC5			PTAFR
LBP	PSD2			IGDCC4
TK1	CDCP2			CDH8
TULP1	PNPLA3			LOC101751974
CDH20	LOC107052945			RANBP3L
RTN2	TTC29			SORCS1
MRNIP	MUSTN1			KCNT2
ANAPC10	SCD			PGR
SHCBP1	STC2			ACKR4
NCAPG	LOC112529987			MC5R
KLHL4	TMC1			CPM
PCDH12	LOC101751390			PCGF3
TGM2	TPTE2			SHROOM1
FOXM1	GFRA1			LMOD1
MYO1F	LOC107054026			EIF4EBP1
PTPRD	HSD17B1			LOC112530103
KNTC1	ITPA			LOC417937
ETNPPL	CXCR1			PLPP7
ENTPD3	BCO1			LOC101750930
SFXN5	WNT5B			LOC101749424
B4GALNT3	LOC428702			SLC35D3
SHMT1	SGO2			CPZ
CENPC	LRRTM4			TPBGL
LOC107055019	SRR			FAM46C
CCDC169	BDKRB1			LOC112531885
LHFPL5	RHOQ			LOC424919
HMMR	TFCP2L1			TOMM7
ADM2	HMCN1			SEMA6D
TBC1D30	LOC112530970			KCNQ4
NCAPG2	IL11			ERMN
TSPAN13	LOC431653			GPR85
LRRN3	AQP9			CCDC169
AKAP5	FAM132A			LOC107053553
LIFR	LOC772096			AOAH
VILL	EXOSC6			LOC107053678
DGUOK	LOC107053412			KCNJ15
PSD2	C1H11ORF87			SPIK2
RACGAP1L	TNFSF15			KIAA1755
LOC418813	C7			CADPS2
LOC107054744	DISP1			LOC101751257
TLR5	ZNF804A			SH3RF1
TRIM27.1	LOC112530133			HMP19
ACER2	CYP2AC1			KAZALD1
ADAMTS13	LMBR1L			MYO3AL
FBXL8	LRFN5			OC3
IL15	NUDT2			APOC3
C14orf180	HARBI1			LOC769704
GAS2L3	LOC101749424			LOC100858809
LAMB4	DNAH3			BIRC5
DDHD2	KCNJ15			SLC16A12
SPI1	LOC107054969			CASP14
NCAPH2	LOC107052309			LOC107054884
PLAU	LOC107051596			SLC22A4
LOC418114	SHC4			LOC107054075
C1QTNF7	SLC6A14			MATN3
NFAM1	AvBD7			TPTE2
KLF5	LACC1			LOC107054477
ARSI	OPN3			ADAMTSL5
BPGM	LOC107051943			DDIT4
SLC25A47	TMC5			TNFRSF11B
GALC	LOC107053877			PPIL1
HJURP	KIAA1755			CHID1
E2F8	IL1RL1			LRRC75B
NOBOX	EPGN			FREM1
RGS19	LOC112531198			POLR2K
IFI30	LOC107054636			THRB
DNAH10	LOC107052249			LOC101750611
DIO3	CHAC2			DES
DLGAP2	MDFI			STARD9
CEP55	LOC101749904			LOC101749205
ALDH1A2	LOC100859173			GPR132
APELA	ABCA7			LOC415312
BARX2	LOC101748577			DDAH1
ACKR4	FAM83B			GIN1
IGF2BP1	CNTN2			TRABD2B
LOC107053399	SMIM5			TBC1D30
ANOS1	LGI2			BHLHE41
INTU	LOC107054433			PMP2
VEPH1	SEMA3E			RRM2
VOPP1	IRF4			CHODL
TGM3	ADAMTSL3			HAO2
CENPO	DES			HTR3A
PAK6	LOC107053200			COL2A1L
HAO2	GPR157			CKAP2
ST8SIA2	TDO2			RHPN2
SLC35F1	PSMG4			LOC112532580
GABRA2	CHL1			HRH1
FZD3	KIAA1024			ACHRB
MMRN1	LOC101747667			CDHR4
VNN1	CYP2W2			CILP
LOC100859213	NR4A3			CPLX2
LGALS3	ACHRB			PCBP2
CDCA3	SIRPA			ANKRD29
FREM3	PMP2			HARBI1
LGR6	LOC112530015			HTR1A
LOC112531005	SHF			CDCP2
RHCE	SPIK2			STC1
CAMK2N1	CATH1			LOC107052695
ACP5	ANOS1			CATH3
MMD2	LOC107053345			SLC22A16
AOAH	GGT1			TMEM74
ISOC1	LRRC3B			RGMA
RALYL	S100A4			A4GNT
UPK3A	LOC112531303			CASP7
FGFR2	SEC14L5			ETV4
CRISPLD2	TNFSF4			TMEM132E
RSFR	PROKR2			NUDT1
CENPQ	FAM149A			SLC5A1
LCP2	DDIT3			TSPAN18
RAD54L	LOC107052318			LOC107053751
CENPU	CAPN14			GSTT1L
LOC107054432	PTGDS			LOC107054413
RASSF5	NOTUM			LOC101751866
RAPGEFL1	LOC416055			SLC26A8
GTSE1	VDR			MCM10
PTGR2	HSPB8			HRH3L
RNASE6	VIPR1			ARL8BL
LOC770352	NMRAL1			AEN
TUBAL3	LOC107053409			LHFPL3
LOC107052945	C10orf128			SLITRK1
VWA5B1	FAM13C			LIPC
LOC112531360	LAMB4			LOC107049937
LOC416263	HOXB9			MOB3B
LOC112533251	ITGBL1			VCAM1
KCNC2	MLKL			ZBTB32
LRP2	RAD21L1			LOC416169
UBE2T	CYP17A1			FAM132A
CELSR1	PGR			XK
LOC107052887	ABCA12			TNFRSF14
PRAM1	LOC101752158			FAM110C
ERCC6L	LOC101750312			C16orf96
ALOX5	LOC101752071			AKR1B1L
E2F2	ADAM22			FAM198A
MAPK6	TMEM132D			DLK1
LOC424199	CFAP221			OLFR1019L1
GADD45B	LCAT			CBS
KCNMB2	GCH1			AvBD4
LIPC	LYG2			CHST7
SGIP1	LOC112532761			LOC112530015
LOC112532183	FBN2			LOC112531198
GPR65	IFT22			HSPB8
PKIB	LOC112533597			LOC107055205
PRSS12	CALML4			PRSS57
LOC107054133	CYSLTR1			LOC101748561
LOC112532837	DNMT3B			LOC112531160
MRAP	LOC101747821			LOC112533222
LOC101749205	LOC771085			KCNC2
BARD1	GRIA1			IL1RL2
AOX2	KCNT2			WISP2
BIRC5	NIPAL2			GRIA2
ABCA12	LOC112530276			RNASE6
RRM2	LOC107054989			PTTG1
LOC112532923	BMP2			CLEC3A
TM6SF1	SLC35D2			POLQ
SGO1	PLPPR5			REEP4
GSTT1L	LOC112531988			LOC101749271
JAKMIP2	CYP11A1			ADRA2A
TSPAN15	LOC107049937			MIOX
SLC2A4RG	NR4A2			LOC112533301
SULT1B	CATH3			LOC107052410
ENGASE	LOC112530576			APOA1
LOC112532836	RANBP3L			ADRB3
CBS	LOC107052157			NUAK2
MXD3_1	LOC101750051			LOC107053383
NTRK3	MYLK3			CAMP
LOC107051767	TNFRSF11B			AHRR
OSTN	NUAK2			LOC107053723
LOC112532341	LOC112533509			LOC107051943
LOC107050029	LOC112530650			PPM1L
NKIRAS1	OPCML			HOMER2
P2RX2	LIPC			LOC107052601
CENPW	MSMP			KCNB2
MASTL	VWC2L			ADCYAP1R1
GRIA1	HRH2			MXRA5
CDH7	RPS6KA2			FGL1L
MCM10	MEX3A			SLC17A9
MMEL1	SCFN			SUSD3
TMEFF1	CAMP			LOC112532540
SMC2	PRLR			MFNG
C1QC	LOC107050990			LOC107053517
CEBPD	KLHDC8A			ADAM19
LOC107055350	LOC101750589			LOC112530152
H2AFY2	LOC101749752			LOC100858426
LOC101751186	PLA2G10L			LOC107054202
C1QB	LOC100858131			FAM83B
TMEM246	SBK1			LOC107055306
LOC101750509	CD200R1L			LOC107054535
LOC112532971	HSPB1			KCNC4
GPR34	CDHR4			HENMT1
PACSIN3	GRIP2			CUBN
SPTBN4L	NME5			IRF4
CLEC3A	LOC100857180			ACAN
CCDC102B	LOC427369			MEGF11
KNSTRN	LOC107052292			TK1
SOX12	TCF7			TSHR
CNTFR	SLC6A11			PROKR2
WDR76				PKIB
MAP3K6				ANKRD13B
GSTA4L				AvBD7
FAM132A				LOC769512
TMEM72				SMIM3
ANK1				MAP10
MELK				LRG1
CTSS				NMRAL1
TAAR1				TMEM132B
FGF16				LECT2
MTFR2				EPB41L4A
LYPD1				HAVCR1
SLC6A14				LOC101750312
CDKN3				CEP350L
C1QA				BCL2L15
ADAMTS18				CIB2
DNA2				LOC112532438
LOC112531717				TCF7
ZBTB7C				SYN3
PRIMPOL				PLA2G10L
FAM167A				TM4SF19
CDH8				CRYBA4
FHOD3				LCAT
PTGFRN				LOC112531450
ABCB1				CENPI
CHRNA1				CDCA3
LOC107051855				DDO
CADM3				CENPH
RASA4				CNKSR1
FANCC				LOC107054691
MMR1L3				LOC107054021
AVD				C1QA
ALOX5AP				GPR141
KCNK18				TLE1L
SDK2				GJB2
CENPK				CACNB2
ARL11				LOC107049257
CLSPN				FAM13C
NELL1				LRP2
ARHGAP30				C26H1orf106
ATG9B				SLC1A1
LOC424111				COMP
LAMA1				NPM2
LZTS1				LOC107054128
ITM2C				CDH3
LOC101748913				CNTN4
PROKR2				LOC107054433
LOC112530164				CENPW
LOC107050574				LOC107052991
GCNA				SLC30A10
DCLRE1B				NIPAL4
FBXO39				GRAMD3
LOC101750051				PRIMA1
ZMAT4				ISM1
SLC4A8				LOC107054432
NCF1				SELENBP1L3
LOC428702				HRH2
SOGA3				C1QTNF8
KIF14				FAM195A
CAMK4L				OPRL1
SLC24A2				SFT2D3
LOC107052217				CD200R1L
LYVE1				CATH1
PCDH7				TGM3
LOC107054566				NMRK2
ADRA1A				SLC2A6
KIF24				CSGALNACT1
AGT				RNF157
HRH3L				ACCSL
C26H1orf116				C12H3orf14
OLFML1				FREM3
LOC428967
LOC112532838
SERPINB10A
INCENPL
LOC112530958
NR4A2
BLB1
NALCN
PTTG1
GREM2
LOC112532110
F11
LGALS2
SLC35F4
PNPLA1
CYP1A1
LTBP2
TRIM67
F-KER
LOC107052240
CACNA1H
PITX2
CD9
GJB2
NR4A1
LOC112530622
LOC107057116
MMR1L1
MMP9
GCNT4
SKA3
CENPH
LOC431325
KERA
LOC112532540
CXCL14
LOC112532915
TMEM151B
ADRB3
LOC107054026
RBP
AURKA
LOC101749492
LOC101748409
CHEK1
FNDC4
LOC107049603
BCL2A1
LOC770450
LOC415312
C1H11ORF87
PATL2
C5AR1
LY6CLEL
ALPK1
IGSF21
TMEM109
LOC771308
DEPDC1B
HEMGN
LOC416695
STRIP2
NR4A3
GABRA3
MYBL1
LOC101752025
DCSTAMP
PHF21B
HOXB9
GPC3
LOC101751974
LOC107053928
GRHL3
ISLR2
LOC101750043
TOX2
LOC426385
SLC6A1
SLC30A10
SLC22A4
CPLX2
TLCD2
STC2
SELPLG
DDEFL1
SLC19A3
AFF3
ETNK2
TMOD4
KCND3
COL2A1L
LOC107053391
BSN
UNC5A
NTN3
LOC768391
AMER3
ADAMTSL5
LOC112531988
RAB44
LOC107049257
LOC107054532
CLSTN2
COL8A1
TRAIP
GPR158
CEP57L1
LRRC7
NGFR
LOC112531157
LOC107052542
IGSF5
LOC395159
TUBB3
RNF157
LOC101751159
TROJANZ
EDPE
PGBD5
PCK1
LOC107052946
TMEM8B
CHGA
LOC101748577
RASSF9
ADAM22
E2F7
PPP2R2C
TNN
CARD10
LY6EL
CASKIN1
CENPL
TMPRSS13
LOC100857883
TMEM121
LOC112530299
LOC107054413
LOC107054270
SCGN
SFRP4
IL18R1
SLC35E4
LOC107053572
SLBP
LOC107052156
OCA2
HCN3
PRDM1
CPEB1
B3GALT1
ZGRF1
LOC431499
EXO1
UCHL1
KCNIP1
LOC769121
