# Supplementary material for: RNA-seq Based Transcriptome Analysis Reveals The Cross-Talk of Macrophage and Adipocyte of Chicken Subcutaneous Adipose Tissue during The Embryonic and Post-Hatch Period
Source: Front Immunol. 2022 Jul 15;13:889439. doi: 10.3389/fimmu.2022.889439 (PMC9334849; doi:10.3389/fimmu.2022.889439)
Supplement: Supplementary Table S4 — Subcutaneous fat different stages KEGG enrichment [file Table_4.xlsx]

## Sheet: GO
	Category	Term	Count	%	PValue	Genes	List Total	Pop Hits	Pop Total	Fold Enrichment	Bonferroni	Benjamini	FDR
E VS D	GOTERM_CC_DIRECT	GO:0016323~basolateral plasma membrane	9	1.83299	0.000711977	HPGD, HEPH, STK39, SLC40A1, SLC4A10, ATP1A1, RAB17, AQP3, SLC26A5	349	57	10057	4.54999	0.151704	0.150012	0.147414
E VS D	GOTERM_CC_DIRECT	GO:0045121~membrane raft	10	2.03666	0.00129881	STOML3, NPC1, RFTN1, SERPINH1, TNR, FAS, HPSE, SULF1, DLL1, CARD11	349	77	10057	3.74242	0.259344	0.150012	0.147414
E VS D	GOTERM_BP_DIRECT	GO:0006955~immune response	12	2.44399	0.00228078	C7, IL15, FTH1, IL1B, CCL4, IRF8, FAS, DMB2, TLR7, B2M, CTSS	334	109	8994	2.96457	0.964584	1	1
E VS D	GOTERM_CC_DIRECT	GO:0005583~fibrillar collagen trimer	3	0.610998	0.00349991	COL1A2, COL5A1, LUM	349	3	10057	28.8166	0.555097	0.225693	0.221785
E VS D	GOTERM_BP_DIRECT	GO:0008217~regulation of blood pressure	6	1.222	0.00385313	P2RX4, COL1A2, STK39, ATP1A1, PTGS2, DLL1	334	29	8994	5.57134	0.996476	1	1
E VS D	GOTERM_CC_DIRECT	GO:0005615~extracellular space	34	6.92464	0.00392103	CFD, PTPRR, SEMA3C, TNC, WFDC1, PTN, CPZ, CTSS, LGALS3, C4, SH3BGRL, BMPER, PLAU, ALOX5, CCL4, SERPINH1, B2M, CTSB, EDN1, SERPIND1, LUM, IL15, FST, INHBB, GCG, PODN, SULF1, DLK1, BMP2, COL1A2, IL1B, CFAP58, OSTN, GAS6	349	587	10057	1.66911	0.596484	0.225693	0.221785
E VS D	GOTERM_CC_DIRECT	GO:0005886~plasma membrane	53	10.7943	0.00578904	PTPRR, SLC27A1, DGKD, CD83, GPR65, PIK3C2G, LITAF, CDH8, ARL6IP5, WLS, VAV3, ENTPD3, ARRDC2, TC2N, RGMA, ARL4C, SLC9A5, ACOX1, MAP1B, SLCO2A1, TLR7, PLIN2, TLR5, GAPDH, CARD11, ABCG1, IFNAR1, RGS18, RALA, ATP1A1, DLL1, CD1B, ABR, P2RY6, CYTH4, C26H6ORF89, GABRD, GPR158, PCDH9, OSBPL3, IL10RA, RFTN1, FZD9, SULF1, LYVE1, SNAP91, BF2, BST1, AQP11, RAB17, RGS11, FGFR3, MYD88	349	1060	10057	1.44083	0.738457	0.225693	0.221785
E VS D	GOTERM_CC_DIRECT	GO:0070062~extracellular exosome	68	13.8493	0.0068242	SLC46A3, SH3GL3, HSP90AB1, ECE1, CPZ, LIPA, LGALS3, CRTAC1, PLAU, FTH1, ARL6IP5, B2M, CTSB, VAV3, ST6GAL1, VWF, SCNN1G, FOLH1, NPC1, ARMC3, KCNMA1, PMP2, GAS6, DOCK2, CLRN3, GAPDH, SQSTM1, CFTR, BLVRA, FBP2, CARD11, PLA1A, CFD, C1QA, RALA, ITIH2, HPGD, SEMA3C, AK2, LCAT, ABHD6, ATP1A1, DPP4, SH3BGRL, PGRMC1, GMDS, C7, COBLL1, SERPINH1, PCK1, WASF3, MPST, SLC37A2, SERPIND1, LUM, TXNRD1, RFTN1, NAG…	349	1448	10057	1.35327	0.794394	0.225693	0.221785
E VS D	GOTERM_CC_DIRECT	GO:0005765~lysosomal membrane	11	2.24033	0.00683918	DPP4, P2RX4, NPC1, STK11IP, PQLC2, LAPTM5, ECE1, MYO7A, LITAF, MFSD12, SLC29A3	349	116	10057	2.73261	0.795109	0.225693	0.221785
E VS D	GOTERM_CC_DIRECT	GO:0016324~apical plasma membrane	10	2.03666	0.0104263	DPP4, SLC23A2, KCNMA1, STK39, ATP1A1, RAB17, MYO7A, TRPM6, DLL1, CFTR	349	105	10057	2.74444	0.911178	0.30106	0.295847
E VS D	GOTERM_CC_DIRECT	GO:0016021~integral component of membrane	100	20.3666	0.0159285	SLC46A3, SLC23A2, SLC27A1, KCNG4, CD83, GPR65, AQP3, CDH8, HHAT, EVA1C, ARL6IP5, C3AR1, IL6R, WLS, ENTPD3, MFSD12, GBGT1, ALDH3A2, PLPP7, DISP3, POR, SLC9A5, SLCO2A1, CERCAM, ASPHD2, RELL2, TSNARE1, RNF122, ABCG1, IFNAR1, RTN1, ABCB1, SLC35D1, MAOA, LSMEM1, TAPBPL, CD1B, DPP4, C26H6ORF89, DMB2, TRPM6, FDFT1, SLC37A2, SRD5A3, FZD9, GPR137B, BF2, GLIPR1L, GPR182, PQLC2, TMCC3, SFXN1, FGFR3, PTPRR, …	349	2357	10057	1.2226	0.975501	0.408832	0.401752
E VS D	GOTERM_MF_DIRECT	GO:0043394~proteoglycan binding	3	0.610998	0.0171522	COL5A1, CTSS, CTSB	304	6	8532	14.0329	0.999013	1	1
E VS D	GOTERM_BP_DIRECT	GO:0008152~metabolic process	7	1.42566	0.0182655	BST1, TMEM68, PNAT3, NPL, ACSBG2, L3HYPDH, PNAT10	334	57	8994	3.30697	1	1	1
E VS D	GOTERM_BP_DIRECT	GO:0044130~negative regulation of growth of symbiont in host	3	0.610998	0.0185718	IRF8, SQSTM1, MYD88	334	6	8994	13.4641	1	1	1
E VS D	GOTERM_BP_DIRECT	GO:0035641~locomotory exploration behavior	3	0.610998	0.0185718	DPP4, SLC4A10, TNR	334	6	8994	13.4641	1	1	1
E VS D	GOTERM_BP_DIRECT	GO:0019953~sexual reproduction	3	0.610998	0.0185718	IL1B, PCK1, LITAF	334	6	8994	13.4641	1	1	1
E VS D	GOTERM_BP_DIRECT	GO:0006826~iron ion transport	3	0.610998	0.0253704	HEPH, FTH1, SFXN1	334	7	8994	11.5406	1	1	1
E VS D	GOTERM_BP_DIRECT	GO:0040007~growth	4	0.814664	0.0313904	BMP2, RFTN1, INHBB, FOXP2	334	19	8994	5.66908	1	1	1
E VS D	GOTERM_BP_DIRECT	GO:0070986~left/right axis specification	3	0.610998	0.0330099	CITED2, PITX2, DLL1	334	8	8994	10.0981	1	1	1
E VS D	GOTERM_BP_DIRECT	GO:0051216~cartilage development	5	1.01833	0.0356993	BBS2, EDN1, BMP2, PTN, SULF1	334	34	8994	3.96002	1	1	1
E VS D	GOTERM_BP_DIRECT	GO:0048839~inner ear development	4	0.814664	0.0359441	BMPER, HPCA, DLL1, LGR5	334	20	8994	5.38563	1	1	1
E VS D	GOTERM_BP_DIRECT	GO:0006954~inflammatory response	10	2.03666	0.0403325	IL1B, PTAFR, CCL4, C3AR1, FAS, TLR7, TLR5, PTGS2, LIPA, MYD88	334	124	8994	2.17162	1	1	1
E VS D	GOTERM_BP_DIRECT	GO:0002224~toll-like receptor signaling pathway	4	0.814664	0.0408177	IL1B, TLR7, TICAM1, MYD88	334	21	8994	5.12917	1	1	1
E VS D	GOTERM_BP_DIRECT	GO:0007596~blood coagulation	5	1.01833	0.0428296	VWF, SERPIND1, F13A1, GAS6, PAPSS2	334	36	8994	3.74002	1	1	1
E VS D	GOTERM_BP_DIRECT	GO:0030199~collagen fibril organization	4	0.814664	0.0460062	COL1A2, COL5A1, LUM, SERPINH1	334	22	8994	4.89603	1	1	1
E VS D	GOTERM_BP_DIRECT	GO:0071805~potassium ion transmembrane transport	4	0.814664	0.0460062	KCNK5, SLC9A5, KCNMA1, KCNK1	334	22	8994	4.89603	1	1	1
E VS D	GOTERM_BP_DIRECT	GO:0050853~B cell receptor signaling pathway	4	0.814664	0.0460062	VAV3, TEC, KLHL6, RFTN1	334	22	8994	4.89603	1	1	1
E VS D	GOTERM_BP_DIRECT	GO:0042632~cholesterol homeostasis	5	1.01833	0.0466738	DISP3, MYLIP, NPC1, LCAT, ABCG1	334	37	8994	3.63894	1	1	1
E VS D	GOTERM_BP_DIRECT	GO:0001816~cytokine production	3	0.610998	0.0505311	PTAFR, LITAF, LIPA	334	10	8994	8.07844	1	1	1
E VS D	GOTERM_CC_DIRECT	GO:0005764~lysosome	7	1.42566	0.0554497	DRAM1, NAGA, TLR7, HPSE, GLA, CTSS, CTSB	349	79	10057	2.55337	0.999998	1	0.986957
E VS D	GOTERM_MF_DIRECT	GO:0045028~G-protein coupled purinergic nucleotide receptor activity	3	0.610998	0.0559535	P2RY6, GPR34, PTAFR	304	11	8532	7.65431	1	1	1
E VS D	GOTERM_CC_DIRECT	GO:0005604~basement membrane	5	1.01833	0.0562633	COL28A1, COL5A1, NTN4, TNC, RELL2	349	42	10057	3.43055	0.999998	1	0.986957
E VS D	GOTERM_MF_DIRECT	GO:0015485~cholesterol binding	4	0.814664	0.0631367	STARD5, NPC1, OSBPL3, PMP2	304	26	8532	4.31781	1	1	1
E VS D	GOTERM_BP_DIRECT	GO:0045444~fat cell differentiation	5	1.01833	0.0638956	BBS2, RNASEL, TTC8, INHBB, SOX8	334	41	8994	3.28392	1	1	1
E VS D	GOTERM_MF_DIRECT	GO:0004867~serine-type endopeptidase inhibitor activity	5	1.01833	0.0651516	COL28A1, ITIH2, SERPIND1, SERPINH1, WFDC1	304	43	8532	3.26346	1	1	1
E VS D	GOTERM_CC_DIRECT	GO:0042612~MHC class I protein complex	2	0.407332	0.0680115	B2M, BF2	349	2	10057	28.8166	1	1	0.986957
E VS D	GOTERM_CC_DIRECT	GO:0005783~endoplasmic reticulum	19	3.86965	0.0685471	SLC27A1, VWF, SLC35D1, SRD5A3, GPX7, NBEAL2, PTGS2, SEZ6L, SULF1, DISP3, GRIN2A, NPC1, SERPINH1, AQP11, TLR7, KCTD17, EXTL3, FGFR3, FDFT1	349	355	10057	1.5423	1	1	0.986957
E VS D	GOTERM_CC_DIRECT	GO:0005887~integral component of plasma membrane	27	5.49898	0.0693269	KCNK5, PTAFR, ATP2A3, ADRA1B, AQP3, CYSLTR2, C3AR1, LRRC8D, NTRK2, GPR34, SLC2A10, SEMA6D, LAPTM5, SLC4A10, SCNN1G, FOLH1, P2RX4, TSPAN13, NPC1, SLCO2A1, FAS, TLR7, KCNK1, LGR5, FGFR3, IFNAR1, SLC26A5	349	555	10057	1.40189	1	1	0.986957
E VS D	GOTERM_MF_DIRECT	GO:0004557~alpha-galactosidase activity	2	0.407332	0.0697695	NAGA, GLA	304	2	8532	28.0658	1	1	1
E VS D	GOTERM_BP_DIRECT	GO:0002474~antigen processing and presentation of peptide antigen via MHC class I	2	0.407332	0.0726825	B2M, BF2	334	2	8994	26.9281	1	1	1
E VS D	GOTERM_BP_DIRECT	GO:1900164~nodal signaling pathway involved in determination of lateral mesoderm left/right asymmetry	2	0.407332	0.0726825	CITED2, INHBB	334	2	8994	26.9281	1	1	1
E VS D	GOTERM_BP_DIRECT	GO:0003350~pulmonary myocardium development	2	0.407332	0.0726825	SEMA3C, PITX2	334	2	8994	26.9281	1	1	1
E VS D	GOTERM_BP_DIRECT	GO:0071383~cellular response to steroid hormone stimulus	2	0.407332	0.0726825	NPC1, ATP1A1	334	2	8994	26.9281	1	1	1
E VS D	GOTERM_BP_DIRECT	GO:0032964~collagen biosynthetic process	2	0.407332	0.0726825	COL5A1, SERPINH1	334	2	8994	26.9281	1	1	1
E VS D	GOTERM_MF_DIRECT	GO:0005234~extracellular-glutamate-gated ion channel activity	3	0.610998	0.0757662	GRIN2A, GRID2, GRIN3A	304	13	8532	6.47672	1	1	1
E VS D	GOTERM_BP_DIRECT	GO:0030890~positive regulation of B cell proliferation	4	0.814664	0.0764347	VAV3, BST1, CDKN1A, CARD11	334	27	8994	3.98935	1	1	1
E VS D	GOTERM_CC_DIRECT	GO:0042470~melanosome	4	0.814664	0.0773864	HSP90AB1, MREG, RAB17, MYO7A	349	29	10057	3.97471	1	1	0.986957
E VS D	GOTERM_BP_DIRECT	GO:0002755~MyD88-dependent toll-like receptor signaling pathway	3	0.610998	0.0814687	TLR7, TLR5, MYD88	334	13	8994	6.21419	1	1	1
E VS D	GOTERM_CC_DIRECT	GO:0005578~proteinaceous extracellular matrix	9	1.83299	0.0814866	COL1A1, CCDC80, VWF, LUM, TNC, TNR, HPSE, CPZ, ASPN	349	130	10057	1.995	1	1	0.986957
E VS D	GOTERM_BP_DIRECT	GO:0050766~positive regulation of phagocytosis	3	0.610998	0.092795	ABR, GAS6, DOCK2	334	14	8994	5.77032	1	1	1
E VS D	GOTERM_BP_DIRECT	GO:0042127~regulation of cell proliferation	8	1.62933	0.0941352	TEC, PLAU, STYK1, TNC, FAS, PTGS2, SAT1, LGR5	334	105	8994	2.05167	1	1	1
E VS D	GOTERM_BP_DIRECT	GO:0018105~peptidyl-serine phosphorylation	7	1.42566	0.0946004	CLK1, MAST3, STK39, DCX, GAS6, MAPK14, DCLK1	334	85	8994	2.21761	1	1	1
D1 VS D9	GOTERM_BP_DIRECT	GO:0007155~cell adhesion	25	3.93082	2.27594e-08	TINAGL1, COL14A1, NRXN1, NTM, LPP, WISP1, CYR61, CTGF, ADGRG1, PODXL, PTK2B, ITGA3, FN1, PARVB, SULF1, RHOB, NOV, COL5A1, FES, COL6A1, ITGA8, ANOS1, CD9, COL6A3, COL8A1	456	129	8994	3.82242	4.18992e-05	4.18773e-05	4.18091e-05
D1 VS D9	GOTERM_MF_DIRECT	GO:0008201~heparin binding	15	2.35849	3.68661e-06	PCOLCE2, FN1, CHRD, LPL, PRELP, WISP1, CYR61, CTGF, ADGRG1, NOV, COL5A1, ADAMTS1, CRISPLD2, MDK, SLIT3	416	68	8532	4.52418	0.00188945	0.00189492	0.00189492
D1 VS D9	GOTERM_CC_DIRECT	GO:0005615~extracellular space	53	8.33333	1.30617e-05	TINAGL1, COL14A1, CPZ, LOXL2, CTGF, LIPC, ANPEP, GUSB, CTSD, TIMP4, SERPINB1, NOG, ADIPOQ, AKR1A1, F3, MMP9, ACTA2, OLFM1, MTHFD2, COL6A3, LCP1, EZR, LAMA5, NRN1, CNP, CHRD, SEMA3G, PDGFB, STC1, LPL, PRELP, SEMA3F, EXFABP, C3, STC2, SLIT3, PROM1, CTHRC1, ANGPT4, TGFB1, ANGPT1, LUM, ERAP1, FN1, LAMB1, MERTK, LYZ, SULF1, COL1A2, GSTA3, COL20A1, CD9, PTX3	486	587	10057	1.8684	0.00406699	0.00211973	0.00199744
D1 VS D9	GOTERM_CC_DIRECT	GO:0001725~stress fiber	10	1.57233	1.3588e-05	SEPT11, NEBL, ACTN1, FSCN1, LCP1, MST1R, MYL9, ACTG2, PDLIM7, MYLK	486	32	10057	6.46669	0.00423051	0.00211973	0.00199744
D1 VS D9	GOTERM_BP_DIRECT	GO:0051607~defense response to virus	12	1.88679	5.43733e-05	RSAD2, HYAL2, IRF1, MX1, CARD9, IFIT5, IRF7, IRF5, TMEM173, TLR3, UNC13D, OASL	456	53	8994	4.46574	0.0952566	0.0500234	0.0499418
D1 VS D9	GOTERM_CC_DIRECT	GO:0005581~collagen trimer	9	1.41509	0.000165016	C1QA, COLEC10, COL5A1, COL14A1, C1QTNF6, COL6A1, ADIPOQ, COL6A3, COL8A1	486	34	10057	5.47767	0.0501861	0.0171617	0.0161716
D1 VS D9	GOTERM_BP_DIRECT	GO:0042060~wound healing	8	1.25786	0.000379026	CNN2, SLC11A1, NOG, FN1, CCM2L, SDC1, PPARA, AQP1	456	28	8994	5.63534	0.502381	0.189977	0.189667
D1 VS D9	GOTERM_BP_DIRECT	GO:0006954~inflammatory response	17	2.67296	0.000492403	LYN, GGT5, PTGER4, NRROS, SLC11A1, CD180, CYBB, EXFABP, C3, HYAL3, BDKRB1, TSPAN2, CCR5, TLR4, TLR3, EPHA2, CCR2	456	124	8994	2.70405	0.59616	0.189977	0.189667
D1 VS D9	GOTERM_CC_DIRECT	GO:0030027~lamellipodium	13	2.04403	0.000525246	TESC, PLEKHG5, ACTN1, PARVB, ACTB, CORO1C, MYLK, ACTA2, PODXL, MYO1A, FSCN1, PTK2B, EVL	486	82	10057	3.28066	0.15119	0.0332488	0.0313306
D1 VS D9	GOTERM_CC_DIRECT	GO:0070062~extracellular exosome	97	15.2516	0.000532834	GDA, CLSTN3, PLOD1, COMT, SLC4A4, ACTG2, ACTB, AQP1, SMC2, CNDP2, MYLK, STK10, TUBB6, BASP1, ANPEP, COTL1, ENPP6, TGM4, ENTPD2, PRKCB, ADIPOQ, SHISA5, TOM1L1, DCTD, COL4A2, CRISPLD2, FSCN1, COL8A1, PLA2R1, EZR, ATP6V0D2, TTYH3, CNP, ABCB6, LPL, SLC9A3R1, ADGRG1, TSPAN8, S100A16, NCKAP1L, MYH11, PROM1, ATP6V1C2, LYN, ST14, NEBL, FN1, LYZ, COL1A2, COL5A1, CDK1, SDC1, TINAGL1, THRB, COL14A1, ARPC1B,…	486	1448	10057	1.38623	0.153198	0.0332488	0.0313306
D1 VS D9	GOTERM_BP_DIRECT	GO:0045087~innate immune response	15	2.35849	0.00058436	LYN, MX1, EIF2AK2, CYBB, EXFABP, TMEM173, IFIH1, FES, BTK, PTK2B, TRIM25, PTX3, S100A9, TLR4, TLR3	456	102	8994	2.90054	0.659085	0.189977	0.189667
D1 VS D9	GOTERM_BP_DIRECT	GO:0001501~skeletal system development	9	1.41509	0.00061949	JAG2, COL1A2, RASSF2, GJA5, NOG, CHRD, MMP9, TP63, EPHA2	456	39	8994	4.55162	0.680448	0.189977	0.189667
D1 VS D9	GOTERM_BP_DIRECT	GO:0045429~positive regulation of nitric oxide biosynthetic process	6	0.943396	0.000889489	HSP90AA1, GCH1, DDAH1, PTX3, TLR4, ASS1	456	16	8994	7.39638	0.805686	0.233809	0.233427
D1 VS D9	GOTERM_CC_DIRECT	GO:0001726~ruffle	9	1.41509	0.00089973	SLC9A3R1, MYO1C, PODXL, TESC, ACTN1, FSCN1, LCP1, EZR, PDLIM7	486	43	10057	4.33118	0.244852	0.046786	0.0440868
D1 VS D9	GOTERM_BP_DIRECT	GO:0006935~chemotaxis	7	1.10063	0.00126107	LYN, FLT1, CXCR1, FES, ACKR4, CCR5, CCR2	456	25	8994	5.52263	0.90203	0.290046	0.289573
D1 VS D9	GOTERM_BP_DIRECT	GO:0007229~integrin-mediated signaling pathway	9	1.41509	0.00142949	LAMA5, ITGA3, ITGB3, PLEK, ADAM12, ITGA8, PTK2B, TSPAN32, CTGF	456	44	8994	4.03439	0.928179	0.292251	0.291775
D1 VS D9	GOTERM_CC_DIRECT	GO:0005578~proteinaceous extracellular matrix	16	2.51572	0.00145426	FBN3, LUM, COL14A1, FN1, PRELP, CPZ, WISP1, CYR61, ASPN, CTGF, NOV, CRISPLD2, COL6A1, COL6A3, SLIT3, TIMP4	486	130	10057	2.54688	0.364956	0.0648186	0.0610791
D1 VS D9	GOTERM_CC_DIRECT	GO:0005902~microvillus	7	1.10063	0.00185353	SLC9A3R1, MYO1C, ANGPT1, MYO1A, HYAL2, FSCN1, EZR	486	28	10057	5.17335	0.43945	0.0722876	0.0681172
D1 VS D9	GOTERM_MF_DIRECT	GO:0016176~superoxide-generating NADPH oxidase activator activity	4	0.628931	0.00204677	SH3PXD2A, NCF1, NCF4, PDGFB	416	6	8532	13.6731	0.650436	0.316978	0.316978
D1 VS D9	GOTERM_BP_DIRECT	GO:0030336~negative regulation of cell migration	9	1.41509	0.00291589	CNN2, SLC9A3R1, TIE1, NOG, CHRD, SULF1, SRGAP1, RHOB, ENG	456	49	8994	3.62272	0.995374	0.507812	0.506984
D1 VS D9	GOTERM_CC_DIRECT	GO:0048471~perinuclear region of cytoplasm	23	3.61635	0.00299259	LYN, DMTN, DGAT2, STAT1, FN1, EIF2AK2, LAMB1, TMEM173, AURKA, SLC9A3R1, RAD51, HYAL2, STC2, MCM3, ANXA6, NOX4, PTK2B, STOM, HMOX1, TPPP, EZR, TLR4, PDLIM7	486	241	10057	1.97489	0.607448	0.102338	0.0964336
D1 VS D9	GOTERM_MF_DIRECT	GO:0042802~identical protein binding	9	1.41509	0.00335001	RAD51, ITGB3, PCBD1, PIK3AP1, LYZ, SOX10, ACTB, NDC80, ETNPPL	416	52	8532	3.54974	0.821192	0.316978	0.316978
D1 VS D9	GOTERM_BP_DIRECT	GO:0030155~regulation of cell adhesion	6	0.943396	0.00336022	JAG2, LAMA5, FES, PTK2B, CYTIP, CYTH1	456	21	8994	5.63534	0.997964	0.507812	0.506984
D1 VS D9	GOTERM_CC_DIRECT	GO:0042555~MCM complex	4	0.628931	0.00337248	MCM3, MCM4, MCM5, MCM2	486	7	10057	11.8248	0.651457	0.102338	0.0964336
D1 VS D9	GOTERM_MF_DIRECT	GO:0016175~superoxide-generating NADPH oxidase activity	4	0.628931	0.00345302	NCF1, NCF2, NOX4, CYBB	416	7	8532	11.7198	0.830426	0.316978	0.316978
D1 VS D9	GOTERM_MF_DIRECT	GO:0005515~protein binding	13	2.04403	0.00351075	HSP90AA1, THRB, CENPW, ACTN1, ATP1B1, LYZ, NDC80, CNN1, DES, NUF2, BLNK, MYH11, PDLIM7	416	101	8532	2.63985	0.835392	0.316978	0.316978
D1 VS D9	GOTERM_BP_DIRECT	GO:0051301~cell division	11	1.72956	0.0035187	CCNB3, CCNA2, CCNB2, CENPW, KIF18B, NUF2, CDK1, BIRC5, NCAPD2, NDC80, SMC2	456	73	8994	2.97206	0.99848	0.507812	0.506984
D1 VS D9	GOTERM_CC_DIRECT	GO:0005604~basement membrane	8	1.25786	0.00360806	EGFLAM, COL5A1, ADAMTS1, MDK, FN1, COL8A1, LAMB1, LOXL2	486	42	10057	3.9416	0.676239	0.102338	0.0964336
D1 VS D9	GOTERM_BP_DIRECT	GO:0007010~cytoskeleton organization	10	1.57233	0.00372539	UGT8, TUBA3E, TUBA1C, CNTNAP1, TUBB2B, TUBB6, PSTPIP2, TUBB, PTK2B, TSPAN32	456	62	8994	3.18124	0.998963	0.507812	0.506984
D1 VS D9	GOTERM_MF_DIRECT	GO:0005178~integrin binding	5	0.786164	0.00374059	NOV, ITGB3, WISP1, CYR61, CTGF	416	14	8532	7.32486	0.853762	0.316978	0.316978
D1 VS D9	GOTERM_BP_DIRECT	GO:0034142~toll-like receptor 4 signaling pathway	4	0.628931	0.00386379	TRIL, LY96, PIK3AP1, TLR4	456	7	8994	11.2707	0.999197	0.507812	0.506984
D1 VS D9	GOTERM_MF_DIRECT	GO:0051015~actin filament binding	8	1.25786	0.00431682	NEBL, ACTN1, ARPC1B, FSCN1, LCP1, EZR, CORO2B, CORO1C	416	43	8532	3.81574	0.891318	0.316978	0.316978
D1 VS D9	GOTERM_CC_DIRECT	GO:0005925~focal adhesion	23	3.61635	0.00492099	FLT1, ARPC1B, ACTN1, KIF23, PARVB, LPP, ACTB, RHOB, CORO1C, PDLIM1, CNN1, FES, ITGA8, ANXA6, CD9, PTK2B, SDC1, EVL, LCP1, EZR, PDLIM7, ENG, EPHA2	486	251	10057	1.89621	0.785434	0.127946	0.120564
D1 VS D9	GOTERM_BP_DIRECT	GO:0070527~platelet aggregation	6	0.943396	0.0051116	ITGB3, PLEK, PTPN6, MYL9, ACTB, TSPAN32	456	23	8994	5.14531	0.99992	0.611364	0.610367
D1 VS D9	GOTERM_BP_DIRECT	GO:0001755~neural crest cell migration	8	1.25786	0.00535671	LAMA5, EDNRB, SEMA3G, ANXA6, COTL1, SEMA3F, SOX10, CORO1C	456	43	8994	3.66952	0.999949	0.611364	0.610367
D1 VS D9	GOTERM_BP_DIRECT	GO:0006270~DNA replication initiation	5	0.786164	0.00564847	MCM3, MCM4, MCM10, MCM5, MCM2	456	15	8994	6.57456	0.99997	0.611364	0.610367
D1 VS D9	GOTERM_BP_DIRECT	GO:0016525~negative regulation of angiogenesis	7	1.10063	0.0065148	ANGPT4, COL4A2, STAT1, TNMD, TIE1, SULF1, EPHA2	456	34	8994	4.06076	0.999994	0.665957	0.664872
D1 VS D9	GOTERM_CC_DIRECT	GO:0005583~fibrillar collagen trimer	3	0.471698	0.0067403	COL1A2, COL5A1, LUM	486	3	10057	20.6934	0.878773	0.150212	0.141546
D1 VS D9	GOTERM_CC_DIRECT	GO:0031262~Ndc80 complex	3	0.471698	0.0067403	NUF2, NDC80, SPC25	486	3	10057	20.6934	0.878773	0.150212	0.141546
D1 VS D9	GOTERM_MF_DIRECT	GO:0005201~extracellular matrix structural constituent	7	1.10063	0.00718598	FBN3, COL1A2, COL5A1, COL4A2, COL4A1, LAMB1, PRELP	416	36	8532	3.98798	0.975269	0.461699	0.461699
D1 VS D9	GOTERM_BP_DIRECT	GO:0035987~endodermal cell differentiation	5	0.786164	0.0072348	COL4A2, COL6A1, FN1, COL8A1, MMP9	456	16	8994	6.16365	0.999998	0.700633	0.699491
D1 VS D9	GOTERM_CC_DIRECT	GO:0000777~condensed chromosome kinetochore	5	0.786164	0.00769823	CENPW, NUF2, CENPK, NDC80, SPC25	486	17	10057	6.0863	0.910287	0.160123	0.150885
D1 VS D9	GOTERM_BP_DIRECT	GO:0007169~transmembrane receptor protein tyrosine kinase signaling pathway	9	1.41509	0.00834139	LYN, DOK2, NTRK3, INSRR, BLNK, BTK, LCP2, MST1R, GFRA2	456	58	8994	3.06057	1	0.705669	0.704519
D1 VS D9	GOTERM_BP_DIRECT	GO:0042554~superoxide anion generation	4	0.628931	0.00859477	NCF1, NCF2, NOX4, CYBB	456	9	8994	8.76608	1	0.705669	0.704519
D1 VS D9	GOTERM_BP_DIRECT	GO:0031954~positive regulation of protein autophosphorylation	4	0.628931	0.00859477	TOM1L1, RASSF2, PDGFB, NBN	456	9	8994	8.76608	1	0.705669	0.704519
D1 VS D9	GOTERM_CC_DIRECT	GO:0016020~membrane	45	7.07547	0.00870937	CSF3R, CNP, RASL11B, RRAD, RASL11A, PDGFB, RERG, OASL, LOXL2, MYLK, HELZ2, STK10, CCNB2, PSTPIP1, RASD1, PSTPIP2, NUF2, PDE4B, GCNT4, NCKAP1L, KPNA2, GUSB, BUB1, GTSE1, FANCI, SERPINB1, ENTPD2, ACSL1, NCAPH2, INSRR, EIF2AK2, PARP9, CORO2B, NDC80, NECAP2, CDK1, MCM3, SPRY3, MCM4, KIF2C, MCM5, EVL, NCAPD2, NCAPD3, PIK3AP1	486	633	10057	1.4711	0.93473	0.169833	0.160035
D1 VS D9	GOTERM_BP_DIRECT	GO:0043406~positive regulation of MAP kinase activity	6	0.943396	0.00882087	FLT1, PDGFB, NOX4, MST1R, PIK3R5, EZH2	456	26	8994	4.55162	1	0.705669	0.704519
D1 VS D9	GOTERM_MF_DIRECT	GO:0005524~ATP binding	62	9.74843	0.00963957	FLT1, ACTG2, ACTB, OASL, MYLK, SMC2, IFIH1, STK10, DHX58, MAP3K8, IKBKE, HSP90AA1, ENTPD2, APAF1, LIG1, PRKCB, INSRR, KIF23, ACTA2, MELK, MCM3, BTK, MCM4, CMPK2, KIF2C, MCM5, MCM2, EPHA2, TOR4A, PFKFB4, PFKFB3, ABCB6, MST1R, CAMKK1, AURKA, RNF213, PTK2B, MYH11, BUB1, LYN, CDK18, RRM1, ATP8B3, MLKL, NTRK3, TIE1, PLK1, EIF2AK2, MERTK, ASS1, MAPK11, UCK2, KIF18B, MYO1C, RAD51, MYO1A, FES, KIF4A, P2R…	416	935	8532	1.36	0.993051	0.550527	0.550527
D1 VS D9	GOTERM_BP_DIRECT	GO:0045766~positive regulation of angiogenesis	8	1.25786	0.00985683	ANGPT4, FLT1, PRKCB, ERAP1, PTK2B, F3, RHOB, ENG	456	48	8994	3.28728	1	0.75569	0.754458
D1 VS D9	GOTERM_BP_DIRECT	GO:0030335~positive regulation of cell migration	12	1.88679	0.0103594	LYN, FLT1, PODXL, NTRK3, ARHGEF39, PDGFB, SEMA3G, LAMB1, SEMA3F, CYR61, AQP1, MYLK	456	98	8994	2.41515	1	0.762455	0.761212
D1 VS D9	GOTERM_BP_DIRECT	GO:0060317~cardiac epithelial to mesenchymal transition	5	0.786164	0.0112277	CDH5, OLFM1, CCNB2, ID1, ENG	456	18	8994	5.4788	1	0.765146	0.763898
D1 VS D9	GOTERM_BP_DIRECT	GO:0060548~negative regulation of cell death	5	0.786164	0.0112277	DUS2, NOV, WISP1, CYR61, CTGF	456	18	8994	5.4788	1	0.765146	0.763898
D1 VS D9	GOTERM_CC_DIRECT	GO:0005856~cytoskeleton	11	1.72956	0.0120082	PDLIM1, CNN2, ACTA2, CNN1, PSTPIP2, GAS2, PTK2B, STOM, EVL, ACTG2, ACTB	486	91	10057	2.5014	0.97693	0.220385	0.207671
D1 VS D9	GOTERM_BP_DIRECT	GO:0043123~positive regulation of I-kappaB kinase/NF-kappaB signaling	11	1.72956	0.0121102	PRKCB, SLC20A1, PLEKHG5, CARD9, ADIPOQ, SHISA5, HMOX1, TRIM25, ECT2, CXXC5, IKBKE	456	87	8994	2.4938	1	0.795815	0.794517
D1 VS D9	GOTERM_MF_DIRECT	GO:0003779~actin binding	8	1.25786	0.013633	CNN1, MYO1C, MYO1A, COTL1, TNNI2, MYH11, MYOZ3, MYO1F	416	53	8532	3.09579	0.999126	0.700739	0.700739
D1 VS D9	GOTERM_BP_DIRECT	GO:0045730~respiratory burst	3	0.471698	0.0143137	NCF1, SLC11A1, CYBB	456	4	8994	14.7928	1	0.90818	0.9067
D1 VS D9	GOTERM_CC_DIRECT	GO:0031410~cytoplasmic vesicle	9	1.41509	0.0147893	MYO1C, GCH1, FES, ADAMTS1, HYAL3, ADGRF5, BTK, PLA2G4A, RIN3	486	67	10057	2.77971	0.990426	0.25151	0.237
D1 VS D9	GOTERM_CC_DIRECT	GO:0005737~cytoplasm	116	18.239	0.0153163	ANKRD13B, NCF1, ACTG2, ACTB, SMC2, CNDP2, MYLK, CDC20, STK10, TUBB6, RASSF2, BASP1, ANPEP, CAPN3, TRIM25, MAP3K8, KPNA2, CMTR1, PRKCB, IL1R2, MELK, BIN2, BTK, FSCN1, ZFPM1, SLBP, CNP, STC1, LPP, PIK3R5, SLC9A3R1, LDHA, ADAP2, PODXL, ECT2, SRGAP1, FANCI, RAP1GAP2, MLKL, FN1, MAD2L1BP, NDC80, PTPRE, KIF18B, KIF4A, ID1, CDK1, SDC1, EZH2, MOXD1, TINAGL1, PLEK, WISP1, OASL, PCMTD2, IFIH1, TUBA1C, LBH,…	486	1984	10057	1.2099	0.991898	0.25151	0.237
D1 VS D9	GOTERM_BP_DIRECT	GO:0045071~negative regulation of viral genome replication	4	0.628931	0.0156541	RSAD2, EIF2AK2, ZC3HAV1, OASL	456	11	8994	7.17225	1	0.929147	0.927632
D1 VS D9	GOTERM_BP_DIRECT	GO:0070372~regulation of ERK1 and ERK2 cascade	4	0.628931	0.0156541	FN1, PTPN6, CYR61, EPHA2	456	11	8994	7.17225	1	0.929147	0.927632
D1 VS D9	GOTERM_MF_DIRECT	GO:0005506~iron ion binding	11	1.72956	0.0167366	CYP11A1, NOS3, SCD, CYP4V2, AOX2, TBXAS1, CYP2AC1, BBOX1, HBE, PRCP, PLOD1	416	95	8532	2.3748	0.999826	0.756173	0.756173
D1 VS D9	GOTERM_BP_DIRECT	GO:0001525~angiogenesis	11	1.72956	0.0174732	ANGPT4, ADGRG1, FLT1, RNF213, NOV, SOX18, NRXN1, GJA5, PTK2B, COL8A1, CTGF	456	92	8994	2.35827	1	1	0.998912
D1 VS D9	GOTERM_MF_DIRECT	GO:0020037~heme binding	10	1.57233	0.0176538	ABCB6, CYP11A1, NOS3, STC2, CYP4V2, TBXAS1, CYP2AC1, CYBB, HMOX1, HBE	416	82	8532	2.50117	0.999892	0.756173	0.756173
D1 VS D9	GOTERM_CC_DIRECT	GO:0005922~connexon complex	4	0.628931	0.0177005	GJC1, GJC2, GJA5, GJA4	486	12	10057	6.89781	0.996197	0.276128	0.260198
D1 VS D9	GOTERM_BP_DIRECT	GO:0043407~negative regulation of MAP kinase activity	5	0.786164	0.0194853	LYN, RGS14, HYAL2, ADIPOQ, PTPN6	456	21	8994	4.69612	1	1	0.998912
D1 VS D9	GOTERM_CC_DIRECT	GO:0009986~cell surface	20	3.14465	0.0196881	HSP90AA1, CD93, CLSTN3, NRXN1, ADIPOQ, FN1, PDGFB, LPL, MST1R, SULF1, F3, TSPAN32, MDK, ADGRF5, ITGA8, ANOS1, SDC1, PROM1, PLA2R1, EPHA2	486	236	10057	1.75368	0.997979	0.281341	0.265109
D1 VS D9	GOTERM_CC_DIRECT	GO:0030175~filopodium	6	0.943396	0.0198381	ACTA2, SLC9A3R1, PODXL, FSCN1, LCP1, EZR	486	33	10057	3.76244	0.998073	0.281341	0.265109
D1 VS D9	GOTERM_BP_DIRECT	GO:0014068~positive regulation of phosphatidylinositol 3-kinase signaling	7	1.10063	0.0201685	PRR5, FLT1, ANGPT1, PDGFB, HCLS1, PTPN6, PIK3AP1	456	43	8994	3.21083	1	1	0.998912
D1 VS D9	GOTERM_CC_DIRECT	GO:0046696~lipopolysaccharide receptor complex	3	0.471698	0.0210602	TRIL, LY96, TLR4	486	5	10057	12.416	0.998694	0.284594	0.268175
D1 VS D9	GOTERM_CC_DIRECT	GO:0071944~cell periphery	4	0.628931	0.0222019	SLC9A3R1, FABP7, PDE4B, NOX4	486	13	10057	6.3672	0.999093	0.284594	0.268175
D1 VS D9	GOTERM_CC_DIRECT	GO:0016328~lateral plasma membrane	5	0.786164	0.022804	MYO1C, MYO1A, ACTN1, CLDN1, CORO1C	486	23	10057	4.49857	0.999251	0.284594	0.268175
D1 VS D9	GOTERM_BP_DIRECT	GO:0050853~B cell receptor signaling pathway	5	0.786164	0.0228886	LYN, PRKCB, INPP5D, NCKAP1L, PTPN6	456	22	8994	4.48266	1	1	0.998912
D1 VS D9	GOTERM_BP_DIRECT	GO:0044206~UMP salvage	3	0.471698	0.0230618	UCK2, UPP2, UPP1	456	5	8994	11.8342	1	1	0.998912
D1 VS D9	GOTERM_BP_DIRECT	GO:0010032~meiotic chromosome condensation	3	0.471698	0.0230618	NCAPD2, NCAPD3, SMC2	456	5	8994	11.8342	1	1	0.998912
D1 VS D9	GOTERM_BP_DIRECT	GO:0070208~protein heterotrimerization	3	0.471698	0.0230618	COL1A2, COL6A1, ADIPOQ	456	5	8994	11.8342	1	1	0.998912
D1 VS D9	GOTERM_CC_DIRECT	GO:0005576~extracellular region	22	3.45912	0.0246995	CRP, C1QA, HSP90AA1, COLEC10, AVBD6, FLT1, C1S, C1R, ADIPOQ, LCAT, LPL, BMP7, CXCL14, WISP1, APOLD1, AVD, C3, GLIPR1L, NOV, C1QTNF6, ANOS1, OC3	486	275	10057	1.65547	0.999592	0.296394	0.279295
D1 VS D9	GOTERM_BP_DIRECT	GO:0006956~complement activation	4	0.628931	0.02517	C3, C1QA, C1S, C1R	456	13	8994	6.06883	1	1	0.998912
D1 VS D9	GOTERM_MF_DIRECT	GO:0005509~calcium ion binding	30	4.71698	0.0256688	FBN3, C1S, C1R, CLSTN3, DLL4, CDH5, EGFLAM, CRTAC1, S100A16, EFHD2, ANXA6, CAPN3, SLIT3, PCDH1, OC3, JAG2, CD93, ACTN1, TESC, SUSD1, PLA2G4A, SULF1, ASPN, DLK2, NELL2, MMP13, LCP1, MYL9, S100A9, OCM2	416	409	8532	1.50437	0.999998	1	1
D1 VS D9	GOTERM_BP_DIRECT	GO:0046330~positive regulation of JNK cascade	6	0.943396	0.0268281	RASSF2, CARD9, PTK2B, TLR4, TLR3, CTGF	456	34	8994	3.48065	1	1	0.998912
D1 VS D9	GOTERM_CC_DIRECT	GO:0005887~integral component of plasma membrane	38	5.97484	0.0277104	PTGER4, STEAP3, FLT1, SLC20A1, CHRM4, AQP9, GPR20, CLDN1, SLC2A6, SLC4A4, TSPAN32, SLC7A3, AQP1, P2RY8, HTR7, TSPAN8, GJA5, PLXNA2, STOM, TSPAN2, CD34, SLC16A3, KCNJ2, JAG2, P2RY13, NTRK3, CD180, TACR1, SLC7A5, SLC6A6, SLC6A9, SLCO3A1, P2RX1, CD9, PLA2R1, TLR4, TLR3, EPHA2	486	555	10057	1.41685	0.999844	0.320209	0.301735
D1 VS D9	GOTERM_CC_DIRECT	GO:0016324~apical plasma membrane	11	1.72956	0.0298198	SLC9A3R1, ANO1, PODXL, HYAL2, ITGB3, AKR1A1, FN1, TCIRG1, ATP6V0D2, CLDN1, AQP1	486	105	10057	2.16788	0.999921	0.332278	0.313108
D1 VS D9	GOTERM_CC_DIRECT	GO:0045121~membrane raft	9	1.41509	0.0315392	LYN, MYO1C, ANGPT1, PODXL, HYAL2, MALL, BTK, STOM, SULF1	486	77	10057	2.41871	0.999955	0.339318	0.319742
D1 VS D9	GOTERM_MF_DIRECT	GO:0000979~RNA polymerase II core promoter sequence-specific DNA binding	6	0.943396	0.032127	HEYL, SPI1, STAT1, FOS, ZFPM1, EZH2	416	37	8532	3.32588	1	1	1
D1 VS D9	GOTERM_BP_DIRECT	GO:0035458~cellular response to interferon-beta	3	0.471698	0.0334459	STAT1, IRF1, TMEM173	456	6	8994	9.86184	1	1	0.998912
D1 VS D9	GOTERM_BP_DIRECT	GO:0006958~complement activation, classical pathway	3	0.471698	0.0334459	C1QA, C1S, C1R	456	6	8994	9.86184	1	1	0.998912
D1 VS D9	GOTERM_BP_DIRECT	GO:0043304~regulation of mast cell degranulation	3	0.471698	0.0334459	LYN, FES, UNC13D	456	6	8994	9.86184	1	1	0.998912
D1 VS D9	GOTERM_BP_DIRECT	GO:0006268~DNA unwinding involved in DNA replication	3	0.471698	0.0334459	RAD51, MCM4, MCM2	456	6	8994	9.86184	1	1	0.998912
D1 VS D9	GOTERM_BP_DIRECT	GO:0030913~paranodal junction assembly	3	0.471698	0.0334459	UGT8, CNTNAP1, CD9	456	6	8994	9.86184	1	1	0.998912
D1 VS D9	GOTERM_CC_DIRECT	GO:0031225~anchored component of membrane	5	0.786164	0.0343871	EFNA2, NTM, ALPL, LPL, GFRA2	486	26	10057	3.9795	0.999982	0.347376	0.327335
D1 VS D9	GOTERM_CC_DIRECT	GO:0005884~actin filament	6	0.943396	0.034515	DMTN, MYO1A, LCP1, EZR, ACTG2, PDLIM7	486	38	10057	3.26738	0.999983	0.347376	0.327335
D1 VS D9	GOTERM_CC_DIRECT	GO:0043020~NADPH oxidase complex	3	0.471698	0.0414785	NCF1, NCF4, CYBB	486	7	10057	8.86861	0.999998	0.380627	0.358667
D1 VS D9	GOTERM_CC_DIRECT	GO:0097433~dense body	3	0.471698	0.0414785	DES, ACTN1, ACTB	486	7	10057	8.86861	0.999998	0.380627	0.358667
D1 VS D9	GOTERM_CC_DIRECT	GO:0031528~microvillus membrane	3	0.471698	0.0414785	SLC9A3R1, PODXL, MYO1F	486	7	10057	8.86861	0.999998	0.380627	0.358667
D1 VS D9	GOTERM_BP_DIRECT	GO:0043552~positive regulation of phosphatidylinositol 3-kinase activity	4	0.628931	0.044067	LYN, FLT1, PDGFB, PTK2B	456	16	8994	4.93092	1	1	0.998912
D1 VS D9	GOTERM_BP_DIRECT	GO:0016477~cell migration	10	1.57233	0.0450671	LYN, PSTPIP1, PSTPIP2, PODXL, FSCN1, FN1, SDC1, LCP1, SRGAP1, CTGF	456	93	8994	2.12083	1	1	0.998912
D1 VS D9	GOTERM_BP_DIRECT	GO:0007017~microtubule-based process	5	0.786164	0.0450837	TUBA3E, TUBA1C, TUBB2B, TUBB6, TUBB	456	27	8994	3.65253	1	1	0.998912
D1 VS D9	GOTERM_BP_DIRECT	GO:0034446~substrate adhesion-dependent cell spreading	5	0.786164	0.0450837	LAMA5, FN1, ITGA8, LAMB1, MERTK	456	27	8994	3.65253	1	1	0.998912
D1 VS D9	GOTERM_BP_DIRECT	GO:0051279~regulation of release of sequestered calcium ion into cytosol	3	0.471698	0.0452787	LYN, PTK2B, PTPN6	456	7	8994	8.45301	1	1	0.998912
D1 VS D9	GOTERM_BP_DIRECT	GO:0006801~superoxide metabolic process	3	0.471698	0.0452787	NRROS, SH3PXD2A, NCF1	456	7	8994	8.45301	1	1	0.998912
D1 VS D9	GOTERM_BP_DIRECT	GO:0034372~very-low-density lipoprotein particle remodeling	3	0.471698	0.0452787	LIPC, LPL, LCAT	456	7	8994	8.45301	1	1	0.998912
D1 VS D9	GOTERM_BP_DIRECT	GO:0033628~regulation of cell adhesion mediated by integrin	3	0.471698	0.0452787	LYN, TESC, EPHA2	456	7	8994	8.45301	1	1	0.998912
D1 VS D9	GOTERM_BP_DIRECT	GO:0007035~vacuolar acidification	3	0.471698	0.0452787	SLC11A1, TCIRG1, ATP6V0D2	456	7	8994	8.45301	1	1	0.998912
D1 VS D9	GOTERM_BP_DIRECT	GO:0070528~protein kinase C signaling	3	0.471698	0.0452787	ADGRG1, PLEK, PDGFB	456	7	8994	8.45301	1	1	0.998912
D1 VS D9	GOTERM_CC_DIRECT	GO:0043209~myelin sheath	11	1.72956	0.0482202	CNTNAP1, GJC2, CNP, CNRIP1, EEF1A2, FSCN1, NEFL, TSPAN2, TPPP, EZR, ACTB	486	114	10057	1.99673	1	0.426385	0.401786
D1 VS D9	GOTERM_BP_DIRECT	GO:0007267~cell-cell signaling	6	0.943396	0.049671	GJC2, NOV, CXCL14, WISP1, CYR61, CTGF	456	40	8994	2.95855	1	1	0.998912
D1 VS D9	GOTERM_BP_DIRECT	GO:0070373~negative regulation of ERK1 and ERK2 cascade	5	0.786164	0.0505758	LYN, SLC9A3R1, ADIPOQ, EZR, TLR4	456	28	8994	3.52209	1	1	0.998912
D1 VS D9	GOTERM_CC_DIRECT	GO:0000784~nuclear chromosome, telomeric region	8	1.25786	0.0509723	FEN1, RAD51, CDK1, MCM3, MCM4, MCM5, NBN, MCM2	486	70	10057	2.36496	1	0.426385	0.401786
D1 VS D9	GOTERM_BP_DIRECT	GO:0032729~positive regulation of interferon-gamma production	4	0.628931	0.0515622	SLC11A1, PDE4B, TLR4, IL18R1	456	17	8994	4.64087	1	1	0.998912
D1 VS D9	GOTERM_BP_DIRECT	GO:0046677~response to antibiotic	4	0.628931	0.0515622	HSP90AA1, HYAL2, HYAL3, GUSB	456	17	8994	4.64087	1	1	0.998912
D1 VS D9	GOTERM_BP_DIRECT	GO:0072593~reactive oxygen species metabolic process	4	0.628931	0.0515622	PDGFB, PLA2R1, CYR61, CTGF	456	17	8994	4.64087	1	1	0.998912
D1 VS D9	GOTERM_CC_DIRECT	GO:0030018~Z disc	7	1.10063	0.0517199	DES, NEBL, ACTN1, CAPN3, MYOZ3, MYL9, PDLIM7	486	56	10057	2.58668	1	0.426385	0.401786
D1 VS D9	GOTERM_CC_DIRECT	GO:0031012~extracellular matrix	9	1.41509	0.0519315	FBN3, MMP13, TINAGL1, COL14A1, FN1, COL8A1, TGM4, F3, MMP9	486	85	10057	2.19107	1	0.426385	0.401786
D1 VS D9	GOTERM_MF_DIRECT	GO:0003688~DNA replication origin binding	3	0.471698	0.0543944	MCM10, MCM5, MCM2	416	8	8532	7.69111	1	1	1
D1 VS D9	GOTERM_CC_DIRECT	GO:0005874~microtubule	10	1.57233	0.0544277	TUBA3E, TUBA1C, TPX2, TUBB2B, TUBB6, KIF18B, TUBB, KIF4A, KIF23, TPPP	486	101	10057	2.04885	1	0.435422	0.410301
D1 VS D9	GOTERM_MF_DIRECT	GO:0008017~microtubule binding	6	0.943396	0.0561276	KIF18B, KIF4A, MX1, BIRC5, TPPP, S100A9	416	43	8532	2.86181	1	1	1
D1 VS D9	GOTERM_CC_DIRECT	GO:0043231~intracellular membrane-bounded organelle	8	1.25786	0.0577862	UGT8, SLC9A3R1, ANKRD13B, COL4A2, NOV, AQP9, COL8A1, MITD1	486	72	10057	2.29927	1	0.450732	0.424729
D1 VS D9	GOTERM_BP_DIRECT	GO:0060413~atrial septum morphogenesis	3	0.471698	0.0583878	GJA5, ZFPM1, CYR61	456	8	8994	7.39638	1	1	0.998912
D1 VS D9	GOTERM_BP_DIRECT	GO:0043536~positive regulation of blood vessel endothelial cell migration	3	0.471698	0.0583878	ANGPT4, ANGPT1, PDGFB	456	8	8994	7.39638	1	1	0.998912
D1 VS D9	GOTERM_BP_DIRECT	GO:0030168~platelet activation	4	0.628931	0.0596291	F8, ENTPD2, P2RX1, MERTK	456	18	8994	4.38304	1	1	0.998912
D1 VS D9	GOTERM_BP_DIRECT	GO:0071277~cellular response to calcium ion	4	0.628931	0.0596291	DMTN, CAPN3, FOS, ECT2	456	18	8994	4.38304	1	1	0.998912
D1 VS D9	GOTERM_BP_DIRECT	GO:0051017~actin filament bundle assembly	4	0.628931	0.0596291	ACTN1, FSCN1, LCP1, EZR	456	18	8994	4.38304	1	1	0.998912
D1 VS D9	GOTERM_CC_DIRECT	GO:0005886~plasma membrane	63	9.90566	0.060571	FEN1, TFRC, TCIRG1, ACTB, PIK3C2B, TMEM47, STK10, ANPEP, BLNK, CAPN3, ENPP6, HSP90AA1, ENTPD2, CD93, PRKCB, PLEKHG5, TESC, SLC11A1, RHBDF2, TACR1, SLC51A, TMEM173, F3, GFRA2, RHOB, MALL, ADAM12, AGTR1, BTK, TLR4, TTYH3, RGS14, TTYH2, ABCB6, NTM, LPL, LY96, DAPP1, MST1R, PIK3R5, P2RY8, ADAP2, S100A16, PODXL, HMOX1, PCDH1, CYTH1, GGT5, RAP1GAP2, ATP8B3, MLKL, ANGPT1, ARHGEF39, TIE1, ERAP1, FN1, BF1…	486	1060	10057	1.22989	1	0.46093	0.434338
D1 VS D9	GOTERM_BP_DIRECT	GO:0050727~regulation of inflammatory response	5	0.786164	0.0626056	LYN, NR1D2, PIK3AP1, S100A9, TLR4	456	30	8994	3.28728	1	1	0.998912
D1 VS D9	GOTERM_BP_DIRECT	GO:0009615~response to virus	5	0.786164	0.0626056	ACTA2, HYAL3, EIF2AK2, MST1R, ZC3HAV1	456	30	8994	3.28728	1	1	0.998912
D1 VS D9	GOTERM_BP_DIRECT	GO:0055114~oxidation-reduction process	10	1.57233	0.0657724	MOXD1, LDHA, SH3PXD2A, NCF1, ADH1C, MTHFD2, AKR1A1, PCBD1, PLOD1, LOXL2	456	100	8994	1.97237	1	1	0.998912
D1 VS D9	GOTERM_CC_DIRECT	GO:0002102~podosome	3	0.471698	0.0667248	SH3PXD2A, FSCN1, LCP1	486	9	10057	6.89781	1	0.49567	0.467074
D1 VS D9	GOTERM_MF_DIRECT	GO:0003678~DNA helicase activity	3	0.471698	0.0677344	MCM3, MCM5, MCM2	416	9	8532	6.83654	1	1	1
D1 VS D9	GOTERM_BP_DIRECT	GO:0006879~cellular iron ion homeostasis	4	0.628931	0.0682474	TFRC, ABCB6, SLC11A1, HMOX1	456	19	8994	4.15235	1	1	0.998912
D1 VS D9	GOTERM_BP_DIRECT	GO:0032091~negative regulation of protein binding	5	0.786164	0.0691352	PDGFB, CCM2L, MITD1, ZFPM1, AURKA	456	31	8994	3.18124	1	1	0.998912
D1 VS D9	GOTERM_BP_DIRECT	GO:0042346~positive regulation of NF-kappaB import into nucleus	3	0.471698	0.0726144	TLR4, TLR3, IL18R1	456	9	8994	6.57456	1	1	0.998912
D1 VS D9	GOTERM_BP_DIRECT	GO:0046849~bone remodeling	3	0.471698	0.0726144	EFNA2, RASSF2, EPHA2	456	9	8994	6.57456	1	1	0.998912
D1 VS D9	GOTERM_BP_DIRECT	GO:0033690~positive regulation of osteoblast proliferation	3	0.471698	0.0726144	ITGB3, CYR61, CTHRC1	456	9	8994	6.57456	1	1	0.998912
D1 VS D9	GOTERM_BP_DIRECT	GO:0007076~mitotic chromosome condensation	3	0.471698	0.0726144	NCAPD2, NCAPD3, SMC2	456	9	8994	6.57456	1	1	0.998912
D1 VS D9	GOTERM_BP_DIRECT	GO:0001558~regulation of cell growth	5	0.786164	0.0760007	NOV, CLSTN3, WISP1, CYR61, CTGF	456	32	8994	3.08183	1	1	0.998912
D1 VS D9	GOTERM_MF_DIRECT	GO:0005102~receptor binding	6	0.943396	0.0766043	LYN, CDH5, FES, BTK, PTK2B, LPL	416	47	8532	2.61825	1	1	1
D1 VS D9	GOTERM_MF_DIRECT	GO:0004715~non-membrane spanning protein tyrosine kinase activity	5	0.786164	0.0811015	LYN, MELK, FES, BTK, PTK2B	416	34	8532	3.01612	1	1	1
D1 VS D9	GOTERM_BP_DIRECT	GO:0002224~toll-like receptor signaling pathway	4	0.628931	0.087046	CD180, IRF7, TLR4, TLR3	456	21	8994	3.75689	1	1	0.998912
D1 VS D9	GOTERM_BP_DIRECT	GO:0009725~response to hormone	3	0.471698	0.0878124	LYN, HCLS1, RERG	456	10	8994	5.91711	1	1	0.998912
D1 VS D9	GOTERM_BP_DIRECT	GO:0051291~protein heterooligomerization	3	0.471698	0.0878124	SEPT11, PCBD1, CLDN1	456	10	8994	5.91711	1	1	0.998912
D1 VS D9	GOTERM_MF_DIRECT	GO:0003725~double-stranded RNA binding	5	0.786164	0.0882265	DUS2, IFIH1, EIF2AK2, TLR3, OASL	416	35	8532	2.92995	1	1	1
D1 VS D9	GOTERM_MF_DIRECT	GO:0005547~phosphatidylinositol-3,4,5-trisphosphate binding	4	0.628931	0.0887351	ADAP2, BTK, DAPP1, ASAP1	416	22	8532	3.72902	1	1	1
D1 VS D9	GOTERM_CC_DIRECT	GO:0000942~condensed nuclear chromosome outer kinetochore	2	0.314465	0.0941291	BUB1, NDC80	486	2	10057	20.6934	1	0.635388	0.598731
D1 VS D9	GOTERM_CC_DIRECT	GO:0097149~centralspindlin complex	2	0.314465	0.0941291	KIF23, ECT2	486	2	10057	20.6934	1	0.635388	0.598731
D1 VS D9	GOTERM_CC_DIRECT	GO:0000799~nuclear condensin complex	2	0.314465	0.0941291	NCAPD2, NCAPD3	486	2	10057	20.6934	1	0.635388	0.598731
D1 VS D9	GOTERM_CC_DIRECT	GO:0043259~laminin-10 complex	2	0.314465	0.0941291	LAMA5, LAMB1	486	2	10057	20.6934	1	0.635388	0.598731
D1 VS D9	GOTERM_MF_DIRECT	GO:0033906~hyaluronoglucuronidase activity	2	0.314465	0.0949204	HYAL2, HYAL3	416	2	8532	20.5096	1	1	1
D1 VS D9	GOTERM_MF_DIRECT	GO:0004850~uridine phosphorylase activity	2	0.314465	0.0949204	UPP2, UPP1	416	2	8532	20.5096	1	1	1
D1 VS D9	GOTERM_CC_DIRECT	GO:0000790~nuclear chromatin	9	1.41509	0.0957156	RAD51, SPI1, THRB, STAT1, SOX18, IRF1, ACTB, TP63, EZH2	486	97	10057	1.92001	1	0.635388	0.598731
D1 VS D9	GOTERM_MF_DIRECT	GO:0001085~RNA polymerase II transcription factor binding	3	0.471698	0.0971129	GFI1B, GATA6, ZFPM1	416	11	8532	5.59353	1	1	1
D1 VS D9	GOTERM_BP_DIRECT	GO:0030513~positive regulation of BMP signaling pathway	4	0.628931	0.0971761	GATA6, SULF1, CYR61, ENG	456	22	8994	3.58612	1	1	0.998912
D1 VS D9	GOTERM_BP_DIRECT	GO:0045747~positive regulation of Notch signaling pathway	4	0.628931	0.0971761	JAG2, DLL4, NOV, TP63	456	22	8994	3.58612	1	1	0.998912
D1 VS D9	GOTERM_BP_DIRECT	GO:0030199~collagen fibril organization	4	0.628931	0.0971761	COL1A2, COL5A1, LUM, LOXL2	456	22	8994	3.58612	1	1	0.998912
D1 VS D9	GOTERM_BP_DIRECT	GO:0018108~peptidyl-tyrosine phosphorylation	5	0.786164	0.0985387	FLT1, MELK, NTRK3, PDGFB, PTPN6	456	35	8994	2.81767	1	1	0.998912
D1 VS D9	GOTERM_BP_DIRECT	GO:0001818~negative regulation of cytokine production	2	0.314465	0.0986246	SLC11A1, BTK	456	2	8994	19.7237	1	1	0.998912
D1 VS D9	GOTERM_BP_DIRECT	GO:1903038~negative regulation of leukocyte cell-cell adhesion	2	0.314465	0.0986246	PPARA, ASS1	456	2	8994	19.7237	1	1	0.998912
D1 VS D9	GOTERM_BP_DIRECT	GO:0000052~citrulline metabolic process	2	0.314465	0.0986246	DDAH1, ASS1	456	2	8994	19.7237	1	1	0.998912
D1 VS D9	GOTERM_BP_DIRECT	GO:0007044~cell-substrate junction assembly	2	0.314465	0.0986246	ITGB3, FN1	456	2	8994	19.7237	1	1	0.998912
D1 VS D9	GOTERM_BP_DIRECT	GO:0060333~interferon-gamma-mediated signaling pathway	2	0.314465	0.0986246	STAT1, IRF1	456	2	8994	19.7237	1	1	0.998912
D1 VS D9	GOTERM_BP_DIRECT	GO:0010758~regulation of macrophage chemotaxis	2	0.314465	0.0986246	MST1, PTK2B	456	2	8994	19.7237	1	1	0.998912
D1 VS D9	GOTERM_BP_DIRECT	GO:0009166~nucleotide catabolic process	2	0.314465	0.0986246	UPP2, UPP1	456	2	8994	19.7237	1	1	0.998912
D1 VS D9	GOTERM_BP_DIRECT	GO:0002730~regulation of dendritic cell cytokine production	2	0.314465	0.0986246	TLR4, TLR3	456	2	8994	19.7237	1	1	0.998912
D1 VS D9	GOTERM_BP_DIRECT	GO:0003376~sphingosine-1-phosphate signaling pathway	2	0.314465	0.0986246	SPNS3, EZR	456	2	8994	19.7237	1	1	0.998912
D1 VS D9	GOTERM_BP_DIRECT	GO:0070560~protein secretion by platelet	2	0.314465	0.0986246	DMTN, PLEK	456	2	8994	19.7237	1	1	0.998912
E14 VS E20	GOTERM_CC_DIRECT	GO:0001725~stress fiber	17	0.951848	4.40546e-07	SEPT11, TPM4, NEBL, FHL3, MST1R, ACTG2, MYLK, ACTA1, ABLIM1, PDLIM3, VANGL2, CSRP1, FSCN1, PGM5, MYL9, MYH10, PDLIM7	1302	32	10057	4.10352	0.0002317	0.000231727	0.000226881
E14 VS E20	GOTERM_BP_DIRECT	GO:0007411~axon guidance	26	1.45577	1.11608e-06	DRAXIN, DLX5, GATA3, ROBO1, GLI2, EFNB2, EFNB1, CDH4, RELN, FLRT2, FLRT3, DPYSL2, BOC, EPHB1, NEO1, MYH10, EPHB3, NGFR, TGFB2, SEMA6A, ETV1, NR4A3, EFNA2, KIF26A, CNTN1, CNTN4	1215	68	8994	2.83036	0.00389976	0.00259396	0.00259173
E14 VS E20	GOTERM_BP_DIRECT	GO:0007155~cell adhesion	39	2.18365	1.48226e-06	SPON1, TNFAIP6, COL14A1, LAMA4, THY1, THBS2, LPP, THBS1, WISP1, CYR61, CTGF, EFNB2, RELN, GPNMB, CDH2, PODXL, NCAM1, CTNNAL1, NEO1, OPCML, EPHA4, NEGR1, ITGA3, ITGA1, PARVB, LYVE1, RHOB, FER, NOV, PTK7, COL6A2, ITGA8, ANOS1, CNTN1, CD9, COL6A3, COL8A1, ITGA6, CNTN4	1215	129	8994	2.23796	0.00517596	0.00259396	0.00259173
E14 VS E20	GOTERM_MF_DIRECT	GO:0005515~protein binding	32	1.79171	2.51065e-06	ITGB1, CEBPB, THRB, CHRNA4, GATA3, GATA2, ETS1, CNN1, CHAF1B, CDH2, CDH1, STMN1, NUF2, BLNK, MYH11, PDLIM7, CHRNB2, CENPT, HSP90AA1, JUN, CENPW, ACTN2, TPM1, LYZ, NDC80, TGFBR2, OCLN, DES, CENPH, INCENP, CNTN1, AGRN	1113	101	8532	2.42876	0.0023973	0.00240269	0.00238763
E14 VS E20	GOTERM_BP_DIRECT	GO:0010718~positive regulation of epithelial to mesenchymal transition	12	0.671892	2.49456e-05	OLFM1, EPB41L5, TGFB2, NOTCH1, RGCC, SMAD3, GLIPR2, BAMBI, LEF1, SNAI1, EZH2, TGFBR2	1215	21	8994	4.22998	0.0836306	0.0281802	0.0281561
E14 VS E20	GOTERM_MF_DIRECT	GO:0005509~calcium ion binding	83	4.64726	3.04443e-05	MCFD2, CLSTN2, CLSTN3, PROS1, CIB2, CALML3, CDH5, CDH4, HPGDS, CDH2, CDH1, NCS1, MMP28, ENPP2, CAPN2, CHP1, PLS3, SVEP1, CAPN1, HMCN1, OIT3, ANXA1, EGFL6, CD93, MMP1, ACTN2, TNNC1, TNNC2, TBC1D9, SYTL2, MMP11, MMP13, MMP16, MYL1, MYL2, MYL3, CDH11, CASQ2, S100A6, CDH13, MAN1B1, GAS6, MYL9, S100A9, NOTCH2, FBN3, NOTCH1, NECAB3, SLC24A3, C1S, PCDH12, NID1, PCDH19, THBS2, PCDH18, THBS1, THBS4, NCALD…	1113	409	8532	1.55564	0.0286858	0.0145676	0.0144763
E14 VS E20	GOTERM_BP_DIRECT	GO:0018149~peptide cross-linking	9	0.503919	3.2206e-05	DSP, CSTA, ANXA1, EPB42, F13A1, TGM6, TGM4, THBS1, TGM2	1215	12	8994	5.55185	0.10663	0.0281802	0.0281561
E14 VS E20	GOTERM_CC_DIRECT	GO:0070062~extracellular exosome	236	13.2139	4.91984e-05	SPON2, CALML3, ANTXR1, TXNDC16, MYLK, SMC2, GJA1, FTH1, DPYSL2, STMN1, NAMPT, HMCN1, EPHB1, PRKCI, ATP6V1G1, ENTPD2, ARRDC1, ACTN2, SERPINF1, DDX11, CACNA2D1, ACSL4, SFRP1, COL8A1, GINM1, VDAC1, EZR, ATP6V0D2, FREM2, TTYH3, ABCB6, SDC4, THY1, PCDH12, PRKCZ, FAM171A1, C7, FLRT2, S100A16, PDGFC, ST3GAL4, APOD, SFN, HAO2, RREB1, S100A11, PROM2, ACE, NEBL, IGF2, LYZ, CP, PM20D2, H2AFY2, CILP, PPT1, F…	1302	1448	10057	1.25893	0.025547	0.0129392	0.0126686
E14 VS E20	GOTERM_MF_DIRECT	GO:0001077~transcriptional activator activity, RNA polymerase II core promoter proximal region sequence-specific binding	32	1.79171	0.000108367	CEBPB, DLX3, HLF, DLX5, PLAG1, LEF1, TCF21, GATA3, GATA2, MEOX2, CARF, GLI2, ELK3, SIX4, SOX18, PATZ1, TP63, SMAD1, ARNT2, TFAP2C, KLF13, TFAP2E, NFATC2, EBF2, ETV1, FOS, HEYL, NR4A3, TFAP4, NR5A2, SSBP3, ZNF750	1113	120	8532	2.0442	0.0984184	0.0345691	0.0343524
E14 VS E20	GOTERM_CC_DIRECT	GO:0009986~cell surface	52	2.91153	0.000125303	EPHB6, ITGB1, SLC46A1, CLSTN2, CLSTN3, PTPRK, ANTXR1, AREG, ROBO1, CDH2, SLC39A6, PTGFRN, ADAMTS9, KRT6A, HSP90AA1, ITGA4, CD93, SCARA5, SEPT2, GREM1, PROCR, SFRP1, FOLH1, CD109, ITGA8, ANOS1, CDH13, ITGA6, EPHA2, NOTCH2, GRIA1, RTN4R, NOTCH1, RAMP3, SDC4, SDC3, SLC1A2, PDGFA, MST1R, ACVR1B, TSPAN32, LRP6, ADAMTS15, EPCAM, PDGFC, P2RY1, PROM2, PRNP, TPBG, TRPV2, LRFN5, FGFR2	1302	236	10057	1.70196	0.0637882	0.0170754	0.0167183
E14 VS E20	GOTERM_CC_DIRECT	GO:0005737~cytoplasm	308	17.2452	0.000129851	CNTF, SLC46A1, PID1, LGALSL, SMC4, NUBP2, MYLK, SMC2, CDC20, NIPAL4, ENDOU, RPS6KA6, TRIM29, FTH1, RPS6KA2, DPYSL2, STMN1, DPYSL3, NAMPT, KDR, HABP4, FBXO5, PKNOX2, MFSD2A, EPHA4, IFRD1, ANK1, INPP4A, INPP4B, CLDN5, HECW1, SIK1, HOXB2, SIK2, BCORL1, ZFPM1, CLOCK, HOXB7, SLBP, ZNF395, TXN, MTMR6, PIK3R5, RIC8A, EPB41L5, FLRT2, FLRT3, MAP2, RDH10, PDGFC, ZBED1, SFN, RREB1, SCAI, S100A11, AFAP1L2, A…	1302	1984	10057	1.19913	0.0660253	0.0170754	0.0167183
E14 VS E20	GOTERM_BP_DIRECT	GO:0030336~negative regulation of cell migration	18	1.00784	0.000134069	KANK1, TIE1, ABHD6, PTPRK, THY1, PODN, RHOB, ROBO1, SFRP1, RAP2A, DACH1, CDH2, TP53INP1, BCL2, EPHA1, SRGAP1, SCAI, ENG	1215	49	8994	2.71927	0.374628	0.0938485	0.0937681
E14 VS E20	GOTERM_CC_DIRECT	GO:0005634~nucleus	294	16.4614	0.000297931	GLDC, CCNF, SOX21, SMC4, ELK3, NUBP2, SMC2, RPS6KA6, FTH1, RPS6KA2, CREB3L1, MYC, HOXA3, HOXA2, FBXO5, TP63, PKNOX2, PRKCI, IFRD1, SOX13, EBF2, SOX10, HECW1, HOXB3, VDAC1, SIK1, HOXB2, SIK2, TAGLN3, ZNF710, HOXB8, ZFPM1, CLOCK, ATF3, HOXB5, ZNF395, CRABP2, TSHZ1, GATA6, PRDM15, CDCA9, TXN, PIK3R1, GATA3, GATA2, PIK3R5, CYB5R2, EPB41L5, ZBED1, SFN, RREB1, SCAI, S100A11, NGFR, JUN, AFAP1L1, PHC1, G…	1302	1905	10057	1.19209	0.145069	0.0313423	0.0306869
E14 VS E20	GOTERM_CC_DIRECT	GO:0031012~extracellular matrix	24	1.34378	0.000359745	FBN3, TGFB2, SPON1, MMP1, COL14A1, SERPINF1, DPT, THBS2, THBS1, SOD3, TGFBR2, MMP11, MMP13, MMP16, CILP, MMP23B, MGP, EMILIN2, COL8A1, SOST, AGRN, TGM4, FGFR2, FBN1	1302	85	10057	2.18097	0.172428	0.0315376	0.0308781
E14 VS E20	GOTERM_BP_DIRECT	GO:0016477~cell migration	26	1.45577	0.000436053	SDC4, WWC1, SDC3, PTPRK, LIMD1, THBS1, PTPRF, CTGF, EFNB2, CDH2, PSTPIP2, PODXL, SRGAP1, EPHB3, NDEL1, RHBDF1, TGFB2, NFATC2, CDC42BPA, TGFBR2, TGFBR3, TIAM1, PTK7, BAMBI, SNAI1, FSCN1	1215	93	8994	2.06951	0.782804	0.254364	0.254146
E14 VS E20	GOTERM_MF_DIRECT	GO:0000978~RNA polymerase II core promoter proximal region sequence-specific DNA binding	37	2.07167	0.000537398	ZNF395, DLX5, PLAG1, CHD7, LEF1, PRDM1, MEOX2, ETS1, CARF, GLI2, ELK3, SIX4, SOX18, HOXA2, PATZ1, SREBF1, SMAD1, ARNT2, JUN, KLF13, SMAD3, TFAP2E, NFATC2, EBF2, ETV1, FOS, SOX10, TBX2, FOSL2, TBX15, NR4A3, TFAP4, NR5A2, TCF3, CLOCK, SSBP3, ATF3	1113	159	8532	1.78386	0.401836	0.119298	0.11855
E14 VS E20	GOTERM_BP_DIRECT	GO:0001558~regulation of cell growth	13	0.727884	0.000576557	IGFBP5, IGFBP4, CLSTN3, IGFBP3, HTRA3, IGFBP2, WISP1, CYR61, CTGF, ESM1, NOV, SGK3, SGK1	1215	32	8994	3.00725	0.867226	0.288279	0.288032
E14 VS E20	GOTERM_CC_DIRECT	GO:0000777~condensed chromosome kinetochore	9	0.503919	0.00063183	CENPT, CENPW, CENPH, INCENP, NUF2, CENPK, ITGB3BP, NDC80, SPC25	1302	17	10057	4.08932	0.282834	0.0474775	0.0464846
E14 VS E20	GOTERM_MF_DIRECT	GO:0042802~identical protein binding	17	0.951848	0.000651564	PRNP, ITGB3, MCAM, LYZ, ADIPOR2, SOX10, NDC80, ETNPPL, ROBO1, SDK1, RAD51, BNIP2, TK1, ALDOB, SQSTM1, SDK2, SH3GL1	1113	52	8532	2.50612	0.463719	0.119298	0.11855
E14 VS E20	GOTERM_MF_DIRECT	GO:0008017~microtubule binding	15	0.839866	0.000747951	PRNP, MAST3, DNM1, MAP1LC3A, KIF18B, MAP2, KIF4A, DPYSL2, KATNA1, SBDS, CHP1, BIRC5, MAPT, S100A9, NDEL1	1113	43	8532	2.67411	0.510959	0.119298	0.11855
E14 VS E20	GOTERM_MF_DIRECT	GO:0005178~integrin binding	8	0.447928	0.00093358	ESM1, GPNMB, NOV, ITGB3, THY1, WISP1, CYR61, CTGF	1113	14	8532	4.38044	0.590541	0.127634	0.126833
E14 VS E20	GOTERM_BP_DIRECT	GO:0045892~negative regulation of transcription, DNA-templated	36	2.01568	0.00161322	KHDRBS1, KDM5B, CEBPB, RAMP3, LEF1, HMGB2, CREM, PTPRK, BRCA1, GATA3, LIMD1, SOX21, LOXL2, ELK3, HMBOX1, SIX4, MECOM, BASP1, SMYD1, RBBP7, JARID2, RUNX1T1, HSPA8, HMGA1, WWP1, NR1D2, BMP4, GREM1, CENPF, SFRP1, TFAP4, BCL6, C1D, DEPDC1, GAS6, LGR4	1215	157	8994	1.69738	0.996491	0.652517	0.651958
E14 VS E20	GOTERM_MF_DIRECT	GO:0003682~chromatin binding	44	2.46361	0.00165398	TOP2A, CEBPB, PRKAA1, DLX3, SATB1, TSHZ1, LEF1, GATA6, GATA3, GATA2, BARX2, LOXL2, PRIMPOL, GLI2, EXO1, TRPS1, SVEP1, PATZ1, JARID2, BAHCC1, POLE, TP63, BRD3, HELLS, SREBF1, JUN, AUTS2, PCGF2, NFATC2, EBF2, ARID3A, FOS, SOX10, TICRR, FOSL2, RAD51, NR5A2, BCL6, UBE2T, CDK1, MCM3, MCM5, NCAPD2, NCAPD3	1113	211	8532	1.59855	0.794543	0.197858	0.196617
E14 VS E20	GOTERM_BP_DIRECT	GO:0006978~DNA damage response, signal transduction by p53 class mediator resulting in transcription of p21 class mediator	6	0.335946	0.00174631	RPS6KA6, TFAP4, FOXM1, BRCA2, TP63, HIPK2	1215	8	8994	5.55185	0.9978	0.652517	0.651958
E14 VS E20	GOTERM_CC_DIRECT	GO:0005604~basement membrane	14	0.783875	0.00181074	COL28A1, COL17A1, EGFL6, THBS2, THBS4, LOXL2, SMOC2, EGFLAM, ADAMTS1, COL8A1, ITGA6, HMCN1, FREM2, FBN1	1302	42	10057	2.57476	0.614539	0.119056	0.116567
E14 VS E20	GOTERM_BP_DIRECT	GO:0060021~palate development	17	0.951848	0.00186433	CSRNP1, INSIG2, DLX5, OSR1, CHD7, WFIKKN2, LEF1, TCF21, INHBA, MEOX2, TBX2, TGFBR2, LRP6, SNAI1, BCOR, MSC, EPHB3	1215	55	8994	2.28804	0.998546	0.652517	0.651958
E14 VS E20	GOTERM_CC_DIRECT	GO:0042383~sarcolemma	12	0.671892	0.00207479	POPDC2, TMOD1, ITGB1, KRT19, DES, ANXA1, COL6A2, COL6A3, CIB2, PGM5, ABCC9, UTRN	1302	33	10057	2.80883	0.664615	0.12126	0.118724
E14 VS E20	GOTERM_MF_DIRECT	GO:0008201~heparin binding	19	1.06383	0.00215085	PCOLCE2, PRELP, THBS2, THBS1, WISP1, CYR61, THBS4, CTGF, BMP4, TGFBR3, GREM2, SMOC2, ADAMTS15, SFRP1, GPNMB, NOV, ADAMTS1, FMOD, AGRN	1113	68	8532	2.14191	0.872346	0.228707	0.227273
E14 VS E20	GOTERM_BP_DIRECT	GO:0007507~heart development	25	1.39978	0.0022913	CALCRL, GATA6, GATA3, EXFABP, GATA2, ROBO1, GLI2, GJA1, FLRT3, ERBB4, RPS6KA2, TRPS1, SMYD1, TGFB2, KCNJ8, OSR1, NTRK3, HOPX, TGFBR2, TGFBR3, ADAM19, BCOR, ZFPM1, FREM2, FBN1	1215	98	8994	1.88838	0.999675	0.712214	0.711604
E14 VS E20	GOTERM_MF_DIRECT	GO:0001078~transcriptional repressor activity, RNA polymerase II core promoter proximal region sequence-specific binding	16	0.895857	0.00242566	TFAP2C, TSHZ1, TCF21, NFATC2, GATA3, PRDM1, ETS1, TBX2, TBX15, DACH1, NFIL3, SNAI1, HOXA2, TCF3, ZFPM1, ATF3	1113	53	8532	2.31419	0.901898	0.232136	0.23068
E14 VS E20	GOTERM_BP_DIRECT	GO:0043065~positive regulation of apoptotic process	24	1.34378	0.00244443	ITGB1, TOP2A, NOTCH1, GADD45B, BCL2A1, ZBTB16, NTRK3, RHOB, BMP4, LATS2, SCIN, BCL6, ERBB4, FRZB, ALDH1A2, RPS6KA2, INPP5D, EEF1A2, ITGA6, BMF, BID, ECT2, IP6K2, TGM2	1215	93	8994	1.91031	0.99981	0.712214	0.711604
E14 VS E20	GOTERM_BP_DIRECT	GO:0007010~cytoskeleton organization	18	1.00784	0.00274587	F-KER, CNTNAP1, TUBAL3, MAST3, TUBB, THY1, LIMD1, TSPAN32, TUBA1C, TUBA3E, ABLIM1, TUBB2B, ZMYM3, PSTPIP2, GAN, DPYSL2, VILL, KRT6A	1215	62	8994	2.1491	0.999934	0.712214	0.711604
E14 VS E20	GOTERM_BP_DIRECT	GO:0048863~stem cell differentiation	8	0.447928	0.00301696	MSX2, EPCAM, OSR1, MTF2, KIT, JARID2, SOX21, PHF19	1215	16	8994	3.70123	0.999975	0.712214	0.711604
E14 VS E20	GOTERM_BP_DIRECT	GO:0051301~cell division	20	1.11982	0.00305235	CENPT, CENPW, CDCA9, SEPT2, GNAI1, NDC80, NCAPH, SMC2, CCNB3, CCNA2, CCNB2, KIF18B, KATNA1, CNTRL, NUF2, CDK1, BIRC5, NCAPD2, SPDL1, ITGB3BP	1215	73	8994	2.02807	0.999978	0.712214	0.711604
E14 VS E20	GOTERM_CC_DIRECT	GO:0005925~focal adhesion	49	2.74356	0.003166	ITGB1, FLT1, FHL2, FHL3, LIMD1, GJA1, CSRP1, CDH2, CAPN2, RAC2, CHP1, PGM5, TGM2, PDGFRB, ANXA1, ITGA4, TPM4, ACTN2, KIF23, RHOB, ENAH, PROCR, ITGA8, CDH13, EVL, ITGA6, EZR, PHLDB2, EPHA2, ENG, SYNPO2, THY1, LPP, EFNB2, EPB41L5, CNN1, PDLIM3, FLRT2, FLRT3, PDLIM7, HSPA8, CAV2, MCAM, LIMK1, PARVB, ACTC1, PTK7, FAT1, CD9	1302	251	10057	1.50793	0.811368	0.155402	0.152152
E14 VS E20	GOTERM_CC_DIRECT	GO:0016324~apical plasma membrane	25	1.39978	0.0034464	CNTFR, SLC46A1, NOTCH1, ITGB3, THY1, PRKCZ, CLDN1, GJA1, UPK1B, CDH2, EPCAM, PODXL, SLC12A2, PRKCI, JAG1, ANXA1, ITPK1, LHFPL5, UPK3A, ANO1, VANGL2, P2RX2, SLC29A1, ATP6V0D2, PFKM	1302	105	10057	1.83911	0.837315	0.155402	0.152152
E14 VS E20	GOTERM_MF_DIRECT	GO:0003810~protein-glutamine gamma-glutamyltransferase activity	5	0.279955	0.00346082	EPB42, F13A1, TGM6, TGM4, TGM2	1113	6	8532	6.38814	0.96364	0.301092	0.299204
E14 VS E20	GOTERM_BP_DIRECT	GO:0007076~mitotic chromosome condensation	6	0.335946	0.00349356	NUSAP1, NCAPD2, NCAPD3, SMC4, NCAPH, SMC2	1215	9	8994	4.93498	0.999995	0.764216	0.763561
E14 VS E20	GOTERM_CC_DIRECT	GO:0000776~kinetochore	13	0.727884	0.00358959	CENPT, KNSTRN, NDC80, CENPE, KIF18A, CENPF, CENPI, KIF2C, NEK2, CENPO, DYNC1I1, NDEL1, MAD2L1	1302	40	10057	2.51039	0.849158	0.155402	0.152152
E14 VS E20	GOTERM_CC_DIRECT	GO:0031225~anchored component of membrane	10	0.55991	0.00391891	PRNP, CNTFR, EFNA2, NEGR1, GPC1, CNTN1, CDH13, GFRA2, OPCML, GFRA4	1302	26	10057	2.97087	0.873232	0.155402	0.152152
E14 VS E20	GOTERM_BP_DIRECT	GO:0006268~DNA unwinding involved in DNA replication	5	0.279955	0.00395003	TOP2A, RAD51, MCM4, MCM6, MCM2	1215	6	8994	6.16872	0.999999	0.812611	0.811914
E14 VS E20	GOTERM_CC_DIRECT	GO:0005578~proteinaceous extracellular matrix	29	1.62374	0.00413617	FBN3, SPON2, SPON1, COL14A1, PRELP, WISP1, CYR61, CTGF, ADAMTS15, RELN, GPC1, MMP28, ADAMTSL2, TIMP2, ADAMTS9, COL22A1, RARRES1, KERA, TGFBR3, MMP11, SFRP1, COL2A1, NOV, COL6A2, SMOC1, COL9A1, COL6A3, FMOD, FBN1	1302	130	10057	1.72311	0.886974	0.155402	0.152152
E14 VS E20	GOTERM_BP_DIRECT	GO:0050873~brown fat cell differentiation	8	0.447928	0.00453815	ARL4A, CEBPB, LAMB3, LAMA4, BNIP3, ZNF516, EBF2, ITGA6	1215	17	8994	3.48351	1	0.812611	0.811914
E14 VS E20	GOTERM_CC_DIRECT	GO:0005886~plasma membrane	166	9.29451	0.00468399	ERCC6L, SLC4A1AP, ATP8A1, TFRC, GLDC, ETS1, RGS4, RGS5, GJA1, CDH4, RGS3, CDH2, CDH1, CAPN2, ADORA1, CHP1, PTGFRN, VSTM4, RGS9, TMOD1, EPHA4, ATP6V1G1, ENTPD2, CISH, CD93, ACTN2, ARRDC1, SLC11A1, TPM1, ATP11A, ANK1, SYTL2, CLDN5, ADAM12, AGTR1, PKP1, VDAC1, BCORL1, PHLDB2, CALCRL, TTYH3, TTYH2, ABCB6, NPR3, AK1, LY96, THY1, MST1R, PCDH12, ADIPOR1, PCDH19, SLC30A10, PCDH18, ADIPOR2, PIK3R5, RIC8A,…	1302	1060	10057	1.20965	0.915379	0.164252	0.160817
E14 VS E20	GOTERM_BP_DIRECT	GO:0030308~negative regulation of cell growth	17	0.951848	0.00487576	CDKN1A, TGFB2, CDKN2C, SMAD3, INHBA, ACVR1B, SFRP1, GJA1, NOV, BCL6, FRZB, MYL2, CAPRIN2, PPT1, BCL2, RBBP7, IP6K2	1215	60	8994	2.09737	1	0.812611	0.811914
E14 VS E20	GOTERM_BP_DIRECT	GO:0018108~peptidyl-tyrosine phosphorylation	12	0.671892	0.00487824	EPHB6, EPHA4, FLT1, MELK, RELN, PTK7, NTRK3, KIT, AGRN, EPHB1, FGFR2, EPHB3	1215	35	8994	2.53799	1	0.812611	0.811914
E14 VS E20	GOTERM_BP_DIRECT	GO:0030335~positive regulation of cell migration	24	1.34378	0.00494742	SEMA5B, NOTCH1, FLT1, SEMA4D, ATP8A1, HGF, ARHGEF39, NTRK3, LEF1, SEMA3G, PDGFA, PIK3R1, SEMA3F, CYR61, TGFBR2, MYLK, TGFBR3, PTP4A1, FER, PODXL, PDGFC, SNAI1, CDH13, EPHA1	1215	98	8994	1.81285	1	0.812611	0.811914
E14 VS E20	GOTERM_MF_DIRECT	GO:0005524~ATP binding	149	8.34267	0.00500601	EPHB6, ERCC6L, ATP8A1, SMC4, ACTG2, SMC2, NUBP2, MYLK, RPS6KA6, RPS6KA2, KDR, PDK4, NEK2, MAP3K8, PIM3, KIF21A, NEK3, EPHB1, GLUL, EPHB3, PDGFRB, EPHA4, PRKCI, ENTPD2, LIG1, DDX11, MYH1C, VRK1, MYH1B, ATP11A, MAT1A, DGKZ, MELK, MYH1F, CMPK1, SIK1, ROR1, SIK2, EPHA1, EPHA2, BLM, DDX5, PFKFB4, ABCB6, UBA5, AK1, MST1R, PRKCZ, ACACA, MYH11, MYH10, MAP2K6, MYH7B, HSPA8, ABCA5, PLK2, PLK1, DCLK2, DCLK1…	1113	935	8532	1.2216	0.991752	0.399229	0.396726
E14 VS E20	GOTERM_BP_DIRECT	GO:0008285~negative regulation of cell proliferation	33	1.8477	0.00510784	NOTCH2, CDKN1A, DPT, GATA3, TSPAN32, CDH5, SCIN, ERBB4, FRZB, FTH1, RPS6KA2, TP53INP1, JARID2, SMAD1, JUN, TGFB2, KLF13, CDKN2C, MSX2, ZBTB16, ITGA1, HMGA1, INHBA, P3H3, PODN, BMP5, TFAP4, BCL6, ALDH1A2, CD9, NOX4, CDH13, IRF6	1215	150	8994	1.62854	1	0.812611	0.811914
E14 VS E20	GOTERM_BP_DIRECT	GO:0042127~regulation of cell proliferation	25	1.39978	0.00590554	LAMA5, TNFRSF6B, TCF7, BRCA1, PTGS1, BID, RELT, S100A11, JAG2, NGFR, EGLN3, JUN, TGFB2, TFAP2C, JAG1, TFAP2E, FANCL, TNFRSF10B, FA2H, FER, NR5A2, BCL6, SGK3, SGK1, EZH2	1215	105	8994	1.76249	1	0.865285	0.864543
E14 VS E20	GOTERM_BP_DIRECT	GO:0010628~positive regulation of gene expression	29	1.62374	0.00593338	KDM5B, CNTF, CEBPB, PRKAA1, ITGB3, HMGB2, PRDM1, PIK3CB, ACVR1B, ACACA, GJA1, NFIL3, RPS6KA2, DNMT3B, PRNP, TGFB2, OSR1, HGF, NTRK3, TGFBR2, ACTA2, TGFBR3, OLFM1, ALDH1A2, KIT, CNTN1, HOXD3, EZR, GAS6	1215	128	8994	1.67712	1	0.865285	0.864543
E14 VS E20	GOTERM_BP_DIRECT	GO:0007059~chromosome segregation	12	0.671892	0.00618556	TOP2A, UVRAG, INCENP, CENPN, NEK2, KIF11, BRCA1, NEK3, KNSTRN, NDC80, NDEL1, SPC25	1215	36	8994	2.46749	1	0.865978	0.865236
E14 VS E20	GOTERM_MF_DIRECT	GO:0042803~protein homodimerization activity	26	1.45577	0.00627339	CEBPB, BCL2A1, HPGDS, BCL2L10, FLRT3, PDGFC, RBPMS2, S100A11, MCL1, HES4, HSP90AA1, TGFB2, ACTN2, CAV2, TNNC1, SLC11A1, SLC39A13, NR2F2, KIT, S100A6, BCL2, CDH13, BIRC5, TCF3, FGFR2, CD200	1113	115	8532	1.73313	0.997561	0.461818	0.458922
E14 VS E20	GOTERM_CC_DIRECT	GO:0005861~troponin complex	5	0.279955	0.00705242	TNNC1, TNNT2, TNNC2, TNNT3, TNNI2	1302	7	10057	5.51734	0.975832	0.205881	0.201575
E14 VS E20	GOTERM_CC_DIRECT	GO:0042555~MCM complex	5	0.279955	0.00705242	MCM3, MCM4, MCM5, MCM6, MCM2	1302	7	10057	5.51734	0.975832	0.205881	0.201575
E14 VS E20	GOTERM_BP_DIRECT	GO:0000082~G1/S transition of mitotic cell cycle	11	0.615901	0.00748223	ITGB1, CDKN1A, LATS2, CDKN2C, CCNE2, PLK2, EIF4EBP1, INHBA, ACVR1B, POLE, CDKN3	1215	32	8994	2.5446	1	0.969919	0.969088
E14 VS E20	GOTERM_BP_DIRECT	GO:0007015~actin filament organization	11	0.615901	0.00748223	TMOD1, PRKCI, CAV3, TMOD4, TMSB15B, TPM1, FAT1, RAC2, BCL2, DBN1, LMOD3	1215	32	8994	2.5446	1	0.969919	0.969088
E14 VS E20	GOTERM_CC_DIRECT	GO:0000779~condensed chromosome, centromeric region	4	0.223964	0.00780522	CENPE, CEBPB, NCAPD2, NCAPD3	1302	4	10057	7.72427	0.983782	0.205881	0.201575
E14 VS E20	GOTERM_CC_DIRECT	GO:0005615~extracellular space	97	5.43113	0.00784726	SPON2, SPON1, CNTF, CTGF, LOXL2, LIPC, ENPP2, IGFBP5, SERPINF1, FST, HGF, KERA, FRMD4B, OLFM1, SFRP1, CD109, EZR, NRN1, KLHL17, DPT, PDGFA, ADAMTS15, FLRT2, FLRT3, STC2, PDGFC, APOD, S100A11, TGFB2, ACE, RARRES1, LY86, IGF2, INHBA, LYZ, BMP5, BMP4, PPFIBP2, DLG3, CILP, CPD, ALB, PPT1, COL20A1, FBN1, PCSK2, COL14A1, LECT2, HMGB2, PRKAG2, AREG, CTSS, C1QTNF2, TIMP2, HBBA, SOSTDC1, SOST, ADAMTS9, AN…	1302	587	10057	1.27641	0.98414	0.205881	0.201575
E14 VS E20	GOTERM_BP_DIRECT	GO:0048565~digestive tract development	9	0.503919	0.008077	TRPS1, KIT, PDGFC, GATA6, RBPMS2, ITGA6, GATA3, GATA2, LGR4	1215	23	8994	2.89662	1	0.97481	0.973975
E14 VS E20	GOTERM_BP_DIRECT	GO:0008630~intrinsic apoptotic signaling pathway in response to DNA damage	9	0.503919	0.008077	BCL2L10, BCL2A1, BCL2, SFN, PIK3R1, CRIP1, HIC1, EPHA2, MCL1	1215	23	8994	2.89662	1	0.97481	0.973975
E14 VS E20	GOTERM_CC_DIRECT	GO:0045121~membrane raft	19	1.06383	0.00824893	ITGB1, RFTN2, PRNP, KCNE3, CAV2, ARID3A, THY1, TGFBR2, EFNB1, PODXL, GPC1, PPT1, KDR, CAPN2, STOM, MAL2, AGRN, EPHB1, PAG1	1302	77	10057	1.90599	0.987182	0.205881	0.201575
E14 VS E20	GOTERM_CC_DIRECT	GO:0000922~spindle pole	12	0.671892	0.00865513	TPX2, CENPF, LATS2, DDX11, KATNA1, SBDS, POC1B, NEK2, KIF11, SPDL1, DYNC1I1, MAD2L1	1302	39	10057	2.3767	0.989667	0.205881	0.201575
E14 VS E20	GOTERM_CC_DIRECT	GO:0005581~collagen trimer	11	0.615901	0.00884309	COL17A1, C1QA, C1QTNF2, COLEC10, COL2A1, COL14A1, C1QTNF7, COL6A2, COL9A1, COL6A3, COL8A1	1302	34	10057	2.49903	0.990648	0.205881	0.201575
E14 VS E20	GOTERM_MF_DIRECT	GO:0004860~protein kinase inhibitor activity	10	0.55991	0.00919355	RTN4R, SOCS3, SOCS1, CISH, FLRT2, LRRTM4, FLRT3, CHP1, PODN, SOCS4	1113	29	8532	2.64337	0.999854	0.628445	0.624505
E14 VS E20	GOTERM_CC_DIRECT	GO:0030496~midbody	16	0.895857	0.00945198	UVRAG, DDX11, KIF23, GEM, GNAI1, CENPE, CENPF, C26H6ORF89, INCENP, KATNA1, CDK1, BIRC5, NEK2, ECT2, MYH10, CEP55	1302	61	10057	2.02604	0.993231	0.205881	0.201575
E14 VS E20	GOTERM_CC_DIRECT	GO:0072562~blood microparticle	13	0.727884	0.0100267	HSPA8, BCHE, C1S, PROS1, CIB2, F13A1, APOA1, CP, CPN2, ACTG2, ACTC1, ALB, STOM	1302	45	10057	2.23146	0.995012	0.205881	0.201575
E14 VS E20	GOTERM_BP_DIRECT	GO:0006270~DNA replication initiation	7	0.391937	0.010083	CCNE2, MCM3, MCM4, MCM10, MCM5, MCM6, MCM2	1215	15	8994	3.45449	1	1	0.999428
E14 VS E20	GOTERM_BP_DIRECT	GO:0060048~cardiac muscle contraction	7	0.391937	0.010083	TNNC1, MYL2, MYL3, TPM1, CASQ2, TNNI2, MAP2K6	1215	15	8994	3.45449	1	1	0.999428
E14 VS E20	GOTERM_BP_DIRECT	GO:0010634~positive regulation of epithelial cell migration	7	0.391937	0.010083	EPB41L5, JUN, TGFB2, GLIPR2, ENPP2, RREB1, TGFBR2	1215	15	8994	3.45449	1	1	0.999428
E14 VS E20	GOTERM_MF_DIRECT	GO:0045499~chemorepellent activity	8	0.447928	0.0104014	SEMA5B, SEMA6A, FLRT2, SEMA4D, FLRT3, SEMA3G, APOA1, SEMA3F	1113	20	8532	3.06631	0.999954	0.663612	0.659452
E14 VS E20	GOTERM_BP_DIRECT	GO:0031623~receptor internalization	9	0.503919	0.0107109	GRIA1, ITGB1, CALCRL, RAMP3, TFRC, NEDD4, CD9, EZR, DNM1	1215	24	8994	2.77593	1	1	0.999428
E14 VS E20	GOTERM_CC_DIRECT	GO:0000775~chromosome, centromeric region	9	0.503919	0.0108801	CENPU, INCENP, DSCC1, CENPL, CENPM, BIRC5, CENPN, CDCA9, CENPP	1302	25	10057	2.78074	0.996831	0.205881	0.201575
E14 VS E20	GOTERM_CC_DIRECT	GO:0005871~kinesin complex	11	0.615901	0.0109788	CENPE, KIF18A, KIF18B, KIF26A, KIF4A, KIF2C, KIF23, KIF21A, KIF11, KIF15, NDEL1	1302	35	10057	2.42763	0.996993	0.205881	0.201575
E14 VS E20	GOTERM_CC_DIRECT	GO:0000790~nuclear chromatin	22	1.2318	0.0113011	JUN, CEBPB, THRB, SMAD3, DLX5, WBP2, DDX11, HMGB2, GATA3, ASXL1, CHAF1B, FER, CHAF1A, RAD51, H2AFY2, EME1, NASP, SOX18, TRPS1, TCF3, TP63, EZH2	1302	97	10057	1.7519	0.997467	0.205881	0.201575
E14 VS E20	GOTERM_CC_DIRECT	GO:0014704~intercalated disc	7	0.391937	0.0117014	DSP, ITGB1, GJA1, DES, CDH2, GJA5, PGM5	1302	16	10057	3.37937	0.997953	0.205881	0.201575
E14 VS E20	GOTERM_CC_DIRECT	GO:0043235~receptor complex	18	1.00784	0.0120098	NOTCH2, HSP90AA1, NOTCH1, FLT1, RAMP3, SMAD3, NTRK3, FLT4, GPR20, TGFBR2, LRP6, TGFBR3, P2RX2, ERBB4, NT5DC3, CAPRIN2, ROR1, ENG	1302	74	10057	1.87888	0.998263	0.205881	0.201575
E14 VS E20	GOTERM_CC_DIRECT	GO:0016323~basolateral plasma membrane	15	0.839866	0.0120682	DSP, ABCC4, ANXA1, HPGD, MCAM, SLC4A1, VANGL2, DLG3, HEPH, CDH2, EPCAM, ERBB4, CLDN19, SLC29A1, SLC26A5	1302	57	10057	2.0327	0.998316	0.205881	0.201575
E14 VS E20	GOTERM_CC_DIRECT	GO:0005667~transcription factor complex	27	1.51176	0.0121337	TCF7, LEF1, CREM, GATA6, GATA3, GATA2, LIMD1, DACH2, BARX2, NPAS2, ARNTL, DACH1, TRPS1, CREG1, E2F1, TP63, SMAD1, ARNT2, JUN, SMAD3, FOS, TBX2, NR4A3, CDK2, TCF3, ZFPM1, CLOCK	1302	128	10057	1.62934	0.998374	0.205881	0.201575
E14 VS E20	GOTERM_BP_DIRECT	GO:0046627~negative regulation of insulin receptor signaling pathway	8	0.447928	0.0125567	SOCS3, KANK1, LMBRD1, SOCS1, PID1, CISH, GRB10, PRKCZ	1215	20	8994	2.96099	1	1	0.999428
E14 VS E20	GOTERM_MF_DIRECT	GO:0005539~glycosaminoglycan binding	5	0.279955	0.013004	TGFBR3, EGFLAM, AGRN, TGFBR2, ENG	1113	8	8532	4.79111	0.999996	0.732049	0.727459
E14 VS E20	GOTERM_MF_DIRECT	GO:0048306~calcium-dependent protein binding	5	0.279955	0.013004	TNNC1, TNNC2, S100A6, CHP1, S100A11	1113	8	8532	4.79111	0.999996	0.732049	0.727459
E14 VS E20	GOTERM_BP_DIRECT	GO:0007156~homophilic cell adhesion via plasma membrane adhesion molecules	20	1.11982	0.0131698	CLSTN2, CLSTN3, MCAM, PCDH12, PIK3CB, PCDH19, PCDH18, ROBO1, SDK1, CDH5, CDH4, CDH2, CDH1, CDH11, CDH23, FAT1, CDH13, PCDH1, SDK2, CD200	1215	83	8994	1.78373	1	1	0.999428
E14 VS E20	GOTERM_MF_DIRECT	GO:0004714~transmembrane receptor protein tyrosine kinase activity	8	0.447928	0.0138837	ERBB3, ERBB4, NTRK3, ERBB2, INSRR, KIT, MST1R, AGRN	1113	21	8532	2.92029	0.999998	0.738148	0.73352
E14 VS E20	GOTERM_BP_DIRECT	GO:0002040~sprouting angiogenesis	7	0.391937	0.0143226	ESM1, NOTCH1, FLT4, LEF1, CDH13, THBS1, LOXL2	1215	16	8994	3.23858	1	1	0.999428
E14 VS E20	GOTERM_BP_DIRECT	GO:0016337~single organismal cell-cell adhesion	11	0.615901	0.014606	CDH5, ARVCF, CSTA, CD93, NEGR1, CDH11, FAT1, PKP1, THY1, CYR61, MPZL2	1215	35	8994	2.32649	1	1	0.999428
E14 VS E20	GOTERM_BP_DIRECT	GO:0009952~anterior/posterior pattern specification	15	0.839866	0.0146752	BTG2, MSX2, TSHZ1, ZBTB16, PCGF2, NR2F2, GLI2, HIPK2, VANGL2, ALDH1A2, HOXA2, HOXB2, HOXD3, HOXB7, HOXB5	1215	56	8994	1.9828	1	1	0.999428
E14 VS E20	GOTERM_CC_DIRECT	GO:0016459~myosin complex	12	0.671892	0.0153803	MYH7B, MYO1B, MYL1, MYO1A, MYL2, MYL3, MYH1F, MYH1C, MYL10, MYH11, MYH1B, MYH10	1302	42	10057	2.20693	0.999712	0.252813	0.247526
E14 VS E20	GOTERM_BP_DIRECT	GO:0090004~positive regulation of establishment of protein localization to plasma membrane	8	0.447928	0.0166887	DPP10, ITGB1, PRKCI, RAMP3, SDC4, ARHGEF16, EZR, EPHA2	1215	21	8994	2.81999	1	1	0.999428
E14 VS E20	GOTERM_BP_DIRECT	GO:0007067~mitotic nuclear division	15	0.839866	0.0171094	CENPT, CENPW, GEM, CCNA2, CCNB2, WEE1, LATS2, INCENP, KATNA1, NUF2, NUSAP1, CDK1, CENPN, FBXL7, ITGB3BP	1215	57	8994	1.94802	1	1	0.999428
E14 VS E20	GOTERM_MF_DIRECT	GO:0000979~RNA polymerase II core promoter sequence-specific DNA binding	11	0.615901	0.0171838	HEYL, SMAD1, CEBPB, NFIL3, WBP2, GATA3, FOS, GATA2, RREB1, ZFPM1, EZH2	1113	37	8532	2.27901	1	0.865521	0.860095
E14 VS E20	GOTERM_CC_DIRECT	GO:0005874~microtubule	22	1.2318	0.0176481	TUBAL3, ODF2, TUBB, DCLK2, KIF23, TUBA1C, TPX2, TUBA3E, CENPE, TUBB2B, KIF18B, MAP2, INCENP, KIF4A, DPYSL2, KATNA1, TUBB1, STMN1, NUSAP1, MAP7, MAPT, NDEL1	1302	101	10057	1.68251	0.999914	0.2813	0.275417
E14 VS E20	GOTERM_BP_DIRECT	GO:0043406~positive regulation of MAP kinase activity	9	0.503919	0.0177984	FLT1, PDGFC, PDGFA, NOX4, PDE5A, MST1R, PIK3R6, PIK3R5, EZH2	1215	26	8994	2.56239	1	1	0.999428
E14 VS E20	GOTERM_BP_DIRECT	GO:0046426~negative regulation of JAK-STAT cascade	9	0.503919	0.0177984	RTN4R, SOCS3, SOCS1, CISH, FLRT2, LRRTM4, FLRT3, PODN, SOCS4	1215	26	8994	2.56239	1	1	0.999428
E14 VS E20	GOTERM_BP_DIRECT	GO:0030216~keratinocyte differentiation	9	0.503919	0.0177984	DSP, ACER1, CSTA, NOTCH1, LATS2, ANXA1, IRF6, TP63, EPHA2	1215	26	8994	2.56239	1	1	0.999428
E14 VS E20	GOTERM_BP_DIRECT	GO:0050728~negative regulation of inflammatory response	11	0.615901	0.0178446	PTGER4, SOCS3, SMAD3, NOV, TNFAIP6, HGF, ADORA1, APOA1, GATA3, AOAH, ADA	1215	36	8994	2.26187	1	1	0.999428
E14 VS E20	GOTERM_BP_DIRECT	GO:0007050~cell cycle arrest	11	0.615901	0.0178446	NOTCH2, CDKN1A, TGFB2, CDKN2C, SMAD3, AK1, TP53INP1, IRF6, INHBA, THBS1, CDKN3	1215	36	8994	2.26187	1	1	0.999428
E14 VS E20	GOTERM_CC_DIRECT	GO:0008305~integrin complex	6	0.335946	0.0188781	ITGB1, ITGA3, ITGB3, ITGA1, ITGA8, ITGA6	1302	13	10057	3.56505	0.999956	0.292055	0.285947
E14 VS E20	GOTERM_MF_DIRECT	GO:0051015~actin filament binding	12	0.671892	0.019249	SCIN, ACTN2, NEBL, TMOD4, TNNC1, TNNC2, TPM1, KLHL17, FSCN1, PLS3, EZR, CORO2B	1113	43	8532	2.13928	1	0.921064	0.915289
E14 VS E20	GOTERM_BP_DIRECT	GO:0010032~meiotic chromosome condensation	4	0.223964	0.0198487	NCAPD2, NCAPD3, SMC4, SMC2	1215	5	8994	5.92198	1	1	0.999428
E14 VS E20	GOTERM_BP_DIRECT	GO:0033689~negative regulation of osteoblast proliferation	4	0.223964	0.0198487	GREM1, SFRP1, SMAD3, BCL2	1215	5	8994	5.92198	1	1	0.999428
E14 VS E20	GOTERM_BP_DIRECT	GO:0003184~pulmonary valve morphogenesis	4	0.223964	0.0198487	NOTCH2, HEYL, NOTCH1, JAG1	1215	5	8994	5.92198	1	1	0.999428
E14 VS E20	GOTERM_CC_DIRECT	GO:0005865~striated muscle thin filament	5	0.279955	0.0204984	TMOD1, ACTA1, TMOD4, ACTG2, LMOD3	1302	9	10057	4.29126	0.999981	0.307211	0.300786
E14 VS E20	GOTERM_MF_DIRECT	GO:0005523~tropomyosin binding	5	0.279955	0.0210221	TMOD1, NEBL, TMOD4, S100A6, LMOD3	1113	9	8532	4.25876	1	0.958007	0.952
E14 VS E20	GOTERM_CC_DIRECT	GO:0030175~filopodium	10	0.55991	0.0210258	ACTA2, ITGB1, FARP1, MYO1B, ACTN2, PODXL, FSCN1, FAT1, IGF2BP1, EZR	1302	33	10057	2.34069	0.999986	0.307211	0.300786
E14 VS E20	GOTERM_BP_DIRECT	GO:0032496~response to lipopolysaccharide	14	0.783875	0.0213748	PTGER4, NGFR, CEBPB, TNFRSF6B, KCNJ8, SLC11A1, HMGB2, TNFRSF10B, EXFABP, FER, TBXA2R, NOCT, BDKRB1, RELT	1215	53	8994	1.95537	1	1	0.999428
E14 VS E20	GOTERM_BP_DIRECT	GO:0030513~positive regulation of BMP signaling pathway	8	0.447928	0.0216953	BMP4, NOTCH1, MSX2, GATA6, NEO1, CYR61, RNF165, ENG	1215	22	8994	2.69181	1	1	0.999428
E14 VS E20	GOTERM_BP_DIRECT	GO:0045599~negative regulation of fat cell differentiation	8	0.447928	0.0216953	ASXL1, MMP11, SMAD3, JAG1, MSX2, GATA3, GATA2, ZFPM1	1215	22	8994	2.69181	1	1	0.999428
E14 VS E20	GOTERM_BP_DIRECT	GO:0006936~muscle contraction	8	0.447928	0.0216953	TMOD1, MYOM1, MYBPC1, MYL1, ACTN2, TMOD4, MYOM2, LMOD3	1215	22	8994	2.69181	1	1	0.999428
E14 VS E20	GOTERM_BP_DIRECT	GO:0000226~microtubule cytoskeleton organization	10	0.55991	0.0222343	FER, GAS2L3, MAP2, TACC3, MAP7, NEFL, DCLK2, MAPT, PRKCZ, PHLDB2	1215	32	8994	2.31327	1	1	0.999428
E14 VS E20	GOTERM_MF_DIRECT	GO:0050840~extracellular matrix binding	7	0.391937	0.0223526	ADAMTS15, CDH2, MCAM, AGRN, NID1, THBS1, CYR61	1113	18	8532	2.98113	1	0.972336	0.96624
E14 VS E20	GOTERM_BP_DIRECT	GO:0043392~negative regulation of DNA binding	6	0.335946	0.022411	JUN, TFAP4, WFIKKN2, LEF1, HABP4, NEK2	1215	13	8994	3.41652	1	1	0.999428
E14 VS E20	GOTERM_BP_DIRECT	GO:0009880~embryonic pattern specification	6	0.335946	0.022411	EFNB1, SMAD3, ERBB4, ZBTB16, DISP1, LRP6	1215	13	8994	3.41652	1	1	0.999428
E14 VS E20	GOTERM_BP_DIRECT	GO:0046849~bone remodeling	5	0.279955	0.0237051	NOTCH2, EFNA2, HTR1B, LGR4, EPHA2	1215	9	8994	4.11248	1	1	0.999428
E14 VS E20	GOTERM_BP_DIRECT	GO:0045786~negative regulation of cell cycle	5	0.279955	0.0237051	HPGD, GATA3, PTPRK, INHBA, RHOB	1215	9	8994	4.11248	1	1	0.999428
E14 VS E20	GOTERM_CC_DIRECT	GO:0030018~Z disc	14	0.783875	0.0240557	ACTN2, NEBL, SYNPO2, FHL3, JPH1, KRT19, PDLIM3, DES, CASQ2, PGM5, MYOZ1, MYL9, MYOZ2, PDLIM7	1302	56	10057	1.93107	0.999997	0.341981	0.334829
E14 VS E20	GOTERM_BP_DIRECT	GO:0014068~positive regulation of phosphatidylinositol 3-kinase signaling	12	0.671892	0.0244498	PRR5, TGFB2, FLT1, RELN, SEMA4D, ERBB4, UNC5B, HGF, NEDD4, PDGFC, KDR, PDGFA	1215	43	8994	2.06581	1	1	0.999428
E14 VS E20	GOTERM_BP_DIRECT	GO:0007165~signal transduction	41	2.29563	0.0249711	CHRNA1, ARHGAP11A, SDC4, PDE3B, RTKN2, ARHGAP19, GATA3, WISP1, CYR61, CTGF, ARHGAP12, ARHGAP40, RHPN1, GRB10, RREB1, SRGAP1, CAP2, CHRNB2, NGFR, LINGO1, UNC5B, IL15, ARHGAP28, ANK1, ARHGAP25, ARHGAP24, INPP4A, INPP4B, SMOC2, NOV, IL1RAPL2, SMOC1, ZNF516, PDE5A, RIN3, CAMK1, PDE7B, TLR5, STAM2, MYD88, ENG	1215	218	8994	1.39221	1	1	0.999428
E14 VS E20	GOTERM_BP_DIRECT	GO:0000122~negative regulation of transcription from RNA polymerase II promoter	49	2.74356	0.0258497	THRB, WWC1, FHL2, TFCP2L1, FOXM1, SOX21, GLI2, EDNRB, TRIM29, SOX18, TRPS1, DNMT3B, TP63, SREBF1, ZHX2, MSX2, OSR1, TSC22D3, FST, HIC1, MTF2, TAGLN3, EZR, SQSTM1, DDX5, UHRF1, LEF1, GATA3, GATA2, BARX2, NFIL3, TBX22, RBBP7, RREB1, MBD3, JUN, SMAD3, SEMA4D, PCGF2, NR2F2, HOPX, HIPK2, BMP4, ASXL1, NR4A3, H2AFY2, BCL6, BCOR, PHF19	1215	270	8994	1.34341	1	1	0.999428
E14 VS E20	GOTERM_BP_DIRECT	GO:0060317~cardiac epithelial to mesenchymal transition	7	0.391937	0.026203	TGFBR3, CDH5, OLFM1, CCNB2, TGFB2, TGFBR2, ENG	1215	18	8994	2.87874	1	1	0.999428
E14 VS E20	GOTERM_BP_DIRECT	GO:0071479~cellular response to ionizing radiation	7	0.391937	0.026203	CDKN1A, BLM, RAD51, ECT2, CLOCK, RHOB, RAD9A	1215	18	8994	2.87874	1	1	0.999428
E14 VS E20	GOTERM_BP_DIRECT	GO:0048701~embryonic cranial skeleton morphogenesis	7	0.391937	0.026203	BMP4, TBX15, SMAD3, MMP16, SIX4, FGFR2, TGFBR2	1215	18	8994	2.87874	1	1	0.999428
E14 VS E20	GOTERM_CC_DIRECT	GO:0035098~ESC/E(Z) complex	6	0.335946	0.026303	H2AFY2, MTF2, RBBP7, JARID2, EZH2, PHF19	1302	14	10057	3.3104	0.999999	0.356505	0.349049
E14 VS E20	GOTERM_CC_DIRECT	GO:0005576~extracellular region	48	2.68757	0.0264329	DRAXIN, C1QA, COLEC10, FLT1, DHRS11, C1S, HTRA3, ASIP, WFIKKN2, LYPD1, LCAT, TXN, TULP1, ETS1, CHRDL1, CXCL14, WISP1, PRRG3, ESM1, FRZB, C1QTNF7, LIPH, NPY, PENK, ENPP2, TUB, AVBD4, HSP90AA1, TGFB2, AVBD6, IGFBP5, F10, IGFBP4, AVBD1, IGFBP3, AVBD2, IGFBP2, INHBA, BMP5, AVD, BMP4, FGF16, SFRP1, NOV, ANOS1, TLL1, LYG2, AGRN	1302	275	10057	1.34824	0.999999	0.356505	0.349049
E14 VS E20	GOTERM_MF_DIRECT	GO:0000977~RNA polymerase II regulatory region sequence-specific DNA binding	20	1.11982	0.0264862	TFAP2C, HLF, TFAP2E, MSX2, SATB1, GATA6, PRDM15, SOX13, ARID3A, GATA3, GATA2, BARX2, ETV5, H2AFY2, BCL6, TRPS1, SNAI1, ZBED1, JARID2, PKNOX2	1113	92	8532	1.66647	1	1	0.99477
E14 VS E20	GOTERM_BP_DIRECT	GO:0001938~positive regulation of endothelial cell proliferation	10	0.55991	0.0270226	BMP4, JUN, CAV2, FLT4, VASH2, HMGB2, KDR, CDH13, THBS4, ENG	1215	33	8994	2.24317	1	1	0.999428
E14 VS E20	GOTERM_MF_DIRECT	GO:0005385~zinc ion transmembrane transporter activity	6	0.335946	0.0270744	SLC11A1, SLC39A6, SLC39A10, SLC39A13, SLC30A10, SLC39A14	1113	14	8532	3.28533	1	1	0.99477
E14 VS E20	GOTERM_BP_DIRECT	GO:0042493~response to drug	16	0.895857	0.0274246	JUN, TGFB2, PRKAA1, HMGB2, SLC1A2, HTR1B, NFATC2, HTR2A, FOS, INHBA, EXFABP, THBS1, TGFBR2, SFRP1, BCL2, RAD54L	1215	66	8994	1.79454	1	1	0.999428
E14 VS E20	GOTERM_BP_DIRECT	GO:0007266~Rho protein signal transduction	8	0.447928	0.0276533	VANGL2, BCL6, CDC42EP3, RHOJ, AGTR1, CDH13, CTNNAL1, SRGAP1	1215	23	8994	2.57477	1	1	0.999428
E14 VS E20	GOTERM_BP_DIRECT	GO:0007229~integrin-mediated signaling pathway	12	0.671892	0.0287552	ITGB1, LAMA5, ITGA4, ITGA3, ITGB3, ADAM12, ITGA1, ITGA8, APOA1, ITGA6, TSPAN32, CTGF	1215	44	8994	2.01886	1	1	0.999428
E14 VS E20	GOTERM_CC_DIRECT	GO:0015629~actin cytoskeleton	20	1.11982	0.0304664	GAS2L3, SYNPO2, KLHL17, FHL2, NFATC2, CORO2B, SEPT2, MTSS1, ACACA, FER, PDLIM3, MYL2, CDC42EP3, ZBED1, MYOZ1, EZR, MYOZ2, PDLIM7, DBN1, PKNOX2	1302	94	10057	1.64346	1	0.384794	0.376747
E14 VS E20	GOTERM_CC_DIRECT	GO:0005605~basal lamina	5	0.279955	0.030725	PRNP, ENTPD2, LAMA4, AGRN, NID1	1302	10	10057	3.86214	1	0.384794	0.376747
E14 VS E20	GOTERM_CC_DIRECT	GO:0031226~intrinsic component of plasma membrane	5	0.279955	0.030725	PDGFRB, LY96, ADIPOR1, ADIPOR2, TGM2	1302	10	10057	3.86214	1	0.384794	0.376747
E14 VS E20	GOTERM_BP_DIRECT	GO:0000281~mitotic cytokinesis	6	0.335946	0.0310743	ANLN, STMN1, NUSAP1, KIF23, MYH10, CEP55	1215	14	8994	3.17249	1	1	0.999428
E14 VS E20	GOTERM_BP_DIRECT	GO:0007052~mitotic spindle organization	6	0.335946	0.0310743	PLK2, STMN1, SBDS, NDC80, AURKA, SPC25	1215	14	8994	3.17249	1	1	0.999428
E14 VS E20	GOTERM_BP_DIRECT	GO:0040008~regulation of growth	6	0.335946	0.0310743	SOCS3, GAP43, TGFB2, CISH, CREG1, TGFBR2	1215	14	8994	3.17249	1	1	0.999428
E14 VS E20	GOTERM_MF_DIRECT	GO:0017017~MAP kinase tyrosine/serine/threonine phosphatase activity	5	0.279955	0.0314857	DUSP4, DUSP5, DUSP1, DUSP16, DUSP14	1113	10	8532	3.83288	1	1	0.99477
E14 VS E20	GOTERM_MF_DIRECT	GO:0008574~ATP-dependent microtubule motor activity, plus-end-directed	5	0.279955	0.0314857	KIF18A, KIF18B, KIF26A, KIF4A, KIF11	1113	10	8532	3.83288	1	1	0.99477
E14 VS E20	GOTERM_CC_DIRECT	GO:0031390~Ctf18 RFC-like complex	4	0.223964	0.0319074	RFC3, CHTF8, DSCC1, CHTF18	1302	6	10057	5.14951	1	0.390309	0.382147
E14 VS E20	GOTERM_BP_DIRECT	GO:0043410~positive regulation of MAPK cascade	10	0.55991	0.0324931	NGFR, TNFRSF6B, CDH2, CAV2, WWC1, IGF2, TNFRSF10B, BNIP2, RELT, FGFR2	1215	34	8994	2.1772	1	1	0.999428
E14 VS E20	GOTERM_BP_DIRECT	GO:0018105~peptidyl-serine phosphorylation	19	1.06383	0.0327691	PRKCI, MAST3, PLK2, DCLK2, PRKX, VRK1, PRKCZ, MAPK12, DCLK1, MAPK13, TGFBR2, HIPK2, LATS2, RPS6KA2, CDK1, BCL2, SGK3, GAS6, SGK1	1215	85	8994	1.65467	1	1	0.999428
E14 VS E20	GOTERM_CC_DIRECT	GO:0030425~dendrite	21	1.17581	0
E20 VS D1	GOTERM_BP_DIRECT	GO:0006954~inflammatory response	36	2.46914	1.09389e-07	CD40, TNFRSF6B, NRROS, PTAFR, EXFABP, TNFRSF11A, PTGS2, LIPA, C3, TBXA2R, CCL4, NFKBIZ, HYAL3, C3AR1, TSPAN2, CCR5, CCR2, LYN, GGT5, SYK, SLC11A1, CD180, CYBB, TNFRSF10B, TNFRSF1B, NFKB2, P2RX7, BCL6, PLP1, FAS, TLR7, AGTR2, TLR4, MYD88, TLR3, EPHA2	1000	124	8994	2.61116	0.0003303	0.000330245	0.00032926
E20 VS D1	GOTERM_BP_DIRECT	GO:0050853~B cell receptor signaling pathway	13	0.891632	7.39978e-07	LYN, BLK, VAV3, SYK, PRKCB, RFTN1, NFATC2, TEC, KLHL6, INPP5D, PLCG2, PTPN6, NCKAP1L	1000	22	8994	5.31464	0.00223224	0.001117	0.00111367
E20 VS D1	GOTERM_CC_DIRECT	GO:0005886~plasma membrane	155	10.631	1.03306e-05	SLC27A1, DGKD, CD83, RIF1, ATP8A1, TFRC, GPR65, RXFP1, FGFRL1, RGS4, RGS5, STK10, CCND3, RGS3, CDH2, ANPEP, CAPN3, RGS9, EPHA4, ARSA, ENTPD2, CD93, ENTPD3, PRKCB, ARRDC1, SLC11A1, ARRDC2, SWAP70, HCFC2, ANK1, SLC9A5, MAP1B, MALL, SLCO2A1, BTK, BCORL1, CARD11, ABCG2, IFNAR1, CALCRL, TTYH3, TTYH2, STXBP1, ANKRD11, NPR3, AK1, LY96, DAPP1, LPAR4, PCDH19, PCDH18, CD1B, NALCN, PIK3R5, EFNB2, ABR, ADAP2…	1060	1060	10057	1.38736	0.00475112	0.00476242	0.00470044
E20 VS D1	GOTERM_BP_DIRECT	GO:0060412~ventricular septum morphogenesis	9	0.617284	1.73859e-05	HEYL, NOTCH1, CITED2, GJA5, PITX2, ZFPM1, FGFRL1, TBX3, TGFBR2	1000	13	8994	6.22662	0.0511513	0.017496	0.0174439
E20 VS D1	GOTERM_MF_DIRECT	GO:0005524~ATP binding	140	9.60219	1.95718e-05	DGKD, ATP8A1, SMC4, ACTG2, SMC2, MYLK, STK10, SMCHD1, DHX58, KDR, PIM1, NEK2, PDGFRB, DDX17, EPHA4, ENTPD2, LIG1, PRKCB, DDX11, SWAP70, WRNIP1, MYO7A, VRK2, RUNX1, CDC34, MELK, MAPKAPK3, MSH4, BTK, CMPK2, RAD54L2, CFTR, ABCG2, EPHA2, BLK, AK1, STK39, TRANK1, PRKCZ, RNF213, MYH11, LYN, NEK8, HSPA8, CDK18, ATP8B3, ABCA5, MLKL, PLK2, PLK1, EIF2AK2, CLK4, DCLK1, CLK2, UCKL1, CLK1, KIF18A, KIF18B, FES…	916	935	8532	1.39467	0.0162098	0.016362	0.016362
E20 VS D1	GOTERM_BP_DIRECT	GO:0006935~chemotaxis	12	0.823045	3.06603e-05	LYN, FLT1, CXCR1, FES, PTAFR, C3AR1, RAC2, ENPP2, CXCR4, CCR5, DOCK2, CCR2	1000	25	8994	4.31712	0.0884379	0.0231409	0.0230719
E20 VS D1	GOTERM_BP_DIRECT	GO:0006955~immune response	28	1.92044	4.1901e-05	CD40, TNFRSF6B, NRROS, TINAGL1, TNFAIP3, TNFRSF11A, CXCL14, FYB, CTSS, C7, NFIL3, CCL4, ENPP2, BLNK, DMB2, CCR5, B2M, CCR2, IL15, TNFRSF10B, TNFRSF1B, CD28, FAS, IRF8, TLR7, LCP2, MAP3K14	1000	109	8994	2.31039	0.118864	0.0252998	0.0252244
E20 VS D1	GOTERM_BP_DIRECT	GO:0042127~regulation of cell proliferation	27	1.85185	5.819e-05	BLK, LAMA5, CD40, TNFRSF6B, SRC, TNC, TNFRSF11A, PTGS2, PLAU, PTK2B, E2F4, JAG2, JAG1, FANCL, TNFRSF10B, PLA2G4A, TNFRSF1B, PIAS1, HCK, TEC, BCL6, FES, MAFG, BTK, FAS, LGR5, EZH2	1000	105	8994	2.31274	0.161163	0.0292793	0.029192
E20 VS D1	GOTERM_BP_DIRECT	GO:0030890~positive regulation of B cell proliferation	12	0.823045	7.26908e-05	VAV3, SASH3, BST1, CDKN1A, CD40, BCL6, TFRC, GPR183, NFATC2, NCKAP1L, TLR4, CARD11	1000	27	8994	3.99733	0.197107	0.0313505	0.031257
E20 VS D1	GOTERM_BP_DIRECT	GO:0007229~integrin-mediated signaling pathway	15	1.02881	0.00018485	VAV3, LAMA5, ITGB5, SYK, ITGA4, SRC, ITGA3, ITGB3, PLEK, ITGB2, ADAM33, TSPAN32, TEC, PTK2B, ITGA6	1000	44	8994	3.06614	0.427818	0.0697577	0.0695497
E20 VS D1	GOTERM_BP_DIRECT	GO:0030155~regulation of cell adhesion	10	0.685871	0.000210832	JAG2, LAMA5, FES, LAMA4, S1PR1, PTK2B, PRKX, CYTIP, DLL1, CYTH1	1000	21	8994	4.28286	0.471007	0.0707226	0.0705117
E20 VS D1	GOTERM_BP_DIRECT	GO:0051301~cell division	20	1.37174	0.000282797	CENPT, CENPW, NDE1, CDCA9, NDC80, NCAPH, GNAI2, SMC2, CCNB3, CCNA2, CCNB2, KIF18B, CNTRL, SPECC1L, NUF2, CDK1, BIRC5, NCAPD2, SPDL1, ITGB3BP	1000	73	8994	2.46411	0.574363	0.0853766	0.085122
E20 VS D1	GOTERM_BP_DIRECT	GO:0007155~cell adhesion	29	1.98903	0.000349689	TINAGL1, ITGB5, SRC, LAMA4, TNC, LPP, EFNB2, ADGRG1, CDH2, PODXL, PTK2B, CTNNAL1, EPHA4, VWF, ITGA3, FN1, SORBS2, PARVB, SULF1, FERMT1, PARVG, FES, COL6A2, SPECC1L, NINJ1, CD9, ITGA6, TGFBI, CD44	1000	129	8994	2.02191	0.652241	0.0959736	0.0956875
E20 VS D1	GOTERM_CC_DIRECT	GO:0016324~apical plasma membrane	24	1.64609	0.000478914	SLC23A2, SLC46A1, NOTCH1, JAG1, ITGB3, ITPK1, SLC1A1, FN1, STK39, MYO7A, ATP1A1, TCIRG1, PLD1, PRKCZ, DLL1, AQP1, DPP4, ANO1, CDH2, PODXL, KCNMA1, TEK, ATP6V0D2, CFTR	1060	105	10057	2.16863	0.198149	0.0659844	0.0651256
E20 VS D1	GOTERM_BP_DIRECT	GO:0014068~positive regulation of phosphatidylinositol 3-kinase signaling	14	0.960219	0.000545772	PRR5, NTRK2, FLT1, UNC5B, HGF, PDGFB, CBL, AGT, KDR, CD28, HCLS1, PTPN6, TEK, PIK3AP1	1000	43	8994	2.92828	0.807697	0.137307	0.136898
E20 VS D1	GOTERM_CC_DIRECT	GO:0000776~kinetochore	13	0.891632	0.00059255	CENPT, NDE1, KNSTRN, NDC80, CENPE, KIF18A, CENPF, CENPI, SIN3A, KIF2C, NEK2, CENPO, MAD2L1	1060	40	10057	3.08351	0.239095	0.0659844	0.0651256
E20 VS D1	GOTERM_CC_DIRECT	GO:0016020~membrane	93	6.3786	0.000716308	RERGL, PYGB, CSF3R, ITPRIP, DOCK9, HEXB, DOCK8, RASL11A, TNC, DDX42, KIF11, CHTF18, MYLK, KIF15, STK10, PSTPIP1, PSTPIP2, CNTRL, NUF2, RAC2, KPNA2, GUSB, GTSE1, CTSC, SERPINB1, ENTPD2, TMOD4, HGF, DDX55, INSRR, WRNIP1, PARP9, GBGT1, GEM, TGFBR2, MCM3, TMEM106C, MCM4, ORAI1, KIF2C, MCM5, EVL, PLEKHO1, DOCK2, RASL12, EPB42, CNP, RRAD, PON2, STXBP1, GCNT1, IGHMBP2, PDGFB, TTK, ARHGAP15, NCAPH, CYP17…	1060	633	10057	1.39393	0.281318	0.0659844	0.0651256
E20 VS D1	GOTERM_BP_DIRECT	GO:0001501~skeletal system development	13	0.891632	0.000743317	JAG2, HEXB, NPR3, CHD7, WFIKKN2, MMP9, FGFRL1, TBX3, RASSF2, GJA5, TP63, FBN1, EPHA2	1000	39	8994	2.998	0.894141	0.172621	0.172106
E20 VS D1	GOTERM_CC_DIRECT	GO:0005737~cytoplasm	250	17.1468	0.000744297	SLC46A1, AQP3, SMC4, CAPN15, MYLK, SMC2, CDC20, HERC3, RASSF2, ANPEP, KDR, TRIM25, SOX8, FBXO5, ANKS1A, EPHA4, PRKCB, HCFC2, ANK1, RUNX1, CDC34, BIN2, BTK, HOXB2, BCORL1, ZFPM1, HOXB7, SLBP, ZNF395, EPAS1, STC1, IQGAP2, PIK3R5, LDHA, BBS2, AFAP1L1, DNASE2B, STK11IP, FN1, MAD2L1BP, ID1, CCDC88C, NMT1, SNAI1, CREBRF, ID3, INTS9, EZH2, PHF2, TINAGL1, KIF11, MEOX2, IFIH1, ZMYM3, TRIM2, MMP28, CNTRL, …	1060	1984	10057	1.19553	0.290538	0.0659844	0.0651256
E20 VS D1	GOTERM_CC_DIRECT	GO:0045121~membrane raft	19	1.30316	0.000858799	LYN, RFTN2, PRNP, STOML3, RFTN1, SULF1, CBL, DLL1, TGFBR2, NPC1, PODXL, MALL, KDR, BTK, FAS, TEK, HPSE, AGRN, CARD11	1060	77	10057	2.34113	0.327045	0.0659844	0.0651256
E20 VS D1	GOTERM_BP_DIRECT	GO:0043552~positive regulation of phosphatidylinositol 3-kinase activity	8	0.548697	0.000944861	LYN, PDGFRB, VAV3, FLT1, PDGFB, PTK2B, TNFAIP8L3, TEK	1000	16	8994	4.497	0.942434	0.203752	0.203145
E20 VS D1	GOTERM_CC_DIRECT	GO:0000777~condensed chromosome kinetochore	8	0.548697	0.00105703	CENPT, CENPW, CENPH, INCENP, NUF2, ITGB3BP, NDC80, SPC25	1060	17	10057	4.46482	0.385869	0.0680415	0.0671559
E20 VS D1	GOTERM_CC_DIRECT	GO:0005764~lysosome	19	1.30316	0.00118076	CALCRL, RAMP3, ACE, ABCA5, SRC, SLC11A1, NAGA, CXCR4, UNC13D, CTSS, DRAM1, NPC2, HYAL3, TLR7, HPSE, CTSD, CTSC, CTSB, ENGASE	1060	79	10057	2.28186	0.419957	0.0680415	0.0671559
E20 VS D1	GOTERM_BP_DIRECT	GO:0007076~mitotic chromosome condensation	6	0.411523	0.00143672	NUSAP1, NCAPD2, NCAPD3, SMC4, NCAPH, SMC2	1000	9	8994	5.996	0.98699	0.264614	0.263825
E20 VS D1	GOTERM_BP_DIRECT	GO:0032496~response to lipopolysaccharide	15	1.02881	0.00149004	CD40, TNFRSF6B, GCH1, SLC11A1, TNFRSF10B, EXFABP, TNFRSF11A, TNFRSF1B, P2RX7, ABR, MAPKAPK3, TBXA2R, PLCG2, FAS, SNCA	1000	53	8994	2.54547	0.988927	0.264614	0.263825
E20 VS D1	GOTERM_BP_DIRECT	GO:0051607~defense response to virus	15	1.02881	0.00149004	RNASEL, CD40, RSAD2, CARD9, MX1, NLRC5, ABCC9, SAMHD1, TMEM173, UNC13D, IRF1, IRF7, TLR7, IRF5, TLR3	1000	53	8994	2.54547	0.988927	0.264614	0.263825
E20 VS D1	GOTERM_BP_DIRECT	GO:0045087~innate immune response	23	1.5775	0.00158029	LYN, BLK, SYK, SRC, MX1, NLRC5, EIF2AK2, CYBB, EXFABP, SAMHD1, TMEM173, NFKB2, IFIH1, HCK, TEC, FES, BTK, PTK2B, TRIM25, TLR7, B2M, TLR4, TLR3	1000	102	8994	2.02806	0.991573	0.26505	0.26426
E20 VS D1	GOTERM_MF_DIRECT	GO:0005096~GTPase activator activity	27	1.85185	0.00210213	RGS18, RGS14, ARHGAP19, ASAP1, RASAL2, ASAP2, ARHGAP15, RASGRP3, RGS4, RGS5, ABR, ADAP2, RGS3, TBC1D13, NCKAP1L, ECT2, SRGAP1, RGS9, RAP1GAP2, ARAP2, ARHGAP26, GMIP, ARHGAP25, CDC42EP3, RGS10, DOCK2, SMAP2	916	135	8532	1.86288	0.82746	0.659208	0.659208
E20 VS D1	GOTERM_BP_DIRECT	GO:0001816~cytokine production	6	0.411523	0.00261172	PTAFR, NFATC2, PLA2R1, LITAF, LIPA, RASGRP1	1000	10	8994	5.3964	0.999628	0.414989	0.413752
E20 VS D1	GOTERM_BP_DIRECT	GO:0048469~cell maturation	8	0.548697	0.00308579	EPAS1, IL15, SOX18, PLP1, BTK, SOX8, GATA2, SOX10	1000	19	8994	3.78695	0.999912	0.4658	0.464412
E20 VS D1	GOTERM_MF_DIRECT	GO:0045028~G-protein coupled purinergic nucleotide receptor activity	6	0.411523	0.00372654	P2RY8, P2RY13, P2RY6, GPR34, P2RY1, PTAFR	916	11	8532	5.08059	0.955731	0.659208	0.659208
E20 VS D1	GOTERM_BP_DIRECT	GO:0032495~response to muramyl dipeptide	5	0.342936	0.00401707	NOTCH1, JAG1, CARD9, TNFAIP3, IRF5	1000	7	8994	6.42429	0.999995	0.577502	0.575781
E20 VS D1	GOTERM_CC_DIRECT	GO:0005765~lysosomal membrane	23	1.5775	0.00438415	SCARB1, STK11IP, SPNS3, LAPTM5, ECE1, MYO7A, TCIRG1, CYB561A3, PLD1, LITAF, MFSD12, CLCN7, DPP4, CLCN5, P2RX4, NPC1, ANPEP, PQLC2, SLC26A11, ATP6V0D2, SLC29A3, TLR3, ATP6V1C2	1060	116	10057	1.88119	0.868077	0.192298	0.189795
E20 VS D1	GOTERM_CC_DIRECT	GO:0005887~integral component of plasma membrane	79	5.41838	0.00442665	KCNK5, SCARB1, STEAP3, CD40, FLT1, TNFRSF6B, FLT4, ATP2A3, GPR20, SLC4A1, ADRA1B, AQP3, SLC2A6, AQP1, HTR7, GJA5, SLCO2B1, BOC, C3AR1, SLC16A6, KDR, SLC26A11, SLC12A7, SLC16A3, IFITM5, EPHA4, GPR34, CD180, TNFRSF1B, ADRA2A, IL17RA, SLC7A5, NPC1, SLCO2A1, ORAI1, TLR7, PLA2R1, TLR4, TLR3, IFNAR1, EPHA2, PTAFR, TNFRSF11A, TSPAN32, P2RY8, CALHM2, TBXA2R, PLXNA2, LRRC8C, TSPAN4, LRRC8D, TSPAN2, RHBG, …	1060	555	10057	1.35051	0.870648	0.192298	0.189795
E20 VS D1	GOTERM_MF_DIRECT	GO:0005089~Rho guanyl-nucleotide exchange factor activity	11	0.754458	0.00447589	VAV3, ABR, DOCK11, FGD4, FGD5, ARHGEF9, MCF2L, PLEKHG5, ARHGEF39, ARHGEF16, ECT2	916	37	8532	2.76915	0.976382	0.659208	0.659208
E20 VS D1	GOTERM_MF_DIRECT	GO:0001875~lipopolysaccharide receptor activity	4	0.274348	0.00452473	SCARB1, PTAFR, LY96, TLR4	916	4	8532	9.31441	0.97733	0.659208	0.659208
E20 VS D1	GOTERM_CC_DIRECT	GO:0030027~lamellipodium	18	1.23457	0.00458845	TESC, SWAP70, PLEKHG5, PARVB, IQGAP2, MYLK, ACTA2, DPP4, FGD4, CDH2, PODXL, MYO1A, ABI3, IGF2BP1, RAC2, PTK2B, EVL, WASF3	1060	82	10057	2.08267	0.879985	0.192298	0.189795
E20 VS D1	GOTERM_MF_DIRECT	GO:0005515~protein binding	21	1.44033	0.00473116	CENPT, THRB, CENPW, SRC, PTGES3, GATA2, ATP1B1, NDC80, TGFBR2, CNN1, CHAF1B, OCLN, DES, CENPH, CDH2, INCENP, KCNMA1, NUF2, BLNK, MYH11, AGRN	916	101	8532	1.93666	0.980935	0.659208	0.659208
E20 VS D1	GOTERM_BP_DIRECT	GO:0030335~positive regulation of cell migration	21	1.44033	0.0049392	LYN, SUN2, EDN1, NOTCH1, FLT1, ATP8A1, HGF, ARHGEF39, NTRK3, SEMA3G, PDGFB, PIK3CD, PIK3R1, SEMA3F, ADRA2A, AQP1, TGFBR2, MYLK, PODXL, PLAU, SNAI1	1000	98	8994	1.92729	1	0.657965	0.656003
E20 VS D1	GOTERM_BP_DIRECT	GO:0002467~germinal center formation	4	0.274348	0.00501265	BCL6, KLHL6, UNC13D, NFKB2	1000	4	8994	8.994	1	0.657965	0.656003
E20 VS D1	GOTERM_BP_DIRECT	GO:0002224~toll-like receptor signaling pathway	8	0.548697	0.00583981	MAPKAPK3, CD180, IRF7, TLR7, TICAM1, TLR4, MYD88, TLR3	1000	21	8994	3.42629	1	0.732713	0.730528
E20 VS D1	GOTERM_BP_DIRECT	GO:0035023~regulation of Rho protein signal transduction	12	0.823045	0.00606751	VAV3, ABR, FGD4, TIAM1, FGD5, ARHGEF9, MCF2L, PLEKHG5, ARHGEF39, ARHGDIB, ARHGEF16, ECT2	1000	43	8994	2.50995	1	0.732713	0.730528
E20 VS D1	GOTERM_BP_DIRECT	GO:0018149~peptide cross-linking	6	0.411523	0.00678743	CSTA, EPB42, FN1, F13A1, TGM4, TGM3	1000	12	8994	4.497	1	0.788125	0.785776
E20 VS D1	GOTERM_BP_DIRECT	GO:0097190~apoptotic signaling pathway	9	0.617284	0.0072512	CD40, P2RX4, TNFRSF6B, CD28, TNFRSF10B, FAS, TNFRSF11A, TNFRSF1B, SENP1	1000	27	8994	2.998	1	0.810792	0.808375
E20 VS D1	GOTERM_MF_DIRECT	GO:0042802~identical protein binding	13	0.891632	0.00770986	PRNP, ITGB3, MCAM, NDE1, GCG, SOX10, NDC80, SDK1, TK1, ALDOB, PIK3AP1, B2M, SQSTM1	916	52	8532	2.3286	0.998439	0.803292	0.803292
E20 VS D1	GOTERM_MF_DIRECT	GO:0004715~non-membrane spanning protein tyrosine kinase activity	10	0.685871	0.00796548	LYN, BLK, HCK, MELK, TEC, SYK, FES, SRC, BTK, PTK2B	916	34	8532	2.73953	0.998741	0.803292	0.803292
E20 VS D1	GOTERM_CC_DIRECT	GO:0008305~integrin complex	6	0.411523	0.00800893	ITGB5, ITGA3, ITGB3, ITGB2, MYH9, ITGA6	1060	13	10057	4.37896	0.975448	0.307676	0.303672
E20 VS D1	GOTERM_BP_DIRECT	GO:0008152~metabolic process	14	0.960219	0.00842072	ARSA, PNAT3, ACSL5, NPL, ACSF2, AGPAT3, GALNS, BST1, UGT8, GSTA3, TMEM68, ASPA, ACSBG2, PNAT10	1000	57	8994	2.20905	1	0.907934	0.905227
E20 VS D1	GOTERM_MF_DIRECT	GO:0005031~tumor necrosis factor-activated receptor activity	6	0.411523	0.00864788	CD40, TNFRSF6B, TNFRSF10B, FAS, TNFRSF11A, TNFRSF1B	916	13	8532	4.29896	0.999292	0.803292	0.803292
E20 VS D1	GOTERM_CC_DIRECT	GO:0005639~integral component of nuclear inner membrane	5	0.342936	0.00997647	P2RX7, SUN2, P2RX5, P2RX4, P2RX1	1060	9	10057	5.27096	0.990169	0.353781	0.349176
E20 VS D1	GOTERM_BP_DIRECT	GO:0045662~negative regulation of myoblast differentiation	6	0.411523	0.0100345	NOTCH1, ID3, SOX8, DLL1, CXCL14, TBX3	1000	13	8994	4.15108	1	1	0.997349
E20 VS D1	GOTERM_BP_DIRECT	GO:0046777~protein autophosphorylation	19	1.30316	0.0103117	PDGFRB, EPHA4, NTRK2, FLT1, SYK, FLT4, EIF2AK2, PRKX, VRK2, CLK4, CLK2, CLK1, STK10, MAPKAPK3, DCX, PIM1, KDR, NEK2, TEK	1000	91	8994	1.87787	1	1	0.997349
E20 VS D1	GOTERM_BP_DIRECT	GO:0008217~regulation of blood pressure	9	0.617284	0.0114781	ACTA2, P2RX4, EDNRB, ERAP1, NPR3, STK39, ATP1A1, PTGS2, DLL1	1000	29	8994	2.79124	1	1	0.997349
E20 VS D1	GOTERM_BP_DIRECT	GO:0030854~positive regulation of granulocyte differentiation	4	0.274348	0.0114967	KMT2E, TESC, HCLS1, RUNX1	1000	5	8994	7.1952	1	1	0.997349
E20 VS D1	GOTERM_BP_DIRECT	GO:0010032~meiotic chromosome condensation	4	0.274348	0.0114967	NCAPD2, NCAPD3, SMC4, SMC2	1000	5	8994	7.1952	1	1	0.997349
E20 VS D1	GOTERM_BP_DIRECT	GO:0042346~positive regulation of NF-kappaB import into nucleus	5	0.342936	0.0120472	TLR7, TLR4, MYD88, TLR3, IL18R1	1000	9	8994	4.99667	1	1	0.997349
E20 VS D1	GOTERM_BP_DIRECT	GO:0016477~cell migration	19	1.30316	0.0128622	LYN, SRC, NDE1, SDC3, FN1, NFATC2, SORBS2, CDC42BPA, TGFBR2, EFNB2, TIAM1, PSTPIP1, CDH2, PODXL, PSTPIP2, SNAI1, ELMO3, LCP1, SRGAP1	1000	93	8994	1.83748	1	1	0.997349
E20 VS D1	GOTERM_BP_DIRECT	GO:0035556~intracellular signal transduction	35	2.40055	0.0131635	DGKD, RGS14, SRC, MAST3, PLEK, STK39, PRKCZ, SOCS2, ABR, INPP5D, MCF2L, BLNK, PLCG2, ECT2, RGS9, SH2B3, LYN, SYK, PRKCB, GMIP, CDC42BPA, DCLK1, MAPK11, MELK, TEC, STK17A, GPR182, DEPDC1, DCX, ASB6, BTK, LCP2, PTPN6, AGTR2, PLCB2	1000	208	8994	1.51341	1	1	0.997349
E20 VS D1	GOTERM_BP_DIRECT	GO:0032755~positive regulation of interleukin-6 production	7	0.48011	0.0140481	P2RX7, CARD9, TLR7, TLR4, MYD88, TLR3, MAPK13	1000	19	8994	3.31358	1	1	0.997349
E20 VS D1	GOTERM_MF_DIRECT	GO:0000979~RNA polymerase II core promoter sequence-specific DNA binding	10	0.685871	0.0141125	HEYL, SPI1, NFIL3, STAT1, NLRC5, SOX8, FOS, GATA2, ZFPM1, EZH2	916	37	8532	2.51741	0.999993	1	1
E20 VS D1	GOTERM_BP_DIRECT	GO:0097150~neuronal stem cell population maintenance	6	0.411523	0.0142055	NOTCH1, JAG1, CDH2, IGF2BP1, HOOK3, DLL1	1000	14	8994	3.85457	1	1	0.997349
E20 VS D1	GOTERM_CC_DIRECT	GO:0009986~cell surface	37	2.53772	0.0142242	SCARB1, SLC46A1, NOTCH1, SLC46A2, RAMP3, ITGB5, CLSTN2, CLSTN3, ITGB2, SDC3, PDGFB, CXCR4, PLAT, IQGAP2, TSPAN32, DPP4, CDH2, PLAU, P2RY1, LRRC8A, PROM1, PRNP, CD93, ITGA4, FN1, SULF1, RGMA, BF2, PROCR, LRFN5, ADGRF5, FAS, ITGA6, TEK, PLA2R1, CFTR, EPHA2	1060	236	10057	1.48748	0.998646	0.413778	0.408393
E20 VS D1	GOTERM_CC_DIRECT	GO:0031234~extrinsic component of cytoplasmic side of plasma membrane	11	0.754458	0.0142505	LYN, BLK, HCK, TIAM1, TEC, SYK, FES, SRC, BTK, PTK2B, TGM3	1060	44	10057	2.37193	0.998662	0.413778	0.408393
E20 VS D1	GOTERM_BP_DIRECT	GO:0007059~chromosome segregation	10	0.685871	0.0146427	TOP2A, RGS14, INCENP, NDE1, CENPN, NEK2, KIF11, KNSTRN, NDC80, SPC25	1000	36	8994	2.49833	1	1	0.997349
E20 VS D1	GOTERM_CC_DIRECT	GO:0009897~external side of plasma membrane	17	1.16598	0.0148614	CD40, ACE, ITGB3, MCAM, ECE1, TNFRSF11A, TGFBR2, P2RX7, CDH5, ANPEP, S1PR1, CD28, CD9, ITGA6, B2M, TLR4, ENG	1060	85	10057	1.89755	0.998995	0.413778	0.408393
E20 VS D1	GOTERM_CC_DIRECT	GO:0005605~basal lamina	5	0.342936	0.0152586	PRNP, ENTPD2, LAMA4, FN1, AGRN	1060	10	10057	4.74387	0.999165	0.413778	0.408393
E20 VS D1	GOTERM_BP_DIRECT	GO:0071260~cellular response to mechanical stimulus	8	0.548697	0.0162792	CD40, IRF1, CASP2, FAS, TLR7, MAP3K14, TLR4, TLR3	1000	25	8994	2.87808	1	1	0.997349
E20 VS D1	GOTERM_MF_DIRECT	GO:0004713~protein tyrosine kinase activity	8	0.548697	0.0168858	CLK1, SYK, SRC, TIE1, TYK2, MERTK, CLK4, CLK2	916	26	8532	2.86597	0.999999	1	1
E20 VS D1	GOTERM_BP_DIRECT	GO:0032091~negative regulation of protein binding	9	0.617284	0.0172862	ACE, WFIKKN2, CTNNBIP1, PDGFB, CCM2L, MITD1, SORL1, ZFPM1, AURKA	1000	31	8994	2.61116	1	1	0.997349
E20 VS D1	GOTERM_MF_DIRECT	GO:0001614~purinergic nucleotide receptor activity	4	0.274348	0.0191693	P2RX7, P2RX5, P2RX4, P2RX1	916	6	8532	6.20961	1	1	1
E20 VS D1	GOTERM_MF_DIRECT	GO:0004931~extracellular ATP-gated cation channel activity	4	0.274348	0.0191693	P2RX7, P2RX5, P2RX4, P2RX1	916	6	8532	6.20961	1	1	1
E20 VS D1	GOTERM_MF_DIRECT	GO:0003810~protein-glutamine gamma-glutamyltransferase activity	4	0.274348	0.0191693	EPB42, F13A1, TGM4, TGM3	916	6	8532	6.20961	1	1	1
E20 VS D1	GOTERM_BP_DIRECT	GO:0048661~positive regulation of smooth muscle cell proliferation	6	0.411523	0.0193986	PDGFRB, EDN1, CALCRL, RBPMS2, HMOX1, SULF1	1000	15	8994	3.5976	1	1	0.997349
E20 VS D1	GOTERM_BP_DIRECT	GO:0043406~positive regulation of MAP kinase activity	8	0.548697	0.0201985	CD40, FLT1, PDGFB, NOX4, RASGRP1, PIK3R6, PIK3R5, EZH2	1000	26	8994	2.76738	1	1	0.997349
E20 VS D1	GOTERM_MF_DIRECT	GO:0035091~phosphatidylinositol binding	13	0.891632	0.0208624	TUB, NCF1, PLEKHA2, NCF4, HIP1R, SNX11, SNX22, PLD1, PIK3C2B, FES, MCF2L, MITD1, TNFAIP8L3	916	59	8532	2.05233	1	1	1
E20 VS D1	GOTERM_BP_DIRECT	GO:0038083~peptidyl-tyrosine autophosphorylation	9	0.617284	0.0208699	LYN, BLK, HCK, TEC, SYK, FES, SRC, BTK, PTK2B	1000	32	8994	2.52956	1	1	0.997349
E20 VS D1	GOTERM_BP_DIRECT	GO:0001570~vasculogenesis	9	0.617284	0.0208699	GJC1, NTRK2, CITED2, SOX18, CCM2, PITX2, HDAC7, EPHA2, TGFBR2	1000	32	8994	2.52956	1	1	0.997349
E20 VS D1	GOTERM_CC_DIRECT	GO:0043235~receptor complex	15	1.02881	0.0209465	NTRK2, NOTCH1, FLT1, RAMP3, TRADD, NTRK3, FLT4, GPR20, LIFR, ADRA2A, TGFBR2, TLR7, KCTD12, PLA2R1, ENG	1060	74	10057	1.92319	0.999942	0.536463	0.529481
E20 VS D1	GOTERM_BP_DIRECT	GO:0003009~skeletal muscle contraction	4	0.274348	0.0211059	TNNC1, TNNC2, TNNT3, TNNI2	1000	6	8994	5.996	1	1	0.997349
E20 VS D1	GOTERM_BP_DIRECT	GO:0035458~cellular response to interferon-beta	4	0.274348	0.0211059	CDC34, STAT1, IRF1, TMEM173	1000	6	8994	5.996	1	1	0.997349
E20 VS D1	GOTERM_BP_DIRECT	GO:0043304~regulation of mast cell degranulation	4	0.274348	0.0211059	LYN, FES, RAC2, UNC13D	1000	6	8994	5.996	1	1	0.997349
E20 VS D1	GOTERM_BP_DIRECT	GO:0007422~peripheral nervous system development	4	0.274348	0.0211059	EDNRB, CITED2, SOX8, SOX10	1000	6	8994	5.996	1	1	0.997349
E20 VS D1	GOTERM_MF_DIRECT	GO:0004871~signal transducer activity	17	1.16598	0.0213643	STAT1, PLK2, TRADD, PLEKHG5, ZDHHC13, CBL, LITAF, GNAI2, MAPKAPK3, PLCG2, PTK2B, VOPP1, HMOX1, ECT2, PLCB2, SH2B3, RGS9	916	87	8532	1.82006	1	1	1
E20 VS D1	GOTERM_MF_DIRECT	GO:0001078~transcriptional repressor activity, RNA polymerase II core promoter proximal region sequence-specific binding	12	0.823045	0.0228836	SPI1, NFIL3, TSHZ1, SNAI1, HOXA2, NFATC2, ZFPM1, BACH1, SREBF2, TBX3, ATF3, TBX2	916	53	8532	2.10892	1	1	1
E20 VS D1	GOTERM_BP_DIRECT	GO:0032760~positive regulation of tumor necrosis factor production	7	0.48011	0.023181	SASH3, CARD9, LY96, PIK3R1, RASGRP1, MYD88, TLR3	1000	21	8994	2.998	1	1	0.997349
E20 VS D1	GOTERM_CC_DIRECT	GO:0030496~midbody	13	0.891632	0.0235145	ZNF330, DDX11, KIF23, GEM, GNAI2, CENPE, CENPF, INCENP, CDK1, BIRC5, NEK2, MITD1, ECT2	1060	61	10057	2.02198	0.999983	0.569922	0.562504
E20 VS D1	GOTERM_MF_DIRECT	GO:0005547~phosphatidylinositol-3,4,5-trisphosphate binding	7	0.48011	0.0247859	ADAP2, CYTH4, ARAP2, BTK, DAPP1, ASAP1, IQGAP2	916	22	8532	2.96368	1	1	1
E20 VS D1	GOTERM_MF_DIRECT	GO:0005102~receptor binding	11	0.754458	0.0249586	LYN, BLK, CDH5, HCK, SYK, FES, BTK, PTK2B, MTSS1, FYB, CD200	916	47	8532	2.17997	1	1	1
E20 VS D1	GOTERM_MF_DIRECT	GO:0005516~calmodulin binding	8	0.548697	0.0251765	CNN1, MAPKAPK3, MYO1A, DCX, MYH9, MYH11, ATP2B1, MYLK	916	28	8532	2.66126	1	1	1
E20 VS D1	GOTERM_BP_DIRECT	GO:0006491~N-glycan processing	6	0.411523	0.0256962	MGAT4C, MAN2A2, MGAT4A, ST8SIA2, ST8SIA4, ENGASE	1000	16	8994	3.37275	1	1	0.997349
E20 VS D1	GOTERM_CC_DIRECT	GO:0005871~kinesin complex	9	0.617284	0.0262032	CENPE, KIF18A, KIF18B, NDE1, KIF4A, KIF2C, KIF23, KIF11, KIF15	1060	35	10057	2.4397	0.999995	0.569922	0.562504
E20 VS D1	GOTERM_BP_DIRECT	GO:0045736~negative regulation of cyclin-dependent protein serine/threonine kinase activity	5	0.342936	0.0263283	CDKN1A, TFAP4, CDK5RAP1, TNFAIP3, NR2F2	1000	11	8994	4.08818	1	1	0.997349
E20 VS D1	GOTERM_MF_DIRECT	GO:0004252~serine-type endopeptidase activity	15	1.02881	0.026776	CFD, ST14, F10, C1S, C1R, HGF, MST1, PLAT, PRSS23, MMP9, C3, DPP4, C4, PLAU, CTSC	916	75	8532	1.86288	1	1	1
E20 VS D1	GOTERM_BP_DIRECT	GO:0008360~regulation of cell shape	14	0.960219	0.0276859	HEXB, FN1, VRK2, ARHGAP15, SYNE3, PALMD, FES, CDC42EP3, RHOJ, KDR, PTK2B, MYH9, PLEKHO1, WASF3	1000	66	8994	1.90782	1	1	0.997349
E20 VS D1	GOTERM_CC_DIRECT	GO:0042555~MCM complex	4	0.274348	0.0294429	MCM3, MCM4, MCM5, MCM2	1060	7	10057	5.42156	0.999999	0.569922	0.562504
E20 VS D1	GOTERM_CC_DIRECT	GO:0005861~troponin complex	4	0.274348	0.0294429	TNNC1, TNNC2, TNNT3, TNNI2	1060	7	10057	5.42156	0.999999	0.569922	0.562504
E20 VS D1	GOTERM_BP_DIRECT	GO:0043410~positive regulation of MAPK cascade	9	0.617284	0.0295554	NTRK2, CD40, TNFRSF6B, CDH2, TNFRSF10B, FAS, TNFRSF11A, ADRA1B, TNFRSF1B	1000	34	8994	2.38076	1	1	0.997349
E20 VS D1	GOTERM_BP_DIRECT	GO:0035914~skeletal muscle cell differentiation	8	0.548697	0.0299119	HEYL, BTG2, NOTCH1, HLF, CITED2, SOX8, FOS, ATF3	1000	28	8994	2.56971	1	1	0.997349
E20 VS D1	GOTERM_MF_DIRECT	GO:0016175~superoxide-generating NADPH oxidase activity	4	0.274348	0.030903	NCF1, NCF2, NOX4, CYBB	916	7	8532	5.32252	1	1	1
E20 VS D1	GOTERM_CC_DIRECT	GO:0031262~Ndc80 complex	3	0.205761	0.0309068	NUF2, NDC80, SPC25	1060	3	10057	9.48774	0.999999	0.569922	0.562504
E20 VS D1	GOTERM_CC_DIRECT	GO:0000796~condensin complex	3	0.205761	0.0309068	SMC4, NCAPH, SMC2	1060	3	10057	9.48774	0.999999	0.569922	0.562504
E20 VS D1	GOTERM_CC_DIRECT	GO:0033093~Weibel-Palade body	3	0.205761	0.0309068	VWF, ECE1, UNC13D	1060	3	10057	9.48774	0.999999	0.569922	0.562504
E20 VS D1	GOTERM_BP_DIRECT	GO:0043066~negative regulation of apoptotic process	27	1.85185	0.0316379	BLK, TOR4A, BCL2A1, CITED2, FLT4, PIK3R1, EXFABP, CBL, AURKA, SIN3A, PIM1, CAPN3, PTK2B, SOX8, NCKAP1L, TP63, PRNP, PLK2, GCG, SOX10, TBX3, DNAJA1, HCK, BCL6, CDK1, BIRC5, MAD2L1	1000	161	8994	1.50831	1	1	0.997349
E20 VS D1	GOTERM_MF_DIRECT	GO:0005225~volume-sensitive anion channel activity	3	0.205761	0.0320101	LRRC8C, LRRC8D, LRRC8A	916	3	8532	9.31441	1	1	1
E20 VS D1	GOTERM_CC_DIRECT	GO:0070062~extracellular exosome	174	11.9342	0.0329463	SLC46A3, SCARB1, SH3GL3, ATP8A1, GDA, CLSTN3, PLAT, COMT, HNMT, TM7SF3, ENO2, LIPA, ACTG2, AQP1, SMC2, CNDP2, MYLK, LGALS3, STK10, CDH2, PLAU, ANPEP, TUBB1, ARHGDIB, COTL1, SLC26A11, TGM4, B2M, TGM3, PDGFRB, ST6GAL1, ENTPD2, ACOT7, SLC15A2, PRKCB, ARRDC1, DDX11, CACNA2D1, ACOT13, LIFR, PROCR, CRISPLD2, CHMP4C, PLA2R1, UTRN, ATP6V0D2, SQSTM1, CFTR, CARD11, PLA1A, PPIC, CFD, TTYH3, CNP, STXBP1, NPR…	1060	1448	10057	1.1401	1	0.571473	0.564035
E20 VS D1	GOTERM_BP_DIRECT	GO:0045444~fat cell differentiation	10	0.685871	0.0330125	BBS2, RNASEL, TTC8, ADGRF5, LRRC8C, INHBB, SOX8, OSBPL11, BBS4, PIAS1	1000	41	8994	2.19366	1	1	0.997349
E20 VS D1	GOTERM_CC_DIRECT	GO:0005925~focal adhesion	37	2.53772	0.0334702	RALA, FLT1, ITGB5, ARPC1B, TNC, LPP, PDLIM1, EFNB2, DPP4, CNN1, CCND3, CDH2, PLAU, TSPAN4, RAC2, PTK2B, B2M, PDGFRB, HSPA8, ITGA4, MCAM, LIMK1, KIF23, PARVB, ARHGAP26, SENP1, FERMT1, PROCR, FES, RPL37A, CD9, MYH9, ITGA6, EVL, LCP1, EPHA2, ENG	1060	251	10057	1.39859	1	0.571473	0.564035
E20 VS D1	GOTERM_BP_DIRECT	GO:0050832~defense response to fungus	4	0.274348	0.0339226	AVBD4, AVBD1, COTL1, IL17RA	1000	7	8994	5.13943	1	1	0.997349
E20 VS D1	GOTERM_BP_DIRECT	GO:0034142~toll-like receptor 4 signaling pathway	4	0.274348	0.0339226	LY96, CD14, PIK3AP1, TLR4	1000	7	8994	5.13943	1	1	0.997349
E20 VS D1	GOTERM_BP_DIRECT	GO:0019370~leukotriene biosynthetic process	4	0.274348	0.0339226	GGT5, SYK, ALOX5, ALOX5AP	1000	7	8994	5.13943	1	1	0.997349
E20 VS D1	GOTERM_BP_DIRECT	GO:0030099~myeloid cell differentiation	4	0.274348	0.0339226	BCL6, IRF8, PRKX, HOXB7	1000	7	8994	5.13943	1	1	0.997349
E20 VS D1	GOTERM_BP_DIRECT	GO:0033628~regulation of cell adhesion mediated by integrin	4	0.274348	0.0339226	LYN, PLAU, TESC, EPHA2	1000	7	8994	5.13943	1	1	0.997349
E20 VS D1	GOTERM_BP_DIRECT	GO:0032596~protein transport into membrane raft	3	0.205761	0.034246	RFTN2, RFTN1, REEP2	1000	3	8994	8.994	1	1	0.997349
E20 VS D1	GOTERM_BP_DIRECT	GO:0034154~toll-like receptor 7 signaling pathway	3	0.205761	0.034246	UNC93B1, TLR7, PIK3AP1	1000	3	8994	8.994	1	1	0.997349
E20 VS D1	GOTERM_BP_DIRECT	GO:0034508~centromere complex assembly	3	0.205761	0.034246	CENPI, CENPN, CENPO	1000	3	8994	8.994	1	1	0.997349
E20 VS D1	GOTERM_BP_DIRECT	GO:0032494~response to peptidoglycan	3	0.205761	0.034246	CARD9, IRF5, MYD88	1000	3	8994	8.994	1	1	0.997349
E20 VS D1	GOTERM_BP_DIRECT	GO:0090287~regulation of cellular response to growth factor stimulus	3	0.205761	0.034246	FBN2, FBN3, FBN1	1000	3	8994	8.994	1	1	0.997349
E20 VS D1	GOTERM_BP_DIRECT	GO:0035589~G-protein coupled purinergic nucleotide receptor signaling pathway	3	0.205761	0.034246	P2RY8, P2RY6, P2RY1	1000	3	8994	8.994	1	1	0.997349
E20 VS D1	GOTERM_BP_DIRECT	GO:0050764~regulation of phagocytosis	3	0.205761	0.034246	BLK, HCK, SYK	1000	3	8994	8.994	1	1	0.997349
E20 VS D1	GOTERM_BP_DIRECT	GO:0061138~morphogenesis of a branching epithelium	3	0.205761	0.034246	HGF, SOX8, SOX10	1000	3	8994	8.994	1	1	0.997349
E20 VS D1	GOTERM_BP_DIRECT	GO:0018108~peptidyl-tyrosine phosphorylation	9	0.617284	0.0347136	EPHA4, NTRK2, MELK, FLT1, SYK, NTRK3, PDGFB, PTPN6, AGRN	1000	35	8994	2.31274	1	1	0.997349
E20 VS D1	GOTERM_BP_DIRECT	GO:0045766~positive regulation of angiogenesis	11	0.754458	0.0354083	FLT1, PRKCB, ERAP1, C3AR1, KDR, PTK2B, TEK, GATA2, PIK3R6, TGFBR2, ENG	1000	48	8994	2.06113	1	1	0.997349
E20 VS D1	GOTERM_MF_DIRECT	GO:0008017~microtubule binding	10	0.685871	0.0358561	PRNP, KIF18B, MAST3, NDE1, KIF4A, MX1, DCX, BIRC5, MAPT, MDM1	916	43	8532	2.16614	1	1	1
E20 VS D1	GOTERM_BP_DIRECT	GO:0048010~vascular endothelial growth factor receptor signaling pathway	5	0.342936	0.0360988	FLT1, FLT4, KDR, PTK2B, SULF1	1000	12	8994	3.7475	1	1	0.997349
E20 VS D1	GOTERM_CC_DIRECT	GO:0005942~phosphatidylinositol 3-kinase complex	5	0.342936	0.0402406	PIK3CD, PIK3R1, PIK3R6, PIK3R5, PIK3C2B	1060	13	10057	3.64913	1	0.662532	0.653909
E20 VS D1	GOTERM_BP_DIRECT	GO:0030168~platelet activation	6	0.411523	0.0418467	F8, ENTPD2, VWF, P2RX1, P2RY1, MERTK	1000	18	8994	2.998	1	1	0.997349
E20 VS D1	GOTERM_BP_DIRECT	GO:0060317~cardiac epithelial to mesenchymal transition	6	0.411523	0.0418467	CDH5, CCNB2, BMP2, ID1, TGFBR2, ENG	1000	18	8994	2.998	1	1	0.997349
E20 VS D1	GOTERM_BP_DIRECT	GO:0070374~positive regulation of ERK1 and ERK2 cascade	16	1.09739	0.0421365	PDGFRB, SRC, FLT4, PDGFB, GCG, PRKCZ, RASGRP1, BMPER, GPR183, CCL4, KDR, NOX4, PTK2B, TNFAIP8L3, TEK, TLR4	1000	84	8994	1.71314	1	1	0.997349
E20 VS D1	GOTERM_BP_DIRECT	GO:0050727~regulation of inflammatory response	8	0.548697	0.0423542	LYN, SBNO2, BCL6, STK39, TNFAIP3, PIK3AP1, TLR4, MYD88	1000	30	8994	2.3984	1	1	0.997349
E20 VS D1	GOTERM_BP_DIRECT	GO:0030218~erythrocyte differentiation	7	0.48011	0.0431836	LYN, KMT2E, SPI1, EPAS1, HCLS1, IKZF1, ZFPM1	1000	24	8994	2.62325	1	1	0.997349
E20 VS D1	GOTERM_BP_DIRECT	GO:0031623~receptor internalization	7	0.48011	0.0431836	CALCRL, RAMP3, RAB31, TFRC, SYK, CD9, SNCA	1000	24	8994	2.62325	1	1	0.997349
E20 VS D1	GOTERM_MF_DIRECT	GO:1990841~promoter-specific chromatin binding	4	0.274348	0.0455729	DNMT1, CHD7, E2F4, EZH2	916	8	8532	4.65721	1	1	1
E20 VS D1	GOTERM_MF_DIRECT	GO:0000975~regulatory region DNA binding	4	0.274348	0.0455729	IRF7, IRF8, IRF5, IKZF1	916	8	8532	4.65721	1	1	1
E20 VS D1	GOTERM_BP_DIRECT	GO:0018105~peptidyl-serine phosphorylation	16	1.09739	0.0461345	SYK, MAST3, PRKCB, PLK2, STK39, PDGFB, PRKX, VRK2, PRKCZ, DCLK1, MAPK13, TGFBR2, CLK1, MAPKAPK3, DCX, CDK1	1000	85	8994	1.69299	1	1	0.997349
E20 VS D1	GOTERM_BP_DIRECT	GO:0007067~mitotic nuclear division	12	0.823045	0.0465871	CENPT, CCNA2, CCNB2, CENPW, RGS14, INCENP, NUF2, CDK1, NUSAP1, CENPN, GEM, ITGB3BP	1000	57	8994	1.89347	1	1	0.997349
E20 VS D1	GOTERM_MF_DIRECT	GO:0004872~receptor activity	12	0.823045	0.0467362	CD40, NOTCH1, ITGB5, ITGB3, ITGB2, CD180, TLR7, AGRN, TLR4, TLR3, CD200, GFRA4	916	59	8532	1.89446	1	1	1
E20 VS D1	GOTERM_BP_DIRECT	GO:0030334~regulation of cell migration	9	0.617284	0.0467794	LAMA5, ABI3, LAMA4, ITGB3, PLXNA2, ENPP2, CXCR4, PRKX, PITX2	1000	37	8994	2.18773	1	1	0.997349
E20 VS D1	GOTERM_BP_DIRECT	GO:0000070~mitotic sister chromatid segregation	5	0.342936	0.0476829	KIF18A, KIF18B, NEK2, CDCA9, MAD2L1	1000	13	8994	3.45923	1	1	0.997349
E20 VS D1	GOTERM_BP_DIRECT	GO:0006956~complement activation	5	0.342936	0.0476829	C3, C4, C1QA, C1S, C1R	1000	13	8994	3.45923	1	1	0.997349
E20 VS D1	GOTERM_BP_DIRECT	GO:0031295~T cell costimulation	4	0.274348	0.0498773	DPP4, EFNB2, CD28, CARD11	1000	8	8994	4.497	1	1	0.997349
E20 VS D1	GOTERM_BP_DIRECT	GO:0042832~defense response to protozoan	4	0.274348	0.0498773	CD40, SLC11A1, IRF8, TSPAN32	1000	8	8994	4.497	1	1	0.997349
E20 VS D1	GOTERM_BP_DIRECT	GO:0009653~anatomical structure morphogenesis	4	0.274348	0.0498773	FBN2, FBN3, ANKRD11, FBN1	1000	8	8994	4.497	1	1	0.997349
E20 VS D1	GOTERM_BP_DIRECT	GO:0090280~positive regulation of calcium ion import	4	0.274348	0.0498773	LGALS3, PDGFB, STC1, GCG	1000	8	8994	4.497	1	1	0.997349
E20 VS D1	GOTERM_BP_DIRECT	GO:0070986~left/right axis specification	4	0.274348	0.0498773	NOTCH1, CITED2, PITX2, DLL1	1000	8	8994	4.497	1	1	0.997349
E20 VS D1	GOTERM_BP_DIRECT	GO:0030593~neutrophil chemotaxis	7	0.48011	0.0516798	VAV3, LGALS3, CSF3R, SYK, ITGB2, CCL4, NCKAP1L	1000	25	8994	2.51832	1	1	0.997349
E20 VS D1	GOTERM_MF_DIRECT	GO:0015485~cholesterol binding	7	0.48011	0.0529959	TSPO2, STARD5, NPC1, SOAT1, NPC2, OSBPL3, PMP2	916	26	8532	2.50773	1	1	1
E20 VS D1	GOTERM_BP_DIRECT	GO:0031532~actin cytoskeleton reorganization	9	0.617284	0.053724	RALA, PARVG, GPR65, PLEK, S1PR1, MYH9, PARVB, CDC42BPA, AGRN	1000	38	8994	2.13016	1	1	0.997349
E20 VS D1	GOTERM_CC_DIRECT	GO:0005622~intracellular	55	3.77229	0.0538987	RERGL, CHIC1, DOCK9, DOCK8, PLEK, PIK3CD, DOCK11, HEPH, RASGEF1B, MCF2L, COTL1, CAPN3, TRIM25, CAPN1, PDGFRB, VAV3, PRKCB, ITPK1, RHOG, GMIP, GEM, NPC2, RHOJ, DCX, AGTR2, DOCK2, EPHA2, RASL12, RAMP3, RRAD, NPR3, PDGFB, DENND3, PRKCZ, PIK3R6, TSPAN32, RASGRP3, FGD4, ADGRG1, TBXA2R, INPP5D, TBC1D13, SRGAP1, SH2B3, DNASE2B, CDC42BPA, DCLK1, MAPK13, MAPK11, TEC, ARL8BL, GPR182, ASB6, HPSE, AGRN	1060	413	10057	1.2635	1	0.828678	0.817893
E20 VS D1	GOTERM_CC_DIRECT	GO:0001527~microfibril	3	0.205761	0.0575221	MFAP5, FBN2, FBN1	1060	4	10057	7.1158	1	0.828678	0.817893
E20 VS D1	GOTERM_CC_DIRECT	GO:0043203~axon hillock	3	0.205761	0.0575221	TPX2, PRKCZ, AURKA	1060	4	10057	7.1158	1	0.828678	0.817893
E20 VS D1	GOTERM_CC_DIRECT	GO:0000779~condensed chromosome, centromeric region	3	0.205761	0.0575221	CENPE, NCAPD2, NCAPD3	1060	4	10057	7.1158	1	0.828678	0.817893
E20 VS D1	GOTERM_BP_DIRECT	GO:0042981~regulation of apoptotic process	17	1.16598	0.0581394	CD40, TGFB1, TNFRSF6B, CARD9, EIF2AK2, TNFRSF10B, INHBB, TNFRSF11A, TNFRSF1B, CASP18, BMP2, RASSF2, RASSF5, FAS, CASP2, RBM5, CARD11	1000	95	8994	1.60945	1	1	0.997349
E20 VS D1	GOTERM_MF_DIRECT	GO:0016758~transferase activity, transferring hexosyl groups	3	0.205761	0.0594955	MGAT4C, GBGT1	916	4	8532	6.98581	1	1	1
E20 VS D1	GOTERM_MF_DIRECT	GO:0016817~hydrolase activity, acting on acid anhydrides	3	0.205761	0.0594955	IFIH1, CHD7, DHX58	916	4	8532	6.98581	1	1	1
E20 VS D1	GOTERM_BP_DIRECT	GO:0048709~oligodendrocyte differentiation	5	0.342936	0.0610739	NTRK2, CNP, TSPAN2, SOX8, SOX10	1000	14	8994	3.21214	1	1	0.997349
E20 VS D1	GOTERM_BP_DIRECT	GO:0006813~potassium ion transport	5	0.342936	0.0610739	CDK2, ATP1B4, ATP1A1, ATP1B1, KCNJ2	1000	14	8994	3.21214	1	1	0.997349
E20 VS D1	GOTERM_BP_DIRECT	GO:0050766~positive regulation of phagocytosis	5	0.342936	0.0610739	TUB, ABR, SLC11A1, MERTK, DOCK2	1000	14	8994	3.21214	1	1	0.997349
E20 VS D1	GOTERM_BP_DIRECT	GO:0000281~mitotic cytokinesis	5	0.342936	0.0610739	ANLN, NUSAP1, KIF23, MITD1, BBS4	1000	14	8994	3.21214	1	1	0.997349
E20 VS D1	GOTERM_BP_DIRECT	GO:0032526~response to retinoic acid	6	0.411523	0.0629576	ACER2, ASXL1, TIE1, PITX2, AQP3, CLK2	1000	20	8994	2.6982	1	1	0.997349
E20 VS D1	GOTERM_BP_DIRECT	GO:0045860~positive regulation of protein kinase activity	6	0.411523	0.0629576	CENPE, RASSF2, GCG, MMD2, LCP2, CACUL1	1000	20	8994	2.6982	1	1	0.997349
E20 VS D1	GOTERM_BP_DIRECT	GO:0032410~negative regulation of transporter activity	3	0.205761	0.0634793	WWP2, SNCA, CTTNBP2NL	1000	4	8994	6.7455	1	1	0.997349
E20 VS D1	GOTERM_BP_DIRECT	GO:0060216~definitive hemopoiesis	3	0.205761	0.0634793	MFAP5, HOXB4, GATA2	1000	4	8994	6.7455	1	1	0.997349
E20 VS D1	GOTERM_BP_DIRECT	GO:0015909~long-chain fatty acid transport	3	0.205761	0.0634793	SLC27A1, PLIN2, EXFABP	1000	4	8994	6.7455	1	1	0.997349
E20 VS D1	GOTERM_BP_DIRECT	GO:0051988~regulation of attachment of spindle microtubules to kinetochore	3	0.205761	0.0634793	NEK2, ECT2, KNSTRN	1000	4	8994	6.7455	1	1	0.997349
E20 VS D1	GOTERM_BP_DIRECT	GO:0071801~regulation of podosome assembly	3	0.205761	0.0634793	BLK, HCK, SRC	1000	4	8994	6.7455	1	1	0.997349
E20 VS D1	GOTERM_BP_DIRECT	GO:0032481~positive regulation of type I interferon production	3	0.205761	0.0634793	SYK, PLCG2, TMEM173	1000	4	8994	6.7455	1	1	0.997349
E20 VS D1	GOTERM_BP_DIRECT	GO:0045359~positive regulation of interferon-beta biosynthetic process	3	0.205761	0.0634793	TLR7, TLR4, TLR3	1000	4	8994	6.7455	1	1	0.997349
E20 VS D1	GOTERM_BP_DIRECT	GO:0001945~lymph vessel development	3	0.205761	0.0634793	EFNB2, SYK, TMEM204	1000	4	8994	6.7455	1	1	0.997349
E20 VS D1	GOTERM_BP_DIRECT	GO:2000573~positive regulation of DNA biosynthetic process	3	0.205761	0.0634793	HGF, PDGFB, NOX4	1000	4	8994	6.7455	1	1	0.997349
E20 VS D1	GOTERM_BP_DIRECT	GO:0045580~regulation of T cell differentiation	3	0.205761	0.0634793	SLC46A2, IL15, CARD11	1000	4	8994	6.7455	1	1	0.997349
E20 VS D1	GOTERM_BP_DIRECT	GO:0032497~detection of lipopolysaccharide	3	0.205761	0.0634793	SCARB1, LY96, TLR4	1000	4	8994	6.7455	1	1	0.997349
E20 VS D1	GOTERM_BP_DIRECT	GO:0051304~chromosome separation	3	0.205761	0.0634793	NCAPD2, TTK, NCAPD3	1000	4	8994	6.7455	1	1	0.997349
E20 VS D1	GOTERM_BP_DIRECT	GO:0048845~venous blood vessel morphogenesis	3	0.205761	0.0634793	EFNB2, CCM2, ENG	1000	4	8994	6.7455	1	1	0.997349
E20 VS D1	GOTERM_BP_DIRECT	GO:0045730~respiratory burst	3	0.205761	0.0634793	NCF1, SLC11A1, CYBB	1000	4	8994	6.7455	1	1	0.997349
E20 VS D1	GOTERM_BP_DIRECT	GO:0070493~thrombin receptor signaling pathway	3	0.205761	0.0634793	P2RY8, PLEK, IQGAP2	1000	4	8994	6.7455	1	1	0.997349
E20 VS D1	GOTERM_MF_DIRECT	GO:0015078~hydrogen ion transmembrane transporter activity	5	0.342936	0.0685947	SLC36A1, SLC46A1, TCIRG1, ATP6V0D1, ATP6V0D2	916	15	8532	3.1048	1	1	1
E20 VS D1	GOTERM_BP_DIRECT	GO:0033690~positive regulation of osteoblast proliferation	4	0.274348	0.0687924	ITGB3, TMEM119, SOX8, HPSE	1000	9	8994	3.99733	1	1	0.997349
E20 VS D1	GOTERM_BP_DIRECT	GO:0030220~platelet formation	4	0.274348	0.0687924	MYH9, NBEAL2, PTPN6, ZFPM1	1000	9	8994	3.99733	1	1	0.997349
E20 VS D1	GOTERM_BP_DIRECT	GO:0033198~response to ATP	4	0.274348	0.0687924	P2RX7, P2RX5, P2RX4, P2RX1	1000	9	8994	3.99733	1	1	0.997349
E20 VS D1	GOTERM_BP_DIRECT	GO:0042554~superoxide anion generation	4	0.274348	0.0687924	NCF1, NCF2, NOX4, CYBB	1000	9	8994	3.99733	1	1	0.997349
E20 VS D1	GOTERM_BP_DIRECT	GO:0034375~high-density lipoprotein particle remodeling	4	0.274348	0.0687924	SCARB1, LIPC, ABCA5, LCAT	1000	9	8994	3.99733	1	1	0.997349
E20 VS D1	GOTERM_BP_DIRECT	GO:0030595~leukocyte chemotaxis	4	0.274348	0.0687924	GPR183, CCL4, S1PR1, IL16	1000	9	8994	3.99733	1	1	0.997349
E20 VS D1	GOTERM_BP_DIRECT	GO:0051000~positive regulation of nitric-oxide synthase activity	4	0.274348	0.0687924	SCARB1, GCH1, PTK2B, AGTR2	1000	9	8994	3.99733	1	1	0.997349
E20 VS D1	GOTERM_BP_DIRECT	GO:0002230~positive regulation of defense response to virus by host	11	0.754458	0.0710618	CHAF1B, CD93, FANCL, SIN3A, RFWD3, REEP2, TMEM39B, TMEM173, GMIP, MTSS1, MYLK	1000	54	8994	1.83211	1	1	0.997349
E20 VS D1	GOTERM_MF_DIRECT	GO:0008270~zinc ion binding	86	5.89849	0.0721948	ZNF330, PHF2, THRB, KDM1B, GDA, TNFAIP3, EHMT1, ZDHHC7, FHL5, JADE2, CPZ, CAPN15, CNDP2, ZDHHC4, LIMD2, IFIH1, ZMYM3, ANPEP, TRIM2, MMP28, ENPP2, TRIM25, TK1, RBM5, PIAS4, MYLIP, RNF44, KDM2A, MECR, USP49, DTX3L, MMP1, PRKCB, USP44, TOP3A, LMO2, ZDHHC12, ZDHHC13, RNF208, PTGR1, MMP9, PIAS1, RNF144A, G2E3, BIRC5, LMX1B, UTRN, SQSTM1, RNF122, BLVRA, KMT2E, RNFT2, DNMT1, UHRF1, IGHMBP2, GATA6, XIAP,…	916	681	8532	1.17627	1	1	1
E20 VS D1	GOTERM_BP_DIRECT	GO:0006508~proteolysis	13	0.891632	0.0760879	ACE, F10, RHBDF2, ERAP1, PRCP, SRI, CBL, CAPN15, PLAU, ANPEP, CAPN3, CASP2, CTSD	1000	69	8994	1.69452	1	1	0.997349
E20 VS D1	GOTERM_BP_DIRECT	GO:0046330~positive regulation of JNK cascade	8	0.548697	0.0761458	RASSF2, FLT4, CARD9, PTK2B, RASGRP1, TLR4, MYD88, TLR3	1000	34	8994	2.11624	1	1	0.997349
E20 VS D1	GOTERM_BP_DIRECT	GO:0034198~cellular response to amino acid starvation	5	0.342936	0.0762285	CDKN1A, WDR59, NPRL3, EIF2AK2, ATF3	1000	15	8994	2.998	1	1	0.997349
E20 VS D1	GOTERM_BP_DIRECT	GO:0006270~DNA replication initiation	5	0.342936	0.0762285	MCM3, MCM4, MCM10, MCM5, MCM2	1000	15	8994	2.998	1	1	0.997349
E20 VS D1	GOTERM_CC_DIRECT	GO:0031594~neuromuscular junction	7	0.48011	0.0776837	P2RX7, DES, FCHSD2, MYH9, SYNGR3, AGRN, UTRN	1060	29	10057	2.29014	1	1	0.98913
E20 VS D1	GOTERM_BP_DIRECT	GO:0030154~cell differentiation	23	1.5775	0.079537	BLK, SPI1, PRMT7, FLT1, SYK, TESC, NTRK3, EYA4, SDC3, ETV1, EXFABP, RXFP1, ETV5, FLI1, ELK3, HCK, TEC, TAL1, FES, BTK, PTK2B, AGRN, SH2B3	1000	145	8994	1.42663	1	1	0.997349
E20 VS D1	GOTERM_MF_DIRECT	GO:0008375~acetylglucosaminyltransferase activity	4	0.274348	0.0830945	HEXB, GCNT1, GCNT4, GCNT7	916	10	8532	3.72576	1	1	1
E20 VS D1	GOTERM_MF_DIRECT	GO:0008574~ATP-dependent microtubule motor activity, plus-end-directed	4	0.274348	0.0830945	KIF18A, KIF18B, KIF4A, KIF11	916	10	8532	3.72576	1	1	1
E20 VS D1	GOTERM_BP_DIRECT	GO:0043547~positive regulation of GTPase activity	12	0.823045	0.0850461	RGS4, RAP1GAP2, ABR, CD40, CCL4, ARHGAP19, ITGA6, ARHGAP26, ARHGAP15, AGRN, SMAP2, EZH2	1000	63	8994	1.71314	1	1	0.997349
E20 VS D1	GOTERM_BP_DIRECT	GO:0009952~anterior/posterior pattern specification	11	0.754458	0.0866842	EMX2, BTG2, TSHZ1, CTNNBIP1, HOXB4, HOXA2, HOXB2, NR2F2, HOXB7, HOXB6, HOXB5	1000	56	8994	1.76668	1	1	0.997349
E20 VS D1	GOTERM_CC_DIRECT	GO:0005912~adherens junction	6	0.411523	0.0869697	CDH5, SYNM, NOTCH1, JAG1, CDH2, DLL1	1060	23	10057	2.47506	1	1	0.98913
E20 VS D1	GOTERM_BP_DIRECT	GO:0007049~cell cycle	9	0.617284	0.0878321	CCNB3, STK10, CHAF1B, CCND3, SRC, SPECC1L, MCM3, TERF2, GNAI2	1000	42	8994	1.92729	1	1	0.997349
E20 VS D1	GOTERM_BP_DIRECT	GO:0043065~positive regulation of apoptotic process	16	1.09739	0.0879291	TOP2A, NOTCH1, BCL2A1, NTRK3, DNAJA1, RASSF2, BCL6, INPP5D, NEURL1, KCNMA1, FAS, HMOX1, ITGA6, IRF5, BMF, ECT2	1000	93	8994	1.54735	1	1	0.997349
E20 VS D1	GOTERM_CC_DIRECT	GO:0005890~sodium:potassium-exchanging ATPase complex	3	0.205761	0.089278	ATP1B4, ATP1A1, ATP1B1	1060	5	10057	5.69264	1	1	0.98913
E20 VS D1	GOTERM_BP_DIRECT	GO:0032733~positive regulation of interleukin-10 production	4	0.274348	0.0904159	SASH3, HGF, CD28, TLR4	1000	10	8994	3.5976	1	1	0.997349
E20 VS D1	GOTERM_BP_DIRECT	GO:0014002~astrocyte development	4	0.274348	0.0904159	PLP1, TSPAN2, DLL1, TLR4	1000	10	8994	3.5976	1	1	0.997349
E20 VS D1	GOTERM_BP_DIRECT	GO:0001954~positive regulation of cell-matrix adhesion	4	0.274348	0.0904159	ITGB3, NINJ1, PTK2B, UTRN	1000	10	8994	3.5976	1	1	0.997349
E20 VS D1	GOTERM_BP_DIRECT	GO:0048514~blood vessel morphogenesis	4	0.274348	0.0904159	EFNB2, SYK, CDH2, NR2F2	1000	10	8994	3.5976	1	1	0.997349
E20 VS D1	GOTERM_MF_DIRECT	GO:0046935~1-phosphatidylinositol-3-kinase regulator activity	3	0.205761	0.0922192	PIK3R1, PIK3R6, PIK3R5	916	5	8532	5.58865	1	1	1
E20 VS D1	GOTERM_MF_DIRECT	GO:0004622~lysophospholipase activity	3	0.205761	0.0922192	ENPP2, PLA2G4A, PNPLA6	916	5	8532	5.58865	1	1	1
E20 VS D1	GOTERM_BP_DIRECT	GO:0033344~cholesterol efflux	5	0.342936	0.0930726	SCARB1, NPC1, ABCA5, SOAT1, NPC2	1000	16	8994	2.81062	1	1	0.997349
E20 VS D1	GOTERM_BP_DIRECT	GO:0035987~endodermal cell differentiation	5	0.342936	0.0930726	ITGB5, ITGA4, ITGB2, FN1, MMP9	1000	16	8994	2.81062	1	1	0.997349
E20 VS D1	GOTERM_CC_DIRECT	GO:0005856~cytoskeleton	15	1.02881	0.093916	SRC, HIP1R, FRMD4B, SSH2, ARHGAP26, ACTG2, APBB1IP, ACTA2, PDLIM1, CNN1, TEC, PSTPIP2, PTK2B, EVL, WASF3	1060	91	10057	1.56391	1	1	0.98913
E20 VS D1	GOTERM_BP_DIRECT	GO:0060326~cell chemotaxis	7	0.48011	0.0951561	PDGFRB, HGF, CCL4, ARHGEF16, C3AR1, CXCL14, EPHA2	1000	29	8994	2.17097	1	1	0.997349
E20 VS D1	GOTERM_BP_DIRECT	GO:0006884~cell volume homeostasis	3	0.205761	0.0981344	LRRC8A, E2F4, SLC12A7	1000	5	8994	5.3964	1	1	0.997349
E20 VS D1	GOTERM_BP_DIRECT	GO:0007100~mitotic centrosome separation	3	0.205761	0.0981344	NDE1, KIF11, AURKA	1000	5	8994	5.3964	1	1	0.997349
E20 VS D1	GOTERM_BP_DIRECT	GO:0071404~cellular response to low-density lipoprotein particle stimulus	3	0.205761	0.0981344	NPC1, SYK, CD9	1000	5	8994	5.3964	1	1	0.997349
E20 VS D1	GOTERM_BP_DIRECT	GO:0034341~response to interferon-gamma	3	0.205761	0.0981344	GCH1, SLC11A1, SNCA	1000	5	8994	5.3964	1	1	0.997349
E20 VS D1	GOTERM_BP_DIRECT	GO:0032700~negative regulation of interleukin-17 production	3	0.205761	0.0981344	PRNP, NCKAP1L, TLR4	1000	5	8994	5.3964	1	1	0.997349
E20 VS D1	GOTERM_BP_DIRECT	GO:0003184~pulmonary valve morphogenesis	3	0.205761	0.0981344	HEYL, NOTCH1, JAG1	1000	5	8994	5.3964	1	1	0.997349
E20 VS D1	GOTERM_BP_DIRECT	GO:0034138~toll-like receptor 3 signaling pathway	3	0.205761	0.0981344	UNC93B1, RFTN1, TLR3	1000	5	8994	5.3964	1	1	0.997349
E20 VS D1	GOTERM_BP_DIRECT	GO:0045078~positive regulation of interferon-gamma biosynthetic process	3	0.205761	0.0981344	TLR7, ZFPM1, TLR3	1000	5	8994	5.3964	1	1	0.997349

## Sheet: KEGG
	Category	Term	Count	%	PValue	Genes	List Total	Pop Hits	Pop Total	Fold Enrichment	Bonferroni	Benjamini	FDR
E VS D	KEGG_PATHWAY	gga00603:Glycosphingolipid biosynthesis - globo series	4	0.814664	0.0104512	B3GALNT1, NAGA, GLA, GBGT1	159	13	4324	8.36768	0.685157	0.889347	0.889347
E VS D	KEGG_PATHWAY	gga04142:Lysosome	10	2.03666	0.018316	NPC1, DNASE2B, SMPD1, LAPTM5, NAGA, LITAF, GLA, LIPA, CTSS, CTSB	159	110	4324	2.47227	0.869116	0.889347	0.889347
E VS D	KEGG_PATHWAY	gga04620:Toll-like receptor signaling pathway	8	1.62933	0.0309237	IL1B, CCL4, TLR7, TLR5, MAPK14, TICAM1, MYD88, IFNAR1	159	83	4324	2.6212	0.968423	0.889347	0.889347
E VS D	KEGG_PATHWAY	gga05168:Herpes simplex infection	11	2.24033	0.0323399	PER2, RNASEL, CDC34, IL15, IL1B, FAS, DMB2, TICAM1, MYD88, IFNAR1, BF2	159	141	4324	2.12159	0.973115	0.889347	0.889347
E VS D	KEGG_PATHWAY	gga04080:Neuroactive ligand-receptor interaction	16	3.25866	0.0537869	GABBR2, GRID2, PTGER2, GLP2R, PTAFR, GRIK4, GRIK1, ADRA1B, LTB4R, P2RY6, GRIN2A, CYSLTR2, GRIN3A, P2RX4, C3AR1, GABRD	159	262	4324	1.66076	0.997716	1	1
E VS D	KEGG_PATHWAY	gga00330:Arginine and proline metabolism	5	1.01833	0.060994	ALDH3A2, MAOA, AZIN2, SAT1, L3HYPDH	159	41	4324	3.31646	0.999015	1	1
E VS D	KEGG_PATHWAY	gga05164:Influenza A	9	1.83299	0.0947974	RNASEL, IL1B, FAS, DMB2, TLR7, MAPK14, TICAM1, MYD88, IFNAR1	159	128	4324	1.91215	0.999983	1	1
D1 VS D9	KEGG_PATHWAY	gga04145:Phagosome	20	3.14465	1.13517e-05	NCF1, TFRC, C1R, NCF2, BLB1, ITGB3, TUBB, NCF4, TCIRG1, BF1, ACTB, C3, MARCO, TUBA3E, TUBB6, TUBB2B, PLA2R1, ATP6V0D2, TLR4, ATP6V1C2	224	122	4324	3.16452	0.00132728	0.00132815	0.00124869
D1 VS D9	KEGG_PATHWAY	gga04512:ECM-receptor interaction	14	2.20126	7.02066e-05	LAMA5, ITGA3, ITGB3, FN1, LAMB1, HMMR, COL1A2, COL4A2, COL5A1, COL4A1, COL6A1, ITGA8, COL6A3, SDC1	224	73	4324	3.70205	0.00818082	0.00410709	0.00386136
D1 VS D9	KEGG_PATHWAY	gga04510:Focal adhesion	22	3.45912	0.000422932	LAMA5, FLT1, PRKCB, ITGA3, ITGB3, ACTN1, FN1, PDGFB, LAMB1, PARVB, MYLK3, ACTB, PIK3R5, MYLK, COL1A2, COL4A2, COL5A1, COL4A1, COL6A1, ITGA8, COL6A3, MYL9	224	184	4324	2.30804	0.0482886	0.0164943	0.0155075
D1 VS D9	KEGG_PATHWAY	gga04110:Cell cycle	15	2.35849	0.00137816	PLK1, CCNB3, CCNA2, CDC20, CCNB2, CDC45, ESPL1, CDK2, CDK1, MCM3, MCM4, MCM5, E2F3, BUB1, MCM2	224	110	4324	2.63231	0.149011	0.0403113	0.0378995
D1 VS D9	KEGG_PATHWAY	gga04620:Toll-like receptor signaling pathway	12	1.88679	0.00322885	MAPK11, STAT1, CD80, IRF7, LY96, MAP3K8, IRF5, FOS, IKBKE, TLR4, TLR3, PIK3R5	224	83	4324	2.79088	0.315034	0.075555	0.0710346
D1 VS D9	KEGG_PATHWAY	gga05164:Influenza A	15	2.35849	0.00570983	RSAD2, STAT1, BLB1, MX1, EIF2AK2, ACTB, PIK3R5, IFIH1, MAPK11, IRF7, TRIM25, KPNA2, IKBKE, TLR4, TLR3	224	128	4324	2.26214	0.488274	0.111342	0.10468
D1 VS D9	KEGG_PATHWAY	gga03320:PPAR signaling pathway	9	1.41509	0.0100355	ACSL1, SCD, FABP7, EHHADH, ADIPOQ, APOC3, LPL, ACSL5, PPARA	224	59	4324	2.94461	0.692747	0.167736	0.1577
D1 VS D9	KEGG_PATHWAY	gga04914:Progesterone-mediated oocyte maturation	10	1.57233	0.014123	CCNB3, CCNA2, MAPK11, CCNB2, HSP90AA1, PLK1, CDK2, CDK1, BUB1, PIK3R5	224	75	4324	2.57381	0.810651	0.206548	0.194191
D1 VS D9	KEGG_PATHWAY	gga03030:DNA replication	6	0.943396	0.0172728	FEN1, LIG1, MCM3, MCM4, MCM5, MCM2	224	30	4324	3.86071	0.869786	0.224547	0.211112
D1 VS D9	KEGG_PATHWAY	gga04622:RIG-I-like receptor signaling pathway	8	1.25786	0.0216768	IFIH1, MAPK11, CASP10, DHX58, IRF7, TRIM25, TMEM173, IKBKE	224	55	4324	2.80779	0.92301	0.253618	0.238444
D1 VS D9	KEGG_PATHWAY	gga05168:Herpes simplex infection	14	2.20126	0.0287049	STAT1, BLB1, EIF2AK2, FOS, BF1, ARNTL, C3, IFIH1, PER3, CDK2, IRF7, CDK1, IKBKE, TLR3	224	141	4324	1.91667	0.96688	0.305316	0.287049
D1 VS D9	KEGG_PATHWAY	gga04115:p53 signaling pathway	8	1.25786	0.0359752	CCNB3, CCNB2, STEAP3, APAF1, CDK2, SHISA5, CDK1, GTSE1	224	61	4324	2.53162	0.986249	0.342489	0.321998
D1 VS D9	KEGG_PATHWAY	gga04810:Regulation of actin cytoskeleton	16	2.51572	0.0380544	ITGA3, ITGB3, ARPC1B, ACTN1, CHRM4, FN1, PDGFB, MYLK3, ACTB, PIK3R5, MYLK, ITGA8, BDKRB1, NCKAP1L, EZR, MYL9	224	177	4324	1.74496	0.989319	0.342489	0.321998
D1 VS D9	KEGG_PATHWAY	gga04514:Cell adhesion molecules (CAMs)	11	1.72956	0.053029	CDH5, CNTNAP1, NRXN1, BLB1, CD80, ITGA8, SDC1, BF1, ICOS, CD34, CLDN1	224	109	4324	1.94807	0.998296	0.443171	0.416657
D1 VS D9	KEGG_PATHWAY	gga04530:Tight junction	8	1.25786	0.0950551	PPP2R2C, ACTN1, HCLS1, MYH1D, MYH11, MYL9, CLDN1, ACTB	224	76	4324	2.03195	0.999992	0.74143	0.697071
E14 VS E20	KEGG_PATHWAY	gga04510:Focal adhesion	42	2.35162	5.36671e-05	ITGB1, LAMA5, FLT1, ITGB3, FLT4, LAMA4, PDGFA, PIK3R1, PIK3CB, THBS2, THBS1, THBS4, MYLK, PIK3R5, RELN, PDGFC, ERBB2, RAC2, KDR, CAPN2, MYL10, PAK4, PDGFRB, JUN, CAV3, LAMB3, ITGA4, ACTN2, CAV2, ITGA3, HGF, ITGA1, LAMB4, PARVB, COL2A1, COL6A2, MYL2, ITGA8, BCL2, COL6A3, ITGA6, MYL9	525	184	4324	1.88	0.00775174	0.00551015	0.00528215
E14 VS E20	KEGG_PATHWAY	gga04110:Cell cycle	29	1.62374	7.60021e-05	CDKN1A, BUB1B, TTK, CCNB3, CDC20, CCNB2, CDC45, MYC, E2F1, SFN, BUB1, TGFB2, CDKN2C, SMAD3, GADD45B, PLK1, CCNA2, WEE1, RBL1, CCNE2, ESPL1, CDK2, CDK1, MCM3, MCM4, MCM5, MCM6, MAD2L1, MCM2	525	110	4324	2.17136	0.0109602	0.00551015	0.00528215
E14 VS E20	KEGG_PATHWAY	gga04512:ECM-receptor interaction	21	1.17581	0.000281823	ITGB1, LAMA5, LAMB3, SDC4, ITGA4, ITGA3, ITGB3, LAMA4, ITGA1, LAMB4, HMMR, THBS2, THBS1, THBS4, RELN, COL2A1, COL6A2, ITGA8, COL6A3, ITGA6, AGRN	525	73	4324	2.36932	0.0400462	0.0136215	0.0130578
E14 VS E20	KEGG_PATHWAY	gga04115:p53 signaling pathway	18	1.00784	0.000644179	CDKN1A, STEAP3, GADD45B, IGFBP3, THBS1, SERPINB5, CCNB3, CCNB2, CCNE2, SESN1, CCNG1, CDK2, CDK1, PERP1, PMAIP1, SFN, BID, GTSE1	525	61	4324	2.43035	0.0892037	0.0233515	0.0223852
E14 VS E20	KEGG_PATHWAY	gga04514:Cell adhesion molecules (CAMs)	25	1.39978	0.00227103	ITGB1, CNTNAP1, SDC4, SDC3, CLDN1, PTPRF, CDH5, CDH4, CDH2, CDH1, NCAM1, CD34, NEO1, ICOSLG, MPZL1, NEGR1, CADM1, ITGA4, BLB1, CLDN5, OCLN, ITGA8, CLDN19, CNTN1, ITGA6	525	109	4324	1.88903	0.280842	0.0658599	0.0631346
E14 VS E20	KEGG_PATHWAY	gga04261:Adrenergic signaling in cardiomyocytes	24	1.34378	0.00692758	CAMK2B, MYH7B, TNNC1, CACNA2D1, TPM1, CREM, CALML3, ATP2B1, ADRB2, MAPK12, GNAI1, MAPK13, ACTC1, PPP2R2C, MYL2, KCNQ1, TNNT2, CREB3L1, MYL3, AGTR1, BCL2, AGTR2, CACNG1, SCN4B	525	112	4324	1.7649	0.63505	0.130279	0.124888
E14 VS E20	KEGG_PATHWAY	gga04914:Progesterone-mediated oocyte maturation	18	1.00784	0.00704355	HSP90AA1, PLK1, PDE3B, PIK3R1, PIK3CB, MAPK12, GNAI1, PIK3R5, MAPK13, CCNB3, CCNA2, CCNB2, RPS6KA6, RPS6KA2, CDK2, CDK1, BUB1, MAD2L1	525	75	4324	1.97669	0.641178	0.130279	0.124888
E14 VS E20	KEGG_PATHWAY	gga03030:DNA replication	10	0.55991	0.00718783	PRIM2, FEN1, RFC3, LIG1, MCM3, MCM4, MCM5, MCM6, POLE, MCM2	525	30	4324	2.7454	0.648659	0.130279	0.124888
E14 VS E20	KEGG_PATHWAY	gga04810:Regulation of actin cytoskeleton	33	1.8477	0.0118642	ITGB1, ITGB3, CHRM4, PDGFA, PIK3R1, PIK3CB, MYLK, PIK3R5, SCIN, PDGFC, RAC2, BDKRB1, MYL10, FGF22, PAK4, PDGFRB, ITGA4, ACTN2, ITGA3, LIMK2, LIMK1, ITGA1, ENAH, FGF16, TIAM1, DIAPH3, MYL2, ITGA8, ARHGEF4, ITGA6, EZR, MYL9, FGFR2	525	177	4324	1.53556	0.822821	0.191146	0.183236
E14 VS E20	KEGG_PATHWAY	gga04350:TGF-beta signaling pathway	17	0.951848	0.0139014	SMAD1, TGFB2, TGIF2, SMAD3, SMURF2, FST, INHBA, ACVR1B, THBS1, LTBP1, TGFBR2, BMP5, BMP4, ACVR1C, RBL1, BAMBI, MYC	525	74	4324	1.8921	0.868643	0.20157	0.193229
E14 VS E20	KEGG_PATHWAY	gga04068:FoxO signaling pathway	24	1.34378	0.0158619	CDKN1A, TGFB2, GABARAPL1, PRKAA1, SMAD3, GADD45B, BNIP3, PLK2, PLK1, FOXO6, PRKAG2, PIK3R1, PIK3CB, MAPK12, KLF2, PIK3R5, MAPK13, TGFBR2, CCNB3, CCNB2, BCL6, CDK2, SGK3, SGK1	525	120	4324	1.64724	0.901571	0.209089	0.200437
E14 VS E20	KEGG_PATHWAY	gga04530:Tight junction	17	0.951848	0.0178079	PRKCI, ACTN2, MYH1C, MYH1D, MYH1B, PRKCZ, CLDN1, CLDN5, OCLN, PPP2R2C, MYL2, MYH1F, CLDN19, MYH11, MYL9, MYH10, TJP3	525	76	4324	1.84231	0.926127	0.215178	0.206274
E14 VS E20	KEGG_PATHWAY	gga00750:Vitamin B6 metabolism	4	0.223964	0.0425847	PDXK, PSAT1, PNPO, AOX1	525	7	4324	4.70639	0.998182	0.474983	0.455329
E14 VS E20	KEGG_PATHWAY	gga04910:Insulin signaling pathway	20	1.11982	0.0965879	SREBF1, PRKAA1, PRKCI, PDE3B, PRKAG2, CALML3, PIK3R1, PIK3CB, PRKCZ, PTPRF, ACACA, PIK3R5, SOCS3, SOCS1, PHKG1, PPP1R3C, PPP1R3B, MKNK2, EIF4EBP1, SOCS4	525	115	4324	1.43238	1	0.989529	0.948583
E20 VS D1	KEGG_PATHWAY	gga04142:Lysosome	27	1.85185	8.24195e-05	HEXB, TCIRG1, LITAF, LIPA, CTSS, SGSH, GGA3, GM2A, CTSH, ACP2, GUSB, CTSD, CTSC, CTSB, ARSA, DNASE2B, SLC11A1, LAPTM5, NAGA, MCOLN1, AP4B1, GALC, GALNS, NPC1, NPC2, ATP6V0D1, ATP6V0D2	471	110	4324	2.25339	0.0115544	0.00879585	0.00842156
E20 VS D1	KEGG_PATHWAY	gga04620:Toll-like receptor signaling pathway	22	1.50892	0.000142926	MAP2K3, CD40, STAT1, CD80, PIK3CD, LY96, PIK3R1, FOS, TICAM1, PIK3R5, MAPK13, MAPK11, CCL4, IRF7, TLR7, IRF5, TAB1, IKBKE, TLR4, MYD88, TLR3, IFNAR1	471	83	4324	2.43338	0.0199523	0.00879585	0.00842156
E20 VS D1	KEGG_PATHWAY	gga05164:Influenza A	29	1.98903	0.000187146	RNASEL, PIK3CD, PIK3R1, PIK3R5, CASP9, IFIH1, DMB2, TRIM25, KPNA2, IKBKE, MAP2K3, HSPA8, RSAD2, STAT1, MX1, EIF2AK2, TNFRSF10B, TYK2, TICAM1, TMPRSS13, MAPK13, MAPK11, IRF7, FAS, TLR7, TLR4, MYD88, TLR3, IFNAR1	471	128	4324	2.07995	0.0260448	0.00879585	0.00842156
E20 VS D1	KEGG_PATHWAY	gga04370:VEGF signaling pathway	15	1.02881	0.00246585	PRKCB, SRC, PLA2G4A, PIK3CD, NFATC2, PIK3R1, PTGS2, PIK3R5, MAPK13, CASP9, MAPK11, MAPKAPK3, RAC2, PLCG2, KDR	471	57	4324	2.41591	0.293982	0.0869213	0.0832225
E20 VS D1	KEGG_PATHWAY	gga04510:Focal adhesion	33	2.26337	0.00428208	LAMA5, FLT1, ITGB5, SRC, ITGB3, FLT4, LAMA4, LAMA3, TNC, PDGFB, XIAP, PIK3CD, PIK3R1, MYLK3, MYLK, PIK3R5, CCND3, RAC2, KDR, PAK4, PDGFRB, VAV3, VWF, ITGA4, PRKCB, ITGA3, HGF, FN1, VEGFC, PARVB, PARVG, COL6A2, ITGA6	471	184	4324	1.6465	0.453964	0.120755	0.115616
E20 VS D1	KEGG_PATHWAY	gga05168:Herpes simplex infection	26	1.78326	0.00859731	RNASEL, C3, IFIH1, DMB2, IKBKE, STAT1, IL15, EIF2AK2, FOS, TYK2, BF1, HCFC2, TICAM1, BF2, CDC34, PER3, EEF1D, CDK2, CDK1, IRF7, FAS, TAB1, TAF4, MYD88, TLR3, IFNAR1	471	141	4324	1.69285	0.704019	0.184283	0.176441
E20 VS D1	KEGG_PATHWAY	gga04210:Apoptosis	13	0.891632	0.00978857	APAF1, TRADD, PIK3CD, TNFRSF10B, XIAP, PIK3R1, PIK3R5, CASP9, CASP7, CASP10, FAS, CAPN1, MAP3K14	471	53	4324	2.25181	0.750173	0.184283	0.176441
E20 VS D1	KEGG_PATHWAY	gga04512:ECM-receptor interaction	16	1.09739	0.0104558	LAMA5, ITGB5, VWF, ITGA4, ITGA3, ITGB3, LAMA4, LAMA3, FN1, TNC, HMMR, HSPG2, COL6A2, ITGA6, AGRN, CD44	471	73	4324	2.01216	0.772823	0.184283	0.176441
E20 VS D1	KEGG_PATHWAY	gga04110:Cell cycle	21	1.44033	0.0136209	CDKN1A, PLK1, BUB1B, TTK, CCNB3, CCNA2, CDC20, CCNB2, CCND3, CDC45, RBL1, ESPL1, CDK2, CDK1, MCM3, MCM4, MCM5, E2F4, BUB1, MAD2L1, MCM2	471	110	4324	1.75263	0.855395	0.213395	0.204314
E20 VS D1	KEGG_PATHWAY	gga04145:Phagosome	22	1.50892	0.0209851	SCARB1, ITGB5, NCF1, TFRC, C1R, NCF2, ITGB3, NCF4, ITGB2, TCIRG1, BF1, CTSS, BF2, C3, MARCO, TUBB1, DMB2, PLA2R1, ATP6V0D1, ATP6V0D2, TLR4, ATP6V1C2	471	122	4324	1.65549	0.949732	0.295889	0.283298
E20 VS D1	KEGG_PATHWAY	gga04060:Cytokine-cytokine receptor interaction	25	1.71468	0.0239989	CD40, TNFRSF6B, CSF3R, IL20RA, CXCR4, IL1RAP, TNFRSF11A, CXCL14, CXCR1, CCL4, CCR5, IL6R, IL13RA1, CCR2, IL15, IL10RA, LIFR, TNFRSF1B, IL17RA, TGFBR2, FAS, TNFRSF25, IL18R1, TNFRSF21, IFNAR1	471	146	4324	1.572	0.967454	0.307622	0.294531
E20 VS D1	KEGG_PATHWAY	gga04914:Progesterone-mediated oocyte maturation	15	1.02881	0.0290618	PLK1, PIK3CD, PIK3R1, PIK3R5, MAPK13, GNAI2, CCNB3, CCNA2, MAPK11, CCNB2, CDK2, CDK1, BUB1, CPEB2, MAD2L1	471	75	4324	1.83609	0.984368	0.341476	0.326945
E20 VS D1	KEGG_PATHWAY	gga00531:Glycosaminoglycan degradation	6	0.411523	0.0384075	GALNS, HEXB, HYAL3, HPSE, GUSB, SGSH	471	18	4324	3.06016	0.996003	0.416574	0.398847
E20 VS D1	KEGG_PATHWAY	gga00603:Glycosphingolipid biosynthesis - globo series	5	0.342936	0.0443871	B3GALNT1, HEXB, NAGA, ST3GAL1, GBGT1	471	13	4324	3.53095	0.998341	0.419659	0.401801
E20 VS D1	KEGG_PATHWAY	gga04672:Intestinal immune network for IgA production	8	0.548697	0.0446446	CD40, ITGA4, IL15, CD80, CD28, CXCR4, DMB2, MAP3K14	471	31	4324	2.36915	0.998403	0.419659	0.401801
E20 VS D1	KEGG_PATHWAY	gga00983:Drug metabolism - other enzymes	7	0.48011	0.0557121	CDA, PNAT3, UPP2, TK1, GUSB, PNAT10, UCKL1	471	26	4324	2.47166	0.999691	0.490963	0.470071
E20 VS D1	KEGG_PATHWAY	gga04115:p53 signaling pathway	12	0.823045	0.0615474	CCNB3, CASP9, CCNB2, STEAP3, CDKN1A, CCND3, APAF1, CDK2, CDK1, PMAIP1, FAS, GTSE1	471	61	4324	1.80599	0.999871	0.510481	0.488759
E20 VS D1	KEGG_PATHWAY	gga04020:Calcium signaling pathway	25	1.71468	0.0652315	CAMK2B, PTAFR, ATP2A3, ADRA1B, MYLK3, MYLK, EDNRB, HTR7, TBXA2R, PLCG2, PTK2B, PDGFRB, PRKCB, TNNC1, TNNC2, ATP2B1, P2RX7, P2RX5, P2RX4, STIM1, ADORA2A, P2RX1, ITPKA, ORAI1, PLCB2	471	161	4324	1.42554	0.999926	0.51098	0.489236
E20 VS D1	KEGG_PATHWAY	gga04630:Jak-STAT signaling pathway	19	1.30316	0.0695519	PIAS4, CSF3R, STAT1, IL15, IL10RA, IL20RA, PIK3CD, LIFR, PIK3R1, TYK2, PIK3R5, PIAS1, SOCS2, CCND3, PIM1, PTPN6, IL6R, IL13RA1, IFNAR1	471	115	4324	1.51677	0.999961	0.516148	0.494184
