# Supplementary material for: RNA-seq Based Transcriptome Analysis Reveals The Cross-Talk of Macrophage and Adipocyte of Chicken Subcutaneous Adipose Tissue during The Embryonic and Post-Hatch Period
Source: Front Immunol. 2022 Jul 15;13:889439. doi: 10.3389/fimmu.2022.889439 (PMC9334849; doi:10.3389/fimmu.2022.889439)
Supplement: Supplementary Table S5 — Abdominal fat different stages KEGG enrichment [file Table_5.xlsx]

## Sheet: GO
STAGE	Category	Term	Count	%	PValue	Genes	List Total	Pop Hits	Pop Total	Fold Enrichment	Bonferroni	Benjamini	FDR
E18-E20	GOTERM_CC_DIRECT	GO:0005871~kinesin complex	10	1.4245	1.30917e-05	CENPE, KIF18B, KIF4A, KIF14, KIF24, KIF23, KIF11, KIF20A, KIF6, KIF15	438	35	10057	6.56034	0.00373726	0.00374424	0.00369187
E18-E20	GOTERM_BP_DIRECT	GO:0051301~cell division	14	1.9943	2.04633e-05	CENPW, KIF14, MASTL, NDC80, ANAPC10, NCAPH, SMC2, CCNB3, CCNA2, CCNB2, KIF18B, NUF2, CDK1, BIRC5	409	73	8994	4.2173	0.0325084	0.0330277	0.0330277
E18-E20	GOTERM_BP_DIRECT	GO:0007018~microtubule-based movement	10	1.4245	0.000106178	CENPE, KIF18B, KIF4A, KIF14, KIF24, KIF23, KIF11, KIF20A, KIF6, KIF15	409	43	8994	5.114	0.157588	0.0704584	0.0704584
E18-E20	GOTERM_BP_DIRECT	GO:0010389~regulation of G2/M transition of mitotic cell cycle	5	0.712251	0.000130964	CCNB3, CCNA2, CENPF, KCNH5, KIF14	409	7	8994	15.7073	0.190647	0.0704584	0.0704584
E18-E20	GOTERM_CC_DIRECT	GO:0005615~extracellular space	45	6.41026	0.000259582	TINAGL1, LAMA1, COL14A1, HMGB2, PDGFA, LPL, ADM, EXFABP, THBS4, CTSS, LOXL2, FAM132A, ADAMTS15, LGALS3, LIPC, SCUBE1, PLAU, STC2, ALOX5, CHEK1, HBBA, PTGDS, EDN1, ACE, IL15, FST, IL34, LY86, IGF2, APOA1, PXDNL, KERA, HPS5, MMP9, BMP4, SELP, GREM2, OLFM1, FABP3, CILP, CD109, CD9, PTX3, OSTN, ENGASE	438	587	10057	1.76023	0.0715605	0.0371202	0.036601
E18-E20	GOTERM_BP_DIRECT	GO:0000281~mitotic cytokinesis	6	0.854701	0.000267055	ANLN, STMN1, NUSAP1, KIF23, KIF20A, CEP55	409	14	8994	9.42438	0.35037	0.107757	0.107757
E18-E20	GOTERM_CC_DIRECT	GO:0005874~microtubule	14	1.9943	0.000410275	TUBAL3, KIF14, KIF23, KIF6, TPX2, CENPE, KIF18B, TUBB3, INCENP, MAP1B, KIF4A, STMN1, NUSAP1, KIF20A	438	101	10057	3.18274	0.110738	0.0391129	0.0385659
E18-E20	GOTERM_CC_DIRECT	GO:0000777~condensed chromosome kinetochore	6	0.854701	0.000606841	CENPW, CENPH, INCENP, NUF2, CENPK, NDC80	438	17	10057	8.10395	0.159375	0.0433892	0.0427823
E18-E20	GOTERM_MF_DIRECT	GO:0003777~microtubule motor activity	8	1.1396	0.00110886	CENPE, KIF14, KIF24, KIF23, KIF11, KIF20A, KIF6, KIF15	363	39	8532	4.82136	0.412242	0.330411	0.330411
E18-E20	GOTERM_CC_DIRECT	GO:0030496~midbody	10	1.4245	0.0011809	CENPE, CENPF, INCENP, CDK1, KIF14, BIRC5, KIF23, KIF20A, ECT2, CEP55	438	61	10057	3.76413	0.286759	0.0675472	0.0666025
E18-E20	GOTERM_MF_DIRECT	GO:0030414~peptidase inhibitor activity	4	0.569801	0.00137671	TINAGL1, PTTG1, PI15, ANOS1	363	6	8532	15.6694	0.483097	0.330411	0.330411
E18-E20	GOTERM_CC_DIRECT	GO:0000776~kinetochore	8	1.1396	0.00149572	CENPE, CENPF, CENPI, CENPO, KNSTRN, NDC80, CENPC, MAD2L1	438	40	10057	4.59224	0.34825	0.0712958	0.0702986
E18-E20	GOTERM_BP_DIRECT	GO:0034372~very-low-density lipoprotein particle remodeling	4	0.569801	0.00282903	LIPC, LPL, APOA1, LCAT	409	7	8994	12.5658	0.989697	0.792254	0.792254
E18-E20	GOTERM_BP_DIRECT	GO:0000910~cytokinesis	6	0.854701	0.00320182	INCENP, PRC1, BIRC5, KIF20A, ECT2, CIT	409	23	8994	5.73658	0.994368	0.792254	0.792254
E18-E20	GOTERM_CC_DIRECT	GO:0009986~cell surface	21	2.99145	0.00327917	GRIA1, CD74, FZD3, KCNH5, CLSTN2, CLSTN3, TRPV2, PDGFA, LPL, DCSTAMP, ADAMTS15, TSPAN15, CDH2, PLAU, TNN, CD109, ANOS1, PTGFRN, BSN, FGFR2, TMEM8B	438	236	10057	2.04316	0.609131	0.133977	0.132104
E18-E20	GOTERM_BP_DIRECT	GO:0006955~immune response	13	1.85185	0.00376667	NGFR, CD74, TINAGL1, TNFRSF6B, IL15, BLB1, CXCL14, CTSS, C7, LCP2, TLR7, CCR5, CCR2	409	109	8994	2.62269	0.997745	0.792254	0.792254
E18-E20	GOTERM_CC_DIRECT	GO:0000775~chromosome, centromeric region	6	0.854701	0.00391049	CENPU, INCENP, CENPL, BIRC5, CENPQ, CENPC	438	25	10057	5.51068	0.673914	0.1398	0.137845
E18-E20	GOTERM_BP_DIRECT	GO:0007067~mitotic nuclear division	9	1.28205	0.00392691	CCNA2, CCNB2, CENPW, INCENP, NUF2, CDK1, NUSAP1, MASTL, ANAPC10	409	57	8994	3.47214	0.998261	0.792254	0.792254
E18-E20	GOTERM_BP_DIRECT	GO:0007076~mitotic chromosome condensation	4	0.569801	0.0063432	NUSAP1, NCAPD3, NCAPH, SMC2	409	9	8994	9.77343	0.999966	1	1
E18-E20	GOTERM_CC_DIRECT	GO:0005876~spindle microtubule	5	0.712251	0.00662068	CDK1, NUSAP1, BIRC5, KIF11, AURKA	438	18	10057	6.37811	0.850403	0.21039	0.207448
E18-E20	GOTERM_MF_DIRECT	GO:0008574~ATP-dependent microtubule motor activity, plus-end-directed	4	0.569801	0.00727458	KIF18B, KIF4A, KIF14, KIF11	363	10	8532	9.40165	0.96972	1	1
E18-E20	GOTERM_BP_DIRECT	GO:0032147~activation of protein kinase activity	5	0.712251	0.00769226	TPX2, SLC11A1, KIF14, CLSPN, ECT2	409	18	8994	6.10839	0.999996	1	1
E18-E20	GOTERM_BP_DIRECT	GO:0019433~triglyceride catabolic process	4	0.569801	0.00875979	LIPC, DDHD2, LPL, APOA1	409	10	8994	8.79609	0.999999	1	1
E18-E20	GOTERM_BP_DIRECT	GO:0006954~inflammatory response	13	1.85185	0.0104314	NGFR, TNFRSF6B, SLC11A1, C5AR1, LY86, EXFABP, SELP, HRH1, TLR7, AGTR2, TLR5, CCR5, CCR2	409	124	8994	2.30543	1	1	1
E18-E20	GOTERM_BP_DIRECT	GO:0008284~positive regulation of cell proliferation	15	2.13675	0.010663	CNTFR, IL15, NTRK3, IL34, KIF14, PDGFA, ADM, LIFR, EXFABP, FOXM1, ACER2, ESM1, ALDH1A2, FGFR3, FGFR2	409	155	8994	2.12809	1	1	1
E18-E20	GOTERM_BP_DIRECT	GO:0072675~osteoclast fusion	3	0.42735	0.0115892	DCSTAMP, SH3PXD2A, CD109	409	4	8994	16.4927	1	1	1
E18-E20	GOTERM_BP_DIRECT	GO:0000086~G2/M transition of mitotic cell cycle	5	0.712251	0.0135153	CHEK1, CDK1, BIRC5, FOXM1, MASTL	409	21	8994	5.23577	1	1	1
E18-E20	GOTERM_BP_DIRECT	GO:0007166~cell surface receptor signaling pathway	11	1.56695	0.014051	TSPAN15, EDN1, PROKR2, TSPAN13, CALCR, CD9, AGTR2, OSTN, CELSR1, LOC771308, GPR157	409	99	8994	2.44336	1	1	1
E18-E20	GOTERM_MF_DIRECT	GO:0070492~oligosaccharide binding	3	0.42735	0.016486	SELP, DCBLD1, LOXL2	363	5	8532	14.1025	0.999652	1	1
E18-E20	GOTERM_MF_DIRECT	GO:0016614~oxidoreductase activity, acting on CH-OH group of donors	3	0.42735	0.016486	AOX2, AOX1, DHCR24	363	5	8532	14.1025	0.999652	1	1
E18-E20	GOTERM_CC_DIRECT	GO:0031298~replication fork protection complex	3	0.42735	0.0172618	GINS2, PPP1R3E, MCM10	438	5	10057	13.7767	0.993126	0.493687	0.486782
E18-E20	GOTERM_BP_DIRECT	GO:0043410~positive regulation of MAPK cascade	6	0.854701	0.0176095	NGFR, TNFRSF6B, CDH2, IGF2, ADRA1A, FGFR2	409	34	8994	3.88063	1	1	1
E18-E20	GOTERM_BP_DIRECT	GO:0007623~circadian rhythm	5	0.712251	0.0186226	SREBF1, PROKR2, NTRK3, KLF9, ARNTL2	409	23	8994	4.78048	1	1	1
E18-E20	GOTERM_BP_DIRECT	GO:0007059~chromosome segregation	6	0.854701	0.0221669	TOP2A, INCENP, KIF11, BRCA1, KNSTRN, NDC80	409	36	8994	3.66504	1	1	1
E18-E20	GOTERM_CC_DIRECT	GO:0005623~cell	13	1.85185	0.0228125	SLC24A2, RBP, TMOD4, EXFABP, OLFM1, CSRP1, CDH2, TUBB3, FASN, HBBA, CYP1A1, S100A6, MYO1F	438	144	10057	2.07288	0.99864	0.593125	0.584829
E18-E20	GOTERM_BP_DIRECT	GO:0032467~positive regulation of cytokinesis	4	0.569801	0.0232223	KIF14, KIF23, ECT2, CIT	409	14	8994	6.28292	1	1	1
E18-E20	GOTERM_MF_DIRECT	GO:0003810~protein-glutamine gamma-glutamyltransferase activity	3	0.42735	0.0240406	F13A1, TGM3, TGM2	363	6	8532	11.7521	0.999991	1	1
E18-E20	GOTERM_MF_DIRECT	GO:0008201~heparin binding	8	1.1396	0.0245583	BMP4, SELP, ADAMTS15, GREM2, PCOLCE2, CRISPLD2, LPL, THBS4	363	68	8532	2.76519	0.999993	1	1
E18-E20	GOTERM_BP_DIRECT	GO:0050829~defense response to Gram-negative bacterium	5	0.712251	0.0247823	CHGA, SLC11A1, HMGB2, ADM, RSFR	409	25	8994	4.39804	1	1	1
E18-E20	GOTERM_BP_DIRECT	GO:0043065~positive regulation of apoptotic process	10	1.4245	0.0247997	BMP4, TOP2A, BARD1, BCL2A1, GADD45B, ALDH1A2, NTRK3, ECT2, TGM2, IP6K2	409	93	8994	2.36454	1	1	1
E18-E20	GOTERM_BP_DIRECT	GO:0060292~long term synaptic depression	3	0.42735	0.0272711	GRIA1, SLC24A2, ABHD6	409	6	8994	10.9951	1	1	1
E18-E20	GOTERM_BP_DIRECT	GO:0051310~metaphase plate congression	3	0.42735	0.0272711	CENPF, CENPQ, NDC80	409	6	8994	10.9951	1	1	1
E18-E20	GOTERM_BP_DIRECT	GO:0006270~DNA replication initiation	4	0.569801	0.0280724	PPP1R3E, MCM3, MCM4, MCM10	409	15	8994	5.86406	1	1	1
E18-E20	GOTERM_MF_DIRECT	GO:0042056~chemoattractant activity	4	0.569801	0.0330944	BMP4, LGALS3, HMGB2, HPS5	363	17	8532	5.53038	1	1	1
E18-E20	GOTERM_BP_DIRECT	GO:0007156~homophilic cell adhesion via plasma membrane adhesion molecules	9	1.28205	0.0340122	CLSTN2, CDH2, CDH20, CLSTN3, PCDH12, CELSR1, CDH8, SDK2, CDH7	409	83	8994	2.38448	1	1	1
E18-E20	GOTERM_CC_DIRECT	GO:0034364~high-density lipoprotein particle	3	0.42735	0.034215	APOA1, LCAT, HPS5	438	7	10057	9.84051	0.999953	0.815457	0.804052
E18-E20	GOTERM_BP_DIRECT	GO:0006801~superoxide metabolic process	3	0.42735	0.037048	SH3PXD2A, NCF1, CBS	409	7	8994	9.42438	1	1	1
E18-E20	GOTERM_BP_DIRECT	GO:0055114~oxidation-reduction process	10	1.4245	0.037306	CYB5R2, SH3PXD2A, NCF1, GLDC, ALDH1A2, FASN, AKR1D1, DIO3, FMO3, LOXL2	409	100	8994	2.19902	1	1	1
E18-E20	GOTERM_CC_DIRECT	GO:0014069~postsynaptic density	6	0.854701	0.0408873	GRIA1, PCLO, RGS19, MAP1B, NETO2, BSN	438	44	10057	3.13107	0.999993	0.899521	0.88694
E18-E20	GOTERM_BP_DIRECT	GO:0001502~cartilage condensation	4	0.569801	0.0455593	CDH2, COL11A1, BARX2, CDH7	409	18	8994	4.88672	1	1	1
E18-E20	GOTERM_BP_DIRECT	GO:0007094~mitotic spindle assembly checkpoint	3	0.42735	0.047939	BUB1B, BUB1, MAD2L1	409	8	8994	8.24633	1	1	1
E18-E20	GOTERM_BP_DIRECT	GO:0006836~neurotransmitter transport	3	0.42735	0.047939	GABRA2, CPLX2, SLC6A1	409	8	8994	8.24633	1	1	1
E18-E20	GOTERM_MF_DIRECT	GO:0005506~iron ion binding	9	1.28205	0.0481067	CYP4V2, AOX2, ALOX5, CYP1A1, HBBA, AOX1, BBOX1, PRCP, CYGB	363	95	8532	2.22671	1	1	1
E18-E20	GOTERM_BP_DIRECT	GO:0032508~DNA duplex unwinding	4	0.569801	0.052339	GINS2, PPP1R3E, MCM3, DNA2	409	19	8994	4.62952	1	1	1
E18-E20	GOTERM_CC_DIRECT	GO:0005576~extracellular region	19	2.70655	0.0543414	C1QA, PLA2G2E, IGFBP2, LYPD1, LCAT, LPL, RSFR, TULP1, CXCL14, AGT, AVD, NTN3, BMP4, FGF16, ESM1, C1QTNF7, PLAU, ANOS1, PTGDS	438	275	10057	1.58641	1	0.96395	0.950468
E18-E20	GOTERM_BP_DIRECT	GO:0001558~regulation of cell growth	5	0.712251	0.0550758	ESM1, CLSTN3, IGFBP2, KIF14, SGK3	409	32	8994	3.43597	1	1	1
E18-E20	GOTERM_CC_DIRECT	GO:0005764~lysosome	8	1.1396	0.055327	CD74, ACE, SLC11A1, TLR7, RNF152, CTSS, ENGASE, ITM2C	438	79	10057	2.32518	1	0.96395	0.950468
E18-E20	GOTERM_CC_DIRECT	GO:0005578~proteinaceous extracellular matrix	11	1.56695	0.0564503	ADAMTS15, COL14A1, TNN, CRISPLD2, ADAMTS18, COL22A1, ELN, COL9A1, KERA, WNT16, NTN3	438	130	10057	1.94287	1	0.96395	0.950468
E18-E20	GOTERM_CC_DIRECT	GO:0005581~collagen trimer	5	0.712251	0.0583447	C1QA, COL14A1, C1QTNF7, COL9A1, COL8A1	438	34	10057	3.37665	1	0.96395	0.950468
E18-E20	GOTERM_MF_DIRECT	GO:0050660~flavin adenine dinucleotide binding	6	0.854701	0.0595907	IVD, FASN, AOX2, AOX1, DHCR24, FMO3	363	50	8532	2.8205	1	1	1
E18-E20	GOTERM_BP_DIRECT	GO:0051382~kinetochore assembly	3	0.42735	0.0598235	CENPW, CENPH, CENPC	409	9	8994	7.33007	1	1	1
E18-E20	GOTERM_BP_DIRECT	GO:0034375~high-density lipoprotein particle remodeling	3	0.42735	0.0598235	LIPC, APOA1, LCAT	409	9	8994	7.33007	1	1	1
E18-E20	GOTERM_BP_DIRECT	GO:0008283~cell proliferation	10	1.4245	0.0617483	BMP4, TOP2A, CD74, OCA2, UCHL1, ACE, GNG2, CDK1, LRP2, EXFABP	409	110	8994	1.99911	1	1	1
E18-E20	GOTERM_CC_DIRECT	GO:0005815~microtubule organizing center	5	0.712251	0.0637111	NUF2, CDK1, DDHD2, ALDOB, NDC80	438	35	10057	3.28017	1	0.96395	0.950468
E18-E20	GOTERM_MF_DIRECT	GO:0005515~protein binding	9	1.28205	0.0645466	CENPW, THRB, CENPH, CDH2, INCENP, NUF2, STMN1, ATP1B1, NDC80	363	101	8532	2.09443	1	1	1
E18-E20	GOTERM_BP_DIRECT	GO:0007155~cell adhesion	11	1.56695	0.0680356	TINAGL1, LAMA2, CDH2, COL14A1, LAMA1, NCAN, ANOS1, CD9, COL8A1, PARVB, LYVE1	409	129	8994	1.87514	1	1	1
E18-E20	GOTERM_CC_DIRECT	GO:0070062~extracellular exosome	75	10.6838	0.07218	THRB, TINAGL1, COL14A1, CLSTN3, PTPRF, SMC2, LGALS3, UCHL1, PCLO, CSRP1, CDH2, PLAU, STMN1, AOX1, PHGDH, PTGDS, TGM3, TGM2, SLC6A14, APOA1, LIFR, BPGM, UPK3A, MMP9, CRISPLD2, S100A6, FSCN1, COL8A1, ALDOB, FKBP5, C1QA, HPGD, PCOLCE2, LAMA2, FGL1, AKR1D1, LPL, LCAT, ABHD6, PRCP, PCDH12, LRP2, THBS4, ACAT1, GNG2, C7, ISOC1, PACSIN3, PCK1, BEND7, HAO2, CD74, ACE, IGF2, BBOX1, RASSF9, PLXDC2, LYVE1, A…	438	1448	10057	1.18929	1	0.96395	0.950468
E18-E20	GOTERM_BP_DIRECT	GO:0007019~microtubule depolymerization	3	0.42735	0.0725894	KIF18B, STMN1, KIF24	409	10	8994	6.59707	1	1	1
E18-E20	GOTERM_BP_DIRECT	GO:0007416~synapse assembly	4	0.569801	0.0753524	PCLO, CLSTN3, BSN, SDK2	409	22	8994	3.99822	1	1	1
E18-E20	GOTERM_CC_DIRECT	GO:0031012~extracellular matrix	8	1.1396	0.075874	LGALS3, TINAGL1, COL14A1, CILP, MGP, COL8A1, MMP9, FGFR2	438	85	10057	2.16105	1	0.96395	0.950468
E18-E20	GOTERM_CC_DIRECT	GO:0048786~presynaptic active zone	3	0.42735	0.0799395	FZD3, PCLO, BSN	438	11	10057	6.26214	1	0.96395	0.950468
E18-E20	GOTERM_BP_DIRECT	GO:0042632~cholesterol homeostasis	5	0.712251	0.0850161	LIPC, DGAT2, LPL, APOA1, LCAT	409	37	8994	2.97165	1	1	1
E18-E20	GOTERM_CC_DIRECT	GO:0000942~condensed nuclear chromosome outer kinetochore	2	0.2849	0.0850207	BUB1, NDC80	438	2	10057	22.9612	1	0.96395	0.950468
E18-E20	GOTERM_CC_DIRECT	GO:0097149~centralspindlin complex	2	0.2849	0.0850207	KIF23, ECT2	438	2	10057	22.9612	1	0.96395	0.950468
E18-E20	GOTERM_CC_DIRECT	GO:0031436~BRCA1-BARD1 complex	2	0.2849	0.0850207	BARD1, BRCA1	438	2	10057	22.9612	1	0.96395	0.950468
E18-E20	GOTERM_BP_DIRECT	GO:0001578~microtubule bundle formation	3	0.42735	0.0861328	PRC1, MAP1B, KIF20A	409	11	8994	5.99733	1	1	1
E18-E20	GOTERM_BP_DIRECT	GO:0001516~prostaglandin biosynthetic process	3	0.42735	0.0861328	CD74, EDN1, PTGDS	409	11	8994	5.99733	1	1	1
E18-E20	GOTERM_BP_DIRECT	GO:0010839~negative regulation of keratinocyte proliferation	3	0.42735	0.0861328	INTU, CD109, KLF9	409	11	8994	5.99733	1	1	1
E18-E20	GOTERM_CC_DIRECT	GO:0043025~neuronal cell body	8	1.1396	0.0876218	GABRA2, GRIA1, OLFM1, FZD3, UCHL1, PSD2, CYGB, PTPRF	438	88	10057	2.08738	1	0.96395	0.950468
E18-E20	GOTERM_CC_DIRECT	GO:0000922~spindle pole	5	0.712251	0.0876318	TPX2, CENPF, KNTC1, KIF11, MAD2L1	438	39	10057	2.94374	1	0.96395	0.950468
E18-E20	GOTERM_BP_DIRECT	GO:0035993~deltoid tuberosity development	2	0.2849	0.0886741	BMP4, PITX2	409	2	8994	21.9902	1	1	1
E18-E20	GOTERM_BP_DIRECT	GO:0044772~mitotic cell cycle phase transition	2	0.2849	0.0886741	CDK1, LZTS1	409	2	8994	21.9902	1	1	1
E18-E20	GOTERM_BP_DIRECT	GO:0048002~antigen processing and presentation of peptide antigen	2	0.2849	0.0886741	SLC11A1, CTSS	409	2	8994	21.9902	1	1	1
E18-E20	GOTERM_BP_DIRECT	GO:0002540~leukotriene production involved in inflammatory response	2	0.2849	0.0886741	ALOX5, ALOX5AP	409	2	8994	21.9902	1	1	1
E18-E20	GOTERM_BP_DIRECT	GO:0019343~cysteine biosynthetic process via cystathionine	2	0.2849	0.0886741	CBS, CTH	409	2	8994	21.9902	1	1	1
E18-E20	GOTERM_BP_DIRECT	GO:0032496~response to lipopolysaccharide	6	0.854701	0.0911018	NGFR, TNFRSF6B, SLC11A1, HMGB2, EXFABP, PCK1	409	53	8994	2.48946	1	1	1
E18-E20	GOTERM_BP_DIRECT	GO:0019882~antigen processing and presentation	4	0.569801	0.0927611	CD74, RAB3C, BLB1, CTSS	409	24	8994	3.66504	1	1	1
E18-E20	GOTERM_BP_DIRECT	GO:0002244~hematopoietic progenitor cell differentiation	5	0.712251	0.0988152	TOP2A, ARL11, ANLN, FST, DHTKD1	409	39	8994	2.81926	1	1	1
E20-D0	GOTERM_CC_DIRECT	GO:0005615~extracellular space	37	7.62887	2.13558e-05	ECM2, CPQ, TNC, HSPB1, SEMA3E, PRELP, TNFRSF11B, PCSK6, TSKU, CTGF, FAM132A, COMP, LIPC, STC2, MCF2L, VWC2L, TIMP3, CKB, PTGDS, CHID1, SERPINB2, WNT5B, TNFSF15, INHBB, PXDNL, HSPA2, HPS5, SOD3, MSMP, DLK1, GREM2, BMP2, EPGN, TNFSF4, COL6A3, PLBD1, EZR	297	587	10057	2.1344	0.00377288	0.00377997	0.00377997
E20-D0	GOTERM_CC_DIRECT	GO:0005578~proteinaceous extracellular matrix	14	2.8866	0.000114213	ECM2, WNT5B, TNC, TNFRSF11B, PRELP, WNT16, ASPN, CTGF, CCDC80, NOV, ADAMTSL3, COL6A3, TIMP3, GPC4	297	130	10057	3.64667	0.0200139	0.0101079	0.0101079
E20-D0	GOTERM_CC_DIRECT	GO:0005576~extracellular region	18	3.71134	0.0031367	CHID1, HSP90AA1, AVBD6, IGFBP4, LCAT, HSPA2, CHRDL1, CXCL14, TSKU, CATH3, CATH1, BMP2, NOV, ANOS1, PGR, LYG2, AVBD7, PTGDS	297	275	10057	2.21642	0.426541	0.185065	0.185065
E20-D0	GOTERM_MF_DIRECT	GO:0008201~heparin binding	8	1.64948	0.00329698	COMP, GREM2, ECM2, NOV, PRELP, PCSK6, THBS1, CTGF	247	68	8532	4.06382	0.664825	1	1
E20-D0	GOTERM_BP_DIRECT	GO:0009408~response to heat	5	1.03093	0.00440874	HSP90AA1, DNAJA4, TP53INP1, HSPB1, HSPA2	258	24	8994	7.2626	0.986599	1	1
E20-D0	GOTERM_CC_DIRECT	GO:0005614~interstitial matrix	4	0.824742	0.00455752	EGFLAM, ECM2, TNC, KAZALD1	297	12	10057	11.2873	0.554485	0.20167	0.20167
E20-D0	GOTERM_BP_DIRECT	GO:0008202~steroid metabolic process	3	0.618557	0.00469794	SULT1B1, DHCR24, CYP17A1	258	4	8994	26.1453	0.989908	1	1
E20-D0	GOTERM_CC_DIRECT	GO:0031225~anchored component of membrane	5	1.03093	0.00659137	CNTN2, GFRA1, GPC4, GFRA2, OPCML	297	26	10057	6.51191	0.689799	0.233334	0.233334
E20-D0	GOTERM_MF_DIRECT	GO:0004806~triglyceride lipase activity	3	0.618557	0.00781671	LIPC, DDHD2, PNPLA2	247	5	8532	20.7255	0.92554	1	1
E20-D0	GOTERM_CC_DIRECT	GO:0016021~integral component of membrane	88	18.1443	0.00970235	VIPR1, CPQ, GPR65, AQP9, SLC35F4, WBP1L, RNF19B, NAT10, NIPAL4, LOC431653, LRRTM4, CHL1, NIPAL2, CD200R1L, BDKRB1, SIRPA, IDS, RRP12, IL13RA2, PAQR8, TPTE2, TMC1, SLC15A2, KCNH5, ENTPD3, KCND3, DIO2, EMP1, SORCS1, KIAA1024, SLC35G1, SEZ6L, PRLR, DISP1, CCKBR, CDCP2, B3GNT7, RNF128, ADORA2B, MALL, ADTRP, AGTR2, LRRC3B, LRRC3C, CD44, TMPRSS9, SMIM5, SLC35D3, HVCN1, KCNA2, GRAMD3, HIGD1A, MFSD4A, IL…	297	2357	10057	1.26426	0.821952	0.286219	0.286219
E20-D0	GOTERM_BP_DIRECT	GO:0007155~cell adhesion	10	2.06186	0.0115066	COMP, NOV, ANOS1, TNC, COL6A3, CNTN2, THBS1, CD44, CTGF, OPCML	258	129	8994	2.70236	0.999988	1	1
E20-D0	GOTERM_BP_DIRECT	GO:0042026~protein refolding	3	0.618557	0.0203251	HSPA8, DNAJA4, HSPA2	258	8	8994	13.0727	1	1	1
E20-D0	GOTERM_BP_DIRECT	GO:0007166~cell surface receptor signaling pathway	8	1.64948	0.0229968	CYSLTR1, VIPR1, PROKR2, LOC772096, SCTR, LOC100859173, AGTR2, GPR157	258	99	8994	2.81701	1	1	1
E20-D0	GOTERM_MF_DIRECT	GO:0003707~steroid hormone receptor activity	5	1.03093	0.023095	NR4A2, PAQR8, NR4A3, VDR, PGR	247	38	8532	4.54507	0.999562	1	1
E20-D0	GOTERM_MF_DIRECT	GO:0020037~heme binding	7	1.4433	0.0306407	CYP11A1, STC2, CYP1A1, CYP2AC1, HMOX1, PXDNL, CYP17A1	247	82	8532	2.94875	0.999966	1	1
E20-D0	GOTERM_BP_DIRECT	GO:0019433~triglyceride catabolic process	3	0.618557	0.0314604	LIPC, DDHD2, PNPLA2	258	10	8994	10.4581	1	1	1
E20-D0	GOTERM_BP_DIRECT	GO:0032570~response to progesterone	3	0.618557	0.0314604	HSP90AA1, PGR, HSPA2	258	10	8994	10.4581	1	1	1
E20-D0	GOTERM_MF_DIRECT	GO:0008083~growth factor activity	5	1.03093	0.0345631	EPGN, BMP2, NOV, OSGIN1, INHBB	247	43	8532	4.01657	0.999991	1	1
E20-D0	GOTERM_CC_DIRECT	GO:0008076~voltage-gated potassium channel complex	5	1.03093	0.0426145	CNTNAP1, KCND3, ABCC8, KCNA2, CNTN2	297	45	10057	3.76244	0.999551	1	1
E20-D0	GOTERM_BP_DIRECT	GO:0061024~membrane organization	3	0.618557	0.0444481	HSPA8, PMP2, DHCR24	258	12	8994	8.71512	1	1	1
E20-D0	GOTERM_BP_DIRECT	GO:0060326~cell chemotaxis	4	0.824742	0.0487835	DOCK4, HPS5, CXCL14, EPHA2	258	29	8994	4.80834	1	1	1
E20-D0	GOTERM_BP_DIRECT	GO:0002035~brain renin-angiotensin system	2	0.412371	0.0563358	RPS6KA2, AGTR2	258	2	8994	34.8605	1	1	1
E20-D0	GOTERM_BP_DIRECT	GO:0048732~gland development	2	0.412371	0.0563358	CCKBR, HRH2	258	2	8994	34.8605	1	1	1
E20-D0	GOTERM_BP_DIRECT	GO:0051673~membrane disruption in other organism	2	0.412371	0.0563358	CATH1, CATH3	258	2	8994	34.8605	1	1	1
E20-D0	GOTERM_MF_DIRECT	GO:0016717~oxidoreductase activity, acting on paired donors, with oxidation of a pair of donors resulting in the reduction of molecular oxygen to two molecules of water	2	0.412371	0.0568372	SCD, SCD5	247	2	8532	34.5425	1	1	1
E20-D0	GOTERM_MF_DIRECT	GO:0005178~integrin binding	3	0.618557	0.0599891	NOV, ITGB3, CTGF	247	14	8532	7.40197	1	1	1
E20-D0	GOTERM_CC_DIRECT	GO:0005887~integral component of plasma membrane	24	4.94845	0.0607365	SLC22A3, OPN3, KCNH5, TNFRSF6B, SEMA6D, HVCN1, AQP9, SLC6A14, SLC16A12, KCNJ15, SLC6A11, TNFRSF11B, EDA2R, PROKR2, EPGN, CYSLTR1, SLC22A16, SLCO4C1, LOC100859173, F2RL1, LOC101752158, FGFR3, LGR5, EPHA2	297	555	10057	1.4643	0.999985	1	1
E20-D0	GOTERM_BP_DIRECT	GO:0001558~regulation of cell growth	4	0.824742	0.0622572	NOV, IGFBP4, KAZALD1, CTGF	258	32	8994	4.35756	1	1	1
E20-D0	GOTERM_BP_DIRECT	GO:0032496~response to lipopolysaccharide	5	1.03093	0.0641555	SRR, TNFRSF6B, GCH1, BDKRB1, TNFRSF11B	258	53	8994	3.28872	1	1	1
E20-D0	GOTERM_CC_DIRECT	GO:0043235~receptor complex	6	1.23711	0.0665268	HSP90AA1, VIPR1, VDR, NT5DC3, PGR, HSPA2	297	74	10057	2.74556	0.999995	1	1
E20-D0	GOTERM_BP_DIRECT	GO:0045429~positive regulation of nitric oxide biosynthetic process	3	0.618557	0.0750323	HSP90AA1, GCH1, DDAH1	258	16	8994	6.53634	1	1	1
E20-D0	GOTERM_BP_DIRECT	GO:0042127~regulation of cell proliferation	7	1.4433	0.0798357	EGLN3, TES, TNFRSF6B, TCF7, TNC, TNFRSF11B, LGR5	258	105	8994	2.32403	1	1	1
E20-D0	GOTERM_BP_DIRECT	GO:1903984~positive regulation of TRAIL-activated apoptotic signaling pathway	2	0.412371	0.0833066	TIMP3, ATF3	258	3	8994	23.2403	1	1	1
E20-D0	GOTERM_BP_DIRECT	GO:0060005~vestibular reflex	2	0.412371	0.0833066	TMC1, NR4A3	258	3	8994	23.2403	1	1	1
E20-D0	GOTERM_BP_DIRECT	GO:0061484~hematopoietic stem cell homeostasis	2	0.412371	0.0833066	NOV, NLE1	258	3	8994	23.2403	1	1	1
E20-D0	GOTERM_BP_DIRECT	GO:0042535~positive regulation of tumor necrosis factor biosynthetic process	2	0.412371	0.0833066	HSPB1, THBS1	258	3	8994	23.2403	1	1	1
E20-D0	GOTERM_BP_DIRECT	GO:0006704~glucocorticoid biosynthetic process	2	0.412371	0.0833066	CYP11A1, CYP17A1	258	3	8994	23.2403	1	1	1
E20-D0	GOTERM_BP_DIRECT	GO:1902904~negative regulation of fibril organization	2	0.412371	0.0833066	HSPA8, HSPA2	258	3	8994	23.2403	1	1	1
E20-D0	GOTERM_BP_DIRECT	GO:0055088~lipid homeostasis	3	0.618557	0.0834828	ACOX2, LOC417013, PNPLA2	258	17	8994	6.15185	1	1	1
E20-D0	GOTERM_BP_DIRECT	GO:0042149~cellular response to glucose starvation	3	0.618557	0.0834828	XBP1, NUAK2, HIGD1A	258	17	8994	6.15185	1	1	1
E20-D0	GOTERM_MF_DIRECT	GO:0003840~gamma-glutamyltransferase activity	2	0.412371	0.0840375	GGT7, GGT1	247	3	8532	23.0283	1	1	1
E20-D0	GOTERM_MF_DIRECT	GO:0004872~receptor activity	5	1.03093	0.0898063	ITGB3, CD200R1L, GFRA1, GFRA2, EDA2R	247	59	8532	2.92733	1	1	1
E20-D0	GOTERM_BP_DIRECT	GO:0006955~immune response	7	1.4433	0.0916839	TNFRSF6B, C7, HRH2, TNFSF15, TNFRSF11B, THBS1, CXCL14	258	109	8994	2.23875	1	1	1
E20-D0	GOTERM_BP_DIRECT	GO:0060548~negative regulation of cell death	3	0.618557	0.0922063	NOV, NPAS2, CTGF	258	18	8994	5.81008	1	1	1
E20-D0	GOTERM_CC_DIRECT	GO:0032420~stereocilium	3	0.618557	0.0969776	CLIC5, DOCK4, CIB2	297	18	10057	5.64366	1	1	1
D0-D1	GOTERM_BP_DIRECT	GO:0007155~cell adhesion	14	5.36398	3.7556e-07	LAMA2, COL12A1, TNC, THBS1, RHOB, CTGF, FERMT1, VCAN, NOV, COL6A3, COL8A1, HAS2, TNR, CD44	159	129	8994	6.13895	0.000352589	0.000352276	0.000352276
D0-D1	GOTERM_CC_DIRECT	GO:0005615~extracellular space	29	11.1111	1.07301e-06	SEMA3C, COL12A1, TNC, LPL, SEMA3F, PCSK6, LOXL2, CTGF, STC2, TIMP3, PTGDS, LOC769704, SERPINB2, ANGPT1, IL15, FST, NOG, PXDNL, HSPA2, DKK2, TGFBR3, CILP, TNFSF4, CD109, COL6A3, PTX3, EZR, FBN1, FGF10	177	587	10057	2.80708	0.000146992	0.000147003	0.000143784
D0-D1	GOTERM_CC_DIRECT	GO:0005604~basement membrane	8	3.06513	7.17876e-06	COL28A1, ADAMTS1, TNC, TIMP3, COL8A1, NTN1, LOXL2, FBN1	177	42	10057	10.8227	0.00098301	0.000491745	0.000480977
D0-D1	GOTERM_CC_DIRECT	GO:0005578~proteinaceous extracellular matrix	12	4.5977	1.65149e-05	TGFBR3, VCAN, NOV, SMOC1, COL12A1, TNC, COL6A3, TNR, TIMP3, MATN3, CTGF, FBN1	177	130	10057	5.24485	0.00226	0.000754181	0.000737666
D0-D1	GOTERM_MF_DIRECT	GO:0008201~heparin binding	8	3.06513	0.000171069	TGFBR3, NOV, ADAMTS1, LPL, PCSK6, THBS1, CTGF, FGF10	150	68	8532	6.69176	0.0374331	0.0383195	0.0383195
D0-D1	GOTERM_BP_DIRECT	GO:0045429~positive regulation of nitric oxide biosynthetic process	4	1.53257	0.00251788	DDAH1, IL1R1, PTX3, KLF4	159	16	8994	14.1415	0.906263	1	1
D0-D1	GOTERM_CC_DIRECT	GO:0031012~extracellular matrix	7	2.68199	0.00368246	CILP, COL12A1, COL8A1, PCSK6, THBS1, FBN1, FGF10	177	85	10057	4.67923	0.396753	0.126124	0.123362
D0-D1	GOTERM_CC_DIRECT	GO:0005887~integral component of plasma membrane	19	7.27969	0.00837881	SCARB1, SLC22A3, TENM3, TNFRSF6B, GPR34, NPY4R, AVPR2, HTR1A, SGMS2, TSHR, EDA2R, ADRA2A, TGFBR3, CYSLTR2, F2RL1, HAS2, PAG1, KCNJ2, EPHA2	177	555	10057	1.94516	0.684227	0.215665	0.210942
D0-D1	GOTERM_CC_DIRECT	GO:0043235~receptor complex	6	2.29885	0.00944518	TGFBR3, VIPR1, RAMP3, HSPA2, LRP2, ADRA2A	177	74	10057	4.60696	0.727506	0.215665	0.210942
D0-D1	GOTERM_BP_DIRECT	GO:0001935~endothelial cell proliferation	3	1.14943	0.0125803	SCARB1, PIK3CB, LOXL2	159	10	8994	16.9698	0.999993	1	1
D0-D1	GOTERM_BP_DIRECT	GO:0045597~positive regulation of cell differentiation	3	1.14943	0.0125803	SOCS3, JUND, CTGF	159	10	8994	16.9698	0.999993	1	1
D0-D1	GOTERM_BP_DIRECT	GO:0001837~epithelial to mesenchymal transition	3	1.14943	0.0180318	TGFBR3, NOG, LOXL2	159	12	8994	14.1415	1	1	1
D0-D1	GOTERM_CC_DIRECT	GO:0005581~collagen trimer	4	1.53257	0.0211887	C1QTNF6, COL12A1, COL6A3, COL8A1	177	34	10057	6.68461	0.946818	0.392741	0.384141
D0-D1	GOTERM_CC_DIRECT	GO:0009986~cell surface	10	3.83142	0.0229338	SCARB1, LRFN5, RAMP3, CD109, TNR, LPL, MST1R, PCSK6, EPHA2, FGF10	177	236	10057	2.40759	0.958353	0.392741	0.384141
D0-D1	GOTERM_BP_DIRECT	GO:0034198~cellular response to amino acid starvation	3	1.14943	0.027718	CDKN1A, RNF152, ATF3	159	15	8994	11.3132	1	1	1
D0-D1	GOTERM_BP_DIRECT	GO:0001501~skeletal system development	4	1.53257	0.0306428	VCAN, NOG, EPHA2, FBN1	159	39	8994	5.80164	1	1	1
D0-D1	GOTERM_BP_DIRECT	GO:0002040~sprouting angiogenesis	3	1.14943	0.031318	ANGPT1, THBS1, LOXL2	159	16	8994	10.6061	1	1	1
D0-D1	GOTERM_BP_DIRECT	GO:1900625~positive regulation of monocyte aggregation	2	0.766284	0.0348278	NR4A3, HAS2	159	2	8994	56.566	1	1	1
D0-D1	GOTERM_BP_DIRECT	GO:0042167~heme catabolic process	2	0.766284	0.0348278	HMOX1, BLVRA	159	2	8994	56.566	1	1	1
D0-D1	GOTERM_BP_DIRECT	GO:0060548~negative regulation of cell death	3	1.14943	0.0390308	NOV, NPAS2, CTGF	159	18	8994	9.42767	1	1	1
D0-D1	GOTERM_CC_DIRECT	GO:0045121~membrane raft	5	1.91571	0.0457703	STOML3, ANGPT1, TNR, PAG1, CARD11	177	77	10057	3.68956	0.998369	0.696726	0.681469
D0-D1	GOTERM_BP_DIRECT	GO:0032870~cellular response to hormone stimulus	3	1.14943	0.0517778	JUND, AVPR2, ADRA2A	159	21	8994	8.08086	1	1	1
D0-D1	GOTERM_BP_DIRECT	GO:0042102~positive regulation of T cell proliferation	3	1.14943	0.0517778	IL15, TNFSF4, CARD11	159	21	8994	8.08086	1	1	1
D0-D1	GOTERM_BP_DIRECT	GO:0090004~positive regulation of establishment of protein localization to plasma membrane	3	1.14943	0.0517778	RAMP3, EZR, EPHA2	159	21	8994	8.08086	1	1	1
D0-D1	GOTERM_BP_DIRECT	GO:1903984~positive regulation of TRAIL-activated apoptotic signaling pathway	2	0.766284	0.0517871	TIMP3, ATF3	159	3	8994	37.7107	1	1	1
D0-D1	GOTERM_MF_DIRECT	GO:0005501~retinoid binding	2	0.766284	0.0680577	RBP7, PTGDS	150	4	8532	28.44	1	1	1
D0-D1	GOTERM_BP_DIRECT	GO:0045580~regulation of T cell differentiation	2	0.766284	0.0684501	IL15, CARD11	159	4	8994	28.283	1	1	1
D0-D1	GOTERM_BP_DIRECT	GO:0060513~prostatic bud formation	2	0.766284	0.0684501	NOG, FGF10	159	4	8994	28.283	1	1	1
D0-D1	GOTERM_BP_DIRECT	GO:0048146~positive regulation of fibroblast proliferation	3	1.14943	0.0707013	CDKN1A, FOSL2, FGF10	159	25	8994	6.78792	1	1	1
D0-D1	GOTERM_BP_DIRECT	GO:0007017~microtubule-based process	3	1.14943	0.0808813	TUBB2A, NEK2, TUBA4B	159	27	8994	6.28512	1	1	1
D0-D1	GOTERM_BP_DIRECT	GO:0030890~positive regulation of B cell proliferation	3	1.14943	0.0808813	CDKN1A, NFATC2, CARD11	159	27	8994	6.28512	1	1	1
D0-D1	GOTERM_BP_DIRECT	GO:0007169~transmembrane receptor protein tyrosine kinase signaling pathway	4	1.53257	0.0815675	VCAM1, MST1R, GFRA2, PAG1	159	58	8994	3.90111	1	1	1
D0-D1	GOTERM_CC_DIRECT	GO:0032809~neuronal cell body membrane	2	0.766284	0.084508	KCNB1, KCNA2	177	5	10057	22.7277	0.999994	1	0.985294
D0-D1	GOTERM_BP_DIRECT	GO:0048730~epidermis morphogenesis	2	0.766284	0.0848222	KLF4, FGF10	159	5	8994	22.6264	1	1	1
D0-D1	GOTERM_BP_DIRECT	GO:0010886~positive regulation of cholesterol storage	2	0.766284	0.0848222	SCARB1, LPL	159	5	8994	22.6264	1	1	1
D0-D1	GOTERM_BP_DIRECT	GO:0033173~calcineurin-NFAT signaling cascade	2	0.766284	0.0848222	NFATC2, NFATC1	159	5	8994	22.6264	1	1	1
D0-D1	GOTERM_BP_DIRECT	GO:0070373~negative regulation of ERK1 and ERK2 cascade	3	1.14943	0.0861315	TIMP3, EZR, ATF3	159	28	8994	6.06065	1	1	1
D0-D1	GOTERM_BP_DIRECT	GO:0007165~signal transduction	8	3.06513	0.0893166	STOML3, TENM3, NOV, IL15, SMOC1, IL1RAPL2, RHPN2, CTGF	159	218	8994	2.07582	1	1	1
D0-D1	GOTERM_BP_DIRECT	GO:0030335~positive regulation of cell migration	5	1.91571	0.0936385	TGFBR3, SEMA3C, HAS2, SEMA3F, ADRA2A	159	98	8994	2.88602	1	1	1
D1-D3	GOTERM_BP_DIRECT	GO:0042742~defense response to bacterium	8	2.90909	1.83334e-06	AVBD5, AVBD6, AVBD1, AVBD2, LYG2, EXFABP, LYZ, MPO	167	33	8994	13.0561	0.00162303	0.00162251	0.00162251
D1-D3	GOTERM_CC_DIRECT	GO:0005576~extracellular region	17	6.18182	2.32664e-05	AVBD4, AVBD5, AVBD6, AVBD1, AVBD2, IGFBP2, LPL, TXN, BMP7, AVD, CATH3, CATH1, ESM1, SFRP2, BGLAP, LYG2, AVBD7	176	275	10057	3.53242	0.00380846	0.0022661	0.0022661
D1-D3	GOTERM_CC_DIRECT	GO:0005615~extracellular space	26	9.45455	2.76354e-05	PCSK2, LECT2, STC1, LPL, EXFABP, VLDLR, CPZ, MPO, CTGF, HBBA, VWC2L, LOC769704, TIMP4, EDN2, TGFB3, INHBB, HPS5, SEMA3DL, LYZ, ADAMTS20, SFRP2, CILP, TNFSF4, KIT, CD9, SMPDL3A	176	587	10057	2.53099	0.00452201	0.0022661	0.0022661
D1-D3	GOTERM_BP_DIRECT	GO:0050829~defense response to Gram-negative bacterium	6	2.18182	7.94348e-05	CHGA, AVBD4, CATH1, AVBD7, LYZ, CATH3	167	25	8994	12.9255	0.0679623	0.0351499	0.0351499
D1-D3	GOTERM_BP_DIRECT	GO:0019835~cytolysis	4	1.45455	0.000913654	CATH1, MMD2, LYG2, LYZ	167	11	8994	19.5841	0.555083	0.269528	0.269528
D1-D3	GOTERM_BP_DIRECT	GO:0050830~defense response to Gram-positive bacterium	5	1.81818	0.00121838	CHGA, AVBD4, CATH1, LYZ, CATH3	167	26	8994	10.357	0.660453	0.269567	0.269567
D1-D3	GOTERM_MF_DIRECT	GO:0003810~protein-glutamine gamma-glutamyltransferase activity	3	1.09091	0.00457084	EPB42, TGM4, TGM3	154	6	8532	27.7013	0.712381	1	1
D1-D3	GOTERM_BP_DIRECT	GO:0019229~regulation of vasoconstriction	3	1.09091	0.0048375	HRH1, EDN2, ADRA2C	167	6	8994	26.9281	0.986383	0.856237	0.856237
D1-D3	GOTERM_BP_DIRECT	GO:0043154~negative regulation of cysteine-type endopeptidase activity involved in apoptotic process	4	1.45455	0.0117554	SFRP2, BIRC5, DHCR24, KLF4	167	26	8994	8.28558	0.999972	1	1
D1-D3	GOTERM_BP_DIRECT	GO:0006979~response to oxidative stress	5	1.81818	0.0133327	DHCR24, OXSR1, PSEN1, PTGS2, MPO	167	50	8994	5.38563	0.999993	1	1
D1-D3	GOTERM_BP_DIRECT	GO:0006952~defense response	3	1.09091	0.0166941	AVBD1, AVBD2, CATH3	167	11	8994	14.6881	1	1	1
D1-D3	GOTERM_BP_DIRECT	GO:0097009~energy homeostasis	3	1.09091	0.0166941	EDN2, SLC35D3, PRCP	167	11	8994	14.6881	1	1	1
D1-D3	GOTERM_BP_DIRECT	GO:0018149~peptide cross-linking	3	1.09091	0.0197926	EPB42, TGM4, TGM3	167	12	8994	13.4641	1	1	1
D1-D3	GOTERM_BP_DIRECT	GO:0001558~regulation of cell growth	4	1.45455	0.0206952	ESM1, IGFBP2, CYR61, CTGF	167	32	8994	6.73204	1	1	1
D1-D3	GOTERM_CC_DIRECT	GO:0048471~perinuclear region of cytoplasm	10	3.63636	0.024953	CHGA, SLC9A3R1, DGAT2, HYAL2, MAP7, PTK2B, MMD2, INHBB, TPPP, GDPD5	176	241	10057	2.37104	0.984144	1	1
D1-D3	GOTERM_MF_DIRECT	GO:0005178~integrin binding	3	1.09091	0.025243	ESM1, CYR61, CTGF	154	14	8532	11.872	0.999045	1	1
D1-D3	GOTERM_CC_DIRECT	GO:0005578~proteinaceous extracellular matrix	7	2.54545	0.0258673	COL2A1, ADAMTSL2, CPZ, CYR61, TIMP4, CTGF, ADAMTS20	176	130	10057	3.07688	0.986405	1	1
D1-D3	GOTERM_BP_DIRECT	GO:0045666~positive regulation of neuron differentiation	4	1.45455	0.0262382	VWC2L, MMD2, GDPD5, ADRA2C	167	35	8994	6.155	1	1	1
D1-D3	GOTERM_BP_DIRECT	GO:0019915~lipid storage	3	1.09091	0.0342966	DGAT2, CIDEA, CRY1	167	16	8994	10.0981	1	1	1
D1-D3	GOTERM_MF_DIRECT	GO:0004850~uridine phosphorylase activity	2	0.727273	0.0355455	UPP2, UPP1	154	2	8532	55.4026	0.999947	1	1
D1-D3	GOTERM_BP_DIRECT	GO:0009166~nucleotide catabolic process	2	0.727273	0.0365749	UPP2, UPP1	167	2	8994	53.8563	1	1	1
D1-D3	GOTERM_BP_DIRECT	GO:0032762~mast cell cytokine production	2	0.727273	0.0365749	CHGA, KIT	167	2	8994	53.8563	1	1	1
D1-D3	GOTERM_BP_DIRECT	GO:0010871~negative regulation of receptor biosynthetic process	2	0.727273	0.0365749	PPARG, PPARA	167	2	8994	53.8563	1	1	1
D1-D3	GOTERM_BP_DIRECT	GO:0002551~mast cell chemotaxis	2	0.727273	0.0365749	CHGA, KIT	167	2	8994	53.8563	1	1	1
D1-D3	GOTERM_BP_DIRECT	GO:0051673~membrane disruption in other organism	2	0.727273	0.0365749	CATH1, CATH3	167	2	8994	53.8563	1	1	1
D1-D3	GOTERM_BP_DIRECT	GO:0007399~nervous system development	5	1.81818	0.0400775	PCSK2, TGFB3, DPF3, SIM1, GFRA2	167	70	8994	3.84688	1	1	1
D1-D3	GOTERM_MF_DIRECT	GO:0008083~growth factor activity	4	1.45455	0.0413986	TGFB3, MDK, OSGIN1, INHBB	154	43	8532	5.15373	0.99999	1	1
D1-D3	GOTERM_BP_DIRECT	GO:0060548~negative regulation of cell death	3	1.09091	0.0426939	CYR61, NPAS2, CTGF	167	18	8994	8.97605	1	1	1
D1-D3	GOTERM_BP_DIRECT	GO:0006629~lipid metabolic process	4	1.45455	0.0498299	GNLY, CIDEA, LPL, GDPD5	167	45	8994	4.78723	1	1	1
D1-D3	GOTERM_BP_DIRECT	GO:0045860~positive regulation of protein kinase activity	3	1.09091	0.0517684	MMD2, VLDLR, CYR61	167	20	8994	8.07844	1	1	1
D1-D3	GOTERM_MF_DIRECT	GO:0034185~apolipoprotein binding	2	0.727273	0.0528446	LPL, VLDLR	154	3	8532	36.9351	1	1	1
D1-D3	GOTERM_MF_DIRECT	GO:0003796~lysozyme activity	2	0.727273	0.0528446	LYG2, LYZ	154	3	8532	36.9351	1	1	1
D1-D3	GOTERM_MF_DIRECT	GO:0050544~arachidonic acid binding	2	0.727273	0.0528446	EXFABP, S100A9	154	3	8532	36.9351	1	1	1
D1-D3	GOTERM_BP_DIRECT	GO:0016998~cell wall macromolecule catabolic process	2	0.727273	0.0543605	LYG2, LYZ	167	3	8994	35.9042	1	1	1
D1-D3	GOTERM_CC_DIRECT	GO:0005887~integral component of plasma membrane	16	5.81818	0.0596718	SLC24A2, TNFRSF6B, P2RY14, CHRM4, SLC16A12, KCNJ15, SLC4A1, PSEN1, ADRA2C, AQP1, TSPAN8, TSPAN18, CD9, SLC16A7, FGFR3, LGR5	176	555	10057	1.64734	0.999959	1	1
D1-D3	GOTERM_MF_DIRECT	GO:0005509~calcium ion binding	13	4.72727	0.0633365	SLC24A2, TNNC1, TBC1D9, VLDLR, DLK2, SYTL2, NELL2, PCLO, BGLAP, CAPN3, MYL9, S100A9, TGM3	154	409	8532	1.76096	1	1	1
D1-D3	GOTERM_BP_DIRECT	GO:0008284~positive regulation of cell proliferation	7	2.54545	0.0672399	ESM1, EDN2, SFRP2, KIT, PTK2B, EXFABP, FGFR3	167	155	8994	2.43222	1	1	1
D1-D3	GOTERM_MF_DIRECT	GO:0005520~insulin-like growth factor binding	2	0.727273	0.0698354	IGFALS, CYR61	154	4	8532	27.7013	1	1	1
D1-D3	GOTERM_BP_DIRECT	GO:0010887~negative regulation of cholesterol storage	2	0.727273	0.0718198	PPARG, PPARA	167	4	8994	26.9281	1	1	1
D1-D3	GOTERM_BP_DIRECT	GO:0070863~positive regulation of protein exit from endoplasmic reticulum	2	0.727273	0.0718198	SEC16B, SLC35D3	167	4	8994	26.9281	1	1	1
D1-D3	GOTERM_BP_DIRECT	GO:0010890~positive regulation of sequestering of triglyceride	2	0.727273	0.0718198	CIDEA, LPL	167	4	8994	26.9281	1	1	1
D1-D3	GOTERM_BP_DIRECT	GO:0010518~positive regulation of phospholipase activity	2	0.727273	0.0718198	FGFR3, CYR61	167	4	8994	26.9281	1	1	1
D1-D3	GOTERM_CC_DIRECT	GO:0012505~endomembrane system	4	1.45455	0.0735199	SLC9A3R1, TBC1D4, TBC1D9, GDPD5	176	56	10057	4.08157	0.999996	1	1
D1-D3	GOTERM_BP_DIRECT	GO:0019221~cytokine-mediated signaling pathway	4	1.45455	0.0740637	EDN2, LRRTM4, CHAD, NYX	167	53	8994	4.06463	1	1	1
D1-D3	GOTERM_CC_DIRECT	GO:0031225~anchored component of membrane	3	1.09091	0.0745217	LPL, GFRA2, RGMA	176	26	10057	6.59331	0.999997	1	1
D1-D3	GOTERM_BP_DIRECT	GO:0006915~apoptotic process	5	1.81818	0.076856	SFRP2, CIDEA, BMF, EXFABP, FGFR3	167	87	8994	3.09519	1	1	1
D1-D3	GOTERM_BP_DIRECT	GO:0043066~negative regulation of apoptotic process	7	2.54545	0.0776645	IL2RB, CAPN3, PTK2B, BIRC5, EXFABP, CYR61, ADAMTS20	167	161	8994	2.34158	1	1	1
D1-D3	GOTERM_BP_DIRECT	GO:0006954~inflammatory response	6	2.18182	0.0791938	HRH1, TNFRSF6B, TNFSF4, KIT, EXFABP, PTGS2	167	124	8994	2.60595	1	1	1
D1-D3	GOTERM_BP_DIRECT	GO:0046426~negative regulation of JAK-STAT cascade	3	1.09091	0.0824709	LRRTM4, CHAD, NYX	167	26	8994	6.21419	1	1	1
D1-D3	GOTERM_BP_DIRECT	GO:0032869~cellular response to insulin stimulus	3	1.09091	0.0824709	TBC1D4, INHBB, PPARG	167	26	8994	6.21419	1	1	1
D1-D3	GOTERM_BP_DIRECT	GO:0044206~UMP salvage	2	0.727273	0.0889586	UPP2, UPP1	167	5	8994	21.5425	1	1	1
D1-D3	GOTERM_BP_DIRECT	GO:0010745~negative regulation of macrophage derived foam cell differentiation	2	0.727273	0.0889586	PPARG, PPARA	167	5	8994	21.5425	1	1	1
D1-D3	GOTERM_BP_DIRECT	GO:0043303~mast cell degranulation	2	0.727273	0.0889586	CHGA, KIT	167	5	8994	21.5425	1	1	1
D1-D3	GOTERM_BP_DIRECT	GO:0006777~Mo-molybdopterin cofactor biosynthetic process	2	0.727273	0.0889586	MOCOS, MOCS1	167	5	8994	21.5425	1	1	1
D1-D3	GOTERM_BP_DIRECT	GO:0010891~negative regulation of sequestering of triglyceride	2	0.727273	0.0889586	PPARG, PPARA	167	5	8994	21.5425	1	1	1
D1-D3	GOTERM_CC_DIRECT	GO:0030141~secretory granule	3	1.09091	0.0900392	CHGA, AVBD1, AVBD2	176	29	10057	5.91125	1	1	1
D1-D3	GOTERM_BP_DIRECT	GO:0043065~positive regulation of apoptotic process	5	1.81818	0.0928282	SFRP2, RPS6KA2, OSGIN1, BMF, PSEN1	167	93	8994	2.8955	1	1	1
D1-D3	GOTERM_BP_DIRECT	GO:0070588~calcium ion transmembrane transport	3	1.09091	0.0936866	SLC24A2, PSEN1, CACNG4	167	28	8994	5.77032	1	1	1
D1-D3	GOTERM_MF_DIRECT	GO:0004860~protein kinase inhibitor activity	3	1.09091	0.0947159	LRRTM4, CHAD, NYX	154	29	8532	5.7313	1	1	1
D1-D3	GOTERM_CC_DIRECT	GO:0042629~mast cell granule	2	0.727273	0.0999909	CHGA, KIT	176	6	10057	19.0473	1	1	1

## Sheet: KEGG
	Category	Term	Count	%	PValue	Genes	List Total	Pop Hits	Pop Total	Fold Enrichment	Bonferroni	Benjamini	FDR
E18-E20	KEGG_PATHWAY	gga04110:Cell cycle	18	2.5641	1.91028e-06	GADD45B, PLK1, BUB1B, TTK, ANAPC10, CCNB3, CCNA2, CDC20, CCNB2, CDC45, ESPL1, PTTG1, CHEK1, CDK1, MCM3, MCM4, BUB1, MAD2L1	180	110	4324	3.93091	0.00020247	0.00020249	0.00020249
E18-E20	KEGG_PATHWAY	gga00260:Glycine, serine and threonine metabolism	9	1.28205	6.64511e-05	CBS, PSAT1, GLDC, CTH, SHMT1, AMT, PHGDH, BPGM, GCAT	180	35	4324	6.17714	0.0070193	0.00352191	0.00352191
E18-E20	KEGG_PATHWAY	gga00750:Vitamin B6 metabolism	4	0.569801	0.00215884	PSAT1, AOX2, PNPO, AOX1	180	7	4324	13.727	0.204739	0.0762792	0.0762792
E18-E20	KEGG_PATHWAY	gga04114:Oocyte meiosis	11	1.56695	0.00340885	CDC20, CCNB2, CPEB1, ESPL1, PTTG1, PLK1, CDK1, BUB1, ANAPC10, AURKA, MAD2L1	180	89	4324	2.96904	0.303687	0.0903346	0.0903346
E18-E20	KEGG_PATHWAY	gga04914:Progesterone-mediated oocyte maturation	9	1.28205	0.011612	CCNB3, CCNA2, CCNB2, CPEB1, PLK1, CDK1, BUB1, ANAPC10, MAD2L1	180	75	4324	2.88267	0.710057	0.246174	0.246174
E18-E20	KEGG_PATHWAY	gga01130:Biosynthesis of antibiotics	15	2.13675	0.0175733	ADSL, GLDC, SHMT1, AMT, BPGM, ACAT1, CBS, PSAT1, CTH, PHGDH, ALDOB, PRODH, PCK1, HAO2, AASS	180	182	4324	1.97985	0.847308	0.310462	0.310462
E18-E20	KEGG_PATHWAY	gga00630:Glyoxylate and dicarboxylate metabolism	5	0.712251	0.0236456	GLDC, SHMT1, AMT, HAO2, ACAT1	180	27	4324	4.44856	0.920861	0.358062	0.358062
E18-E20	KEGG_PATHWAY	gga04512:ECM-receptor interaction	8	1.1396	0.0301933	LAMA2, LAMA1, TNN, COL11A1, CHAD, LAMB4, HMMR, THBS4	180	73	4324	2.63257	0.961218	0.400061	0.400061
E18-E20	KEGG_PATHWAY	gga04115:p53 signaling pathway	7	0.997151	0.0390099	CCNB3, CCNB2, RRM2, GADD45B, CHEK1, CDK1, GTSE1	180	61	4324	2.75665	0.98527	0.45945	0.45945
E18-E20	KEGG_PATHWAY	gga04060:Cytokine-cytokine receptor interaction	11	1.56695	0.0790423	CNTFR, NGFR, CSF3R, TNFRSF6B, IL15, LIFR, TNFRSF25, CCR5, CXCL14, IL18R1, CCR2	180	146	4324	1.80989	0.999838	0.711143	0.711143
E18-E20	KEGG_PATHWAY	gga01230:Biosynthesis of amino acids	6	0.854701	0.0852703	CBS, PSAT1, CTH, SHMT1, PHGDH, ALDOB	180	57	4324	2.52865	0.999921	0.711143	0.711143
E18-E20	KEGG_PATHWAY	gga03320:PPAR signaling pathway	6	0.854701	0.095578	FABP3, GK, ACSL1, LPL, APOA1, PCK1	180	59	4324	2.44294	0.999976	0.711143	0.711143
E18-E20	KEGG_PATHWAY	gga00061:Fatty acid biosynthesis	3	0.42735	0.0985676	ACSL1, FASN, ACACB	180	13	4324	5.54359	0.999983	0.711143	0.711143
E20-D0	KEGG_PATHWAY	gga04512:ECM-receptor interaction	8	1.64948	0.00220777	COMP, LAMB3, ITGB3, LAMB4, TNC, COL6A3, THBS1, CD44	110	73	4324	4.30785	0.169442	0.185453	0.185453
E20-D0	KEGG_PATHWAY	gga04080:Neuroactive ligand-receptor interaction	14	2.8866	0.0136916	GRIA1, VIPR1, SCTR, GRIK1, PRLR, CYSLTR1, CCKBR, ADORA2B, HRH2, CNR1, LOC100859173, F2RL1, BDKRB1, AGTR2	110	262	4324	2.10049	0.6859	0.575048	0.575048
E20-D0	KEGG_PATHWAY	gga04510:Focal adhesion	10	2.06186	0.041182	SHC4, COMP, SHC2, LAMB3, ITGB3, LAMB4, TNC, COL6A3, THBS1, MYLK3	110	184	4324	2.13636	0.970769	1	1
E20-D0	KEGG_PATHWAY	gga03320:PPAR signaling pathway	5	1.03093	0.0603687	ACOX2, GK, SCD, SCD5, ACSL4	110	59	4324	3.33128	0.994649	1	1
E20-D0	KEGG_PATHWAY	gga04060:Cytokine-cytokine receptor interaction	8	1.64948	0.0740551	TNFRSF6B, CXCR1, TNFSF15, TNFSF4, TNFRSF11B, PRLR, CXCL14, EDA2R	110	146	4324	2.15392	0.99844	1	1
D0-D1	KEGG_PATHWAY	gga04080:Neuroactive ligand-receptor interaction	14	5.36398	0.00126858	VIPR1, NPY4R, AVPR2, HTR1A, RXFP1, TSHR, ADRA2A, CYSLTR2, CCKBR, ADORA2B, MC5R, APLNR, F2RL1, BDKRB1	84	262	4324	2.75064	0.0850236	0.0888007	0.0888007
D0-D1	KEGG_PATHWAY	gga04512:ECM-receptor interaction	6	2.29885	0.0124948	LAMA2, TNC, COL6A3, TNR, THBS1, CD44	84	73	4324	4.23092	0.585279	0.437319	0.437319
D0-D1	KEGG_PATHWAY	gga04510:Focal adhesion	8	3.06513	0.061694	LAMA2, TNC, COL6A3, TNR, FLNB, PIK3CB, THBS1, MYLK3	84	184	4324	2.2381	0.988409	1	1
D1-D3	KEGG_PATHWAY	gga03320:PPAR signaling pathway	6	2.18182	0.00175917	ACSL6, LPL, PPARG, ANGPTL4, PPARA, CYP8B1	66	59	4324	6.66256	0.111276	0.117864	0.117864
D1-D3	KEGG_PATHWAY	gga04931:Insulin resistance	6	2.18182	0.0140376	SREBF1, PPP1R3C, TBC1D4, PPP1R3B, RPS6KA2, PPARA	66	96	4324	4.0947	0.612168	0.47026	0.47026
D1-D3	KEGG_PATHWAY	gga04060:Cytokine-cytokine receptor interaction	6	2.18182	0.06711	TNFRSF6B, TGFB3, TNFSF4, IL2RB, CXCR4, BMP7	66	146	4324	2.6924	0.99048	0.948767	0.948767
D1-D3	KEGG_PATHWAY	gga00980:Metabolism of xenobiotics by cytochrome P450	3	1.09091	0.0782999	EPHX1L, HSD11B1A, CYP1B1	66	31	4324	6.34018	0.995759	0.948767	0.948767
D1-D3	KEGG_PATHWAY	gga04080:Neuroactive ligand-receptor interaction	8	2.90909	0.0962108	GABRP, HRH1, CALCR, P2RY14, CHRM4, GRIK4, ADRA2C, GABRD	66	262	4324	2.00046	0.998861	0.948767	0.948767
D1-D3	KEGG_PATHWAY	gga00260:Glycine, serine and threonine metabolism	3	1.09091	0.0964793	MAOB, GLDC, PHGDH	66	35	4324	5.61558	0.998884	0.948767	0.948767
D1-D3	KEGG_PATHWAY	gga04350:TGF-beta signaling pathway	4	1.45455	0.0991249	TGFB3, ID4, INHBB, BMP7	66	74	4324	3.54136	0.999083	0.948767	0.948767
