# Supplementary material for: RNA-seq Based Transcriptome Analysis Reveals The Cross-Talk of Macrophage and Adipocyte of Chicken Subcutaneous Adipose Tissue during The Embryonic and Post-Hatch Period
Source: Front Immunol. 2022 Jul 15;13:889439. doi: 10.3389/fimmu.2022.889439 (PMC9334849; doi:10.3389/fimmu.2022.889439)
Supplement: Supplementary Table S6 — Subcutaneous fat VS Abdominal fat E20-D1 genes list. [file Table_6.xlsx]

## Sheet: Sheet1
	Subcataneous fat E20-D1	Abdominal fat E20-D1	Abdominal fat E20-D1 only	Subcataneous E20-D1 only	commom
	RHOH	ENTPD3	ATG13	RHOH	ENTPD3
	UBE2T	HIF3A	OSGIN1	UBE2T	HIF3A
	RXFP1	ATG13	FGFR3	RXFP1	MATN2
	RGS10	MATN2	CGTL	RGS10	AMY2A
	ARHGDIB	OSGIN1	CRY2	ARHGDIB	CCDC80
	ATP1B4	AMY2A	ZDHHC20	ATP1B4	CXCL14
	APBB1IP	CCDC80	COL6A3	APBB1IP	PRSS23
	LSS	FGFR3	LSP1	LSS	ALDH1L2
	ANGPTL5	CGTL	EGFLAM	ANGPTL5	CNTNAP1
	ME1	CXCL14	BNIP3	ME1	RRAD
	SNAP91	PRSS23	PGPEP1	SNAP91	C7
	TIAM1	ALDH1L2	DHCR24	TIAM1	ENTPD2
	GFI1B	CRY2	WNK4	GFI1B	HLF
	LPAR4	ZDHHC20	HSP90AA1	LPAR4	RIPPLY3
	SLC2A5	CNTNAP1	EGLN3	SLC2A5	CPEB2
	-	COL6A3	PRSS35	-	GRIK1
	LIFR	RRAD	SOD3	LIFR	COL6A2
	BLK	C7	SRPX	BLK	MCM3
	FDFT1	LSP1	C3orf70	FDFT1	MYOZ3
	AvBD2	EGFLAM	C12H3orf18	AvBD2	MMR1L1
	-	BNIP3	FKBP10	GYS1	CHCHD10
	GYS1	PGPEP1	GLUL	SNX22	IL1RAPL2
	SNX22	ENTPD2	ARNTL2	HERC3	LGR5
	-	HLF	EPB41L4B	PIK3AP1	GRIN3A
	HERC3	DHCR24	LONRF3	KIAA0753	FBN2
	PIK3AP1	WNK4	HSPH1	TBX3	STOML3
	-	HSP90AA1	HSD17B1	IGSF6	SMOC1
	KIAA0753	EGLN3	CA2	PXK	B3GALNT1
	-	PRSS35	NPAS2	TBXA2R	INHBB
	TBX3	RIPPLY3	BPGM	THSD4	LOXL1
	-	SOD3	COL6A1	ZDHHC13	DUSP5
	IGSF6	SRPX	VWCE	BTBD8	TTC8
	PXK	CPEB2	HPS5	TOP3A	RNF144A
	TBXA2R	C3orf70	LOC107049685	TAPBPL	DGAT2
	THSD4	C12H3orf18	NTN1	MRRF	PHTF2
	ZDHHC13	FKBP10	PTGDS	NCAPG	MMD2
	-	GLUL	MAZ	RNF169	ASPN
	BTBD8	ARNTL2	COL7A1	SLCO2B1	HNMT
	-	EPB41L4B	PRELP	RGS3	ECM2
	TOP3A	LONRF3	BHLHE40	TTC14	DDHD2
	-	HSPH1	PLBD1	ARHGAP15	REM1
	TAPBPL	HSD17B1	PODN	SRGAP1	PRKAR2B
	MRRF	GRIK1	STON1	ZBTB25	MDFI
	NCAPG	CA2	KLF9	CDK18	ABCC8
	RNF169	NPAS2	LOC101749016	MFSD4A	B3GNT5
	SLCO2B1	COL6A2	COL5A1	WWP2	TPPP3
	RGS3	BPGM	TMEM184B	LIMD2	SLC15A2
	TTC14	MCM3	OLFML2B	SLC44A2	ST14
	IL1RAPL2	COL6A1	NIPA1	SCPEP1	PLIN4
	-	MYOZ3	COL4A5	PIK3CD	TNFRSF6B
	ARHGAP15	MMR1L1	CADPS	TLR2-1	CYP17A1
	SRGAP1	VWCE	GLIPR2	STK11IP	CKS1B
	PTN	CHCHD10	ADRA1D	ASPM	MRNIP
	ZBTB25	HPS5	NT5DC3	IFIH1	CNR1
	PRKAR2B	LOC107049685	FAM107B	RF00139	SNX11
	CDK18	NTN1	LOC107052653	PRKX	CDC42BPA
	MFSD4A	PTGDS	LOC107053780	CADM1	UPP2
	WWP2	MAZ	PAG1	SLC14A1	TNFAIP8L3
	LIMD2	COL7A1	LOC107053039	HOXB7	DOCK3
	SLC44A2	PRELP	TIMELESS	ZC3HAV1	IL15
	SCPEP1	IL1RAPL2	CYP1A1	gga-mir-3064	FOS
	-	BHLHE40	DAO	PSTPIP2	BUB1
	PIK3CD	LGR5	LPL	MGAT4C	ASIC4
	TLR2-1	PLBD1	JAK1	NOS3	NPTX1
	STK11IP	PODN	LAMA2	RPL37A	GPR183
	ASPM	STON1	SCFD2	PNAT3	NCAPH
	IFIH1	KLF9	SEMA3C	PNAT10	DCLK1
	RF00139	LOC101749016	RBP7	FOXK2	GSTO1
	PRKX	GRIN3A	SLC25A42	MYO1F	DRAM1
	-	FBN2	KIAA1024	P2RX1	COL28A1
	CADM1	STOML3	ITIH5	DGLUCY	TFPI2
	-	COL5A1	XKR6	ADSS	PTN
	SLC14A1	TMEM184B	PCLO	ICA1	ACOT8
	HOXB7	OLFML2B	PNPLA2	GNAI2	RFX2
	-	NIPA1	LOC112531887	ABLIM3	C5H11ORF96
	ZC3HAV1	COL4A5	ACOX1	WDR59	TCEA3
	gga-mir-3064	CADPS	CCL26	FOXP4	GSTA3
	UPP2	SMOC1	PODXL2	SOX18	OPTC
	-	GLIPR2	LOC101750152	MPRIP	C1S
	-	ADRA1D	KLF6	ORAI1	BUB1B
	-	NT5DC3	CYSLTR2	ADAR1	C3AR1
	PSTPIP2	FAM107B	MGP	DDX11	PTAFR
	MGAT4C	B3GALNT1	TNFSF4	DTX3L	RANBP3L
	NOS3	LOC107052653	NPM3	HOOK3	MC5R
	RPL37A	LOC107053780	MAP7	CD200	LMOD1
	PNAT3	INHBB	ZMAT4	MFSD12	PLPP7
	-	PAG1	MEGF6L	EMID1	CPZ
	PNAT10	LOC107053039	DNAJA4	XIAP	KCNQ4
	FOXK2	TIMELESS	GLB1L	FLT1	AOAH
	MYO1F	LOXL1	MMP13	RASL11A	OC3
	P2RX1	DUSP5	LOC107054934	TP63	BIRC5
	DGLUCY	CYP1A1	TPPP	ARHGAP45	ADAMTSL5
	ADSS	DAO	CAPN14	HSPA8	DDIT4
	ICA1	TTC8	COL14A1	BCL2A1	THRB
	-	LPL	FAM89A	CGAS	DES
	GNAI2	JAK1	ABCA12	SYK	PMP2
	ABLIM3	LAMA2	SHMT1	DCLK3	CHODL
	WDR59	SCFD2	ME3	FAM161B	HAO2
	-	SEMA3C	COL4A6	ARHGAP11A	CKAP2
	FOXP4	RNF144A	EHD3	TFRC	STC1
	SOX18	RBP7	ARL15	ZNF710	RGMA
	MPRIP	SLC25A42	CMBL	KCNH2	CASP7
	ORAI1	DGAT2	LOXL2	MAFB	TSPAN18
	PMP2	KIAA1024	TRPC6	DNAJA1	MCM10
	ADAR1	ITIH5	CRTAC1	ANO1	ARL8BL
	DDX11	XKR6	CCDC92B	KLHL6	LIPC
	NMRK2	PCLO	UGP2	BST1	AvBD4
	CENPW	PNPLA2	SUMF1	PAPSS2	KCNC2
	-	LOC112531887	LGMN	VNN1	WISP2
	-	PHTF2	MUSTN1	PRCP	RNASE6
	DTX3L	ACOX1	EML5	TMEM26	CLEC3A
	HOOK3	CCL26	TMEM45A	RHBG	REEP4
	CD200	PODXL2	STARD13	SMC6	ADRA2A
	BUB1	LOC101750152	DHRS3	CYTIP	MFNG
	SLC15A2	KLF6	EEF2K	MCM5	TK1
	MFSD12	CYSLTR2	LOC112531988	CCDC130	ANKRD13B
	EMID1	MMD2	C1H11ORF87	SLC45A4	SMIM3
	-	MGP	CNRIP1	FUT7	LCAT
	RFX2	TNFSF4	NRN1	ID3	CENPI
	XIAP	NPM3	RALGPS1	IPMK	CDCA3
	FLT1	MAP7	LONRF1	LIG1	CENPH
	RASL11A	ZMAT4	SLC35F4	STK17A	C1QA
	TP63	MEGF6L	GRIA1	Pcdh19	SLC1A1
	WISP2	DNAJA4	CABLES2	ADA2	CENPW
	ARHGAP45	GLB1L	KEL	PON2	PRIMA1
	-	MMP13	CYSLTR1	CITED2	TGM3
	-	LOC107054934	PTCHD1	INTS6	NMRK2
	-	TPPP	AHSA1	WDFY2	SLC2A6
	-	CAPN14	CTSO	ARHGAP27
	DRAM1	ASPN	DOT1L	OCLN
	HSPA8	COL14A1	MYO5C	VSIG4
	BCL2A1	FAM89A	TXN	TNNI2
	-	HNMT	KCND3	SORL1
	-	ABCA12	LOC101748400	DOCK11
	CGAS	SHMT1	SHISA9	AP4B1
	DGAT2	ME3	PLXDC1	LYN
	-	COL4A6	GMPR	PLEKHA2
	-	EHD3	TTC28	GBGT1
	SYK	ECM2	ANXA8	ZNF341
	DCLK3	DDHD2	LOC101750931	ALOX5AP
	-	ARL15	RNF19B	ARAP3
	-	CMBL	MOCS1	DIPK2B
	-	LOXL2	LOC418298	CNN1
	FAM161B	TRPC6	IL1R1	TTLL1
	ARHGAP11A	REM1	HSD17B11	APAF1
	-	CRTAC1	SLC25A48	WWC2
	-	PRKAR2B	DKK2	TRIQK
	TFRC	CCDC92B	GGT7	DENND3
	ZNF710	MDFI	PARM1	RASAL2
	KCNH2	ABCC8	GPRC5B	DEPDC1
	MAFB	UGP2	SLC8A3	NEFL
	-	SUMF1	SIPA1L2	OSBPL7
	-	LGMN	PSD3	CRISPLD2
	-	B3GNT5	LOC425431	NOL4L
	RRAD	MUSTN1	SMURF1	GPR20
	DNAJA1	EML5	LOC107054179	AvBD1
	ANO1	TMEM45A	CCDC113	DENND6B
	-	STARD13	LOC112531717	ACP5
	KLHL6	DHRS3	ERBB4	RBMS2
	BST1	EEF2K	GFCBPL	ENG
	PAPSS2	LOC112531988	FKBP5	CLCN7
	-	C1H11ORF87	TMEM61	KRT15
	-	CNRIP1	LOC107053412	KAT7
	VNN1	NRN1	CYCS	FAM117A
	PRCP	RALGPS1	NT5C3B	BOC
	TMEM26	LONRF1	LGI2	NMRK1
	-	SLC35F4	TOR3A	C1QC
	RHBG	TPPP3	NEFH	MHCDMA
	-	GRIA1	BMP6	ACKR2
	SMC6	CABLES2	SLC1A7	SEC14L1
	CYTIP	KEL	PTX3	MYLK
	MCM5	SLC15A2	POF1B	CASP10
	-	CYSLTR1	RHOF	ADGRG1
	CCDC130	PTCHD1	C1QTNF6	SLC7A5
	SLC45A4	ST14	AMT	SHKBP1
	FUT7	PLIN4	CAB39L	BF2
	ID3	TNFRSF6B	SELENOU	GATD1
	IPMK	AHSA1	MYO5A	IL10RA
	MCM10	CTSO	PRC1	MTSS1
	LIG1	CYP17A1	SOX12	MYLIP
	STK17A	DOT1L	LOC107055065	AQP3
	-	CKS1B	FCER2	TMOD4
	Pcdh19	MYO5C	LOC101749846	AVD
	ADA2	TXN	CTNNA2	HAGHL
	-	KCND3	FGL2	INTS9
	PON2	LOC101748400	LOC112532097	RBBP8
	CITED2	MRNIP	LOC101751783	KCNK1
	-	CNR1	ITGBL1	OSBPL3
	INTS6	SHISA9	NR1D1_1	MAP3K21
	WDFY2	PLXDC1	LOC112529984	CLSTN3
	-	SNX11	GFRA2	CATHL1
	ARHGAP27	GMPR	HES1	ATXN7L1
	-	TTC28	PDPN	SLC41A1
	OCLN	ANXA8	THBS1	P2RY1
	VSIG4	LOC101750931	SLC7A1	PIAS1
	-	RNF19B	LOC112532559	DDX17
	-	MOCS1	EXOC3L	LIPA
	TNNI2	LOC418298	LOC112530958	SGSH
	SORL1	IL1R1	NOP16	DEF6
	DOCK11	HSD17B11	LACC1	CD1B
	AP4B1	SLC25A48	TMEM37	NPL
	-	DKK2	ENPP6	P2RX5
	LYN	GGT7	COL23A1	SH2B3
	PLEKHA2	PARM1	IGFBP4	FBXL18
	GBGT1	GPRC5B	LOC101748689	ZNF362
	-	SLC8A3	ARHGAP20	CHD7
	ZNF341	SIPA1L2	PLCB1	PLEK
	ALOX5AP	PSD3	LYG2	SCARB1
	ECM2	CDC42BPA	LOC107052041	GMIP
	ARAP3	LOC425431	TNIP2	ARSA
	DIPK2B	SMURF1	C4A	GRK3
	CNN1	LOC107054179	TNR	SCRT2
	DCLK1	CCDC113	TMC1	GTSE1
	-	LOC112531717	ADAMTS5	TMEM119
	TTLL1	ERBB4	TMEM200B	CHD2
	APAF1	GFCBPL	CES1L2	ETV5
	WWC2	FKBP5	PAQR8	CMTR1
	TTC8	UPP2	TMEM117	GRAMD1B
	TRIQK	TNFAIP8L3	CRLF1	LY96
	DENND3	TMEM61	TFCP2L1	ITGA3
	-	DOCK3	LOC776507	OTULINL
	RASAL2	LOC107053412	SBK2	LZTR1
	DEPDC1	CYCS	C5H14orf159	CDK2
	NEFL	NT5C3B	ADRA2C	CDH5
	OSBPL7	LGI2	CCAH221	TROJANZ
	CRISPLD2	TOR3A	LAMB3	SH3BP2
	NOL4L	NEFH	CDT1	CENPN
	GPR20	IL15	GPAT3	GSDMA
	AvBD1	BMP6	SEZ6L	PARVB
	DENND6B	FOS	ENPP1	PARVG
	ACP5	SLC1A7	AIFM2	PPM1J
	RBMS2	PTX3	CPQ	NARF
	-	POF1B	UPP1	RASGRP3
	-	RHOF	LOC107055350	SSRP1
	ENG	C1QTNF6	SLC6A14	ZNF703
	CLCN7	AMT	GINS2	IL13RA1
	KRT15	BUB1	LOC101750701	ACVRL1
	KAT7	CAB39L	RCC1	IFITM5
	FAM117A	SELENOU	SCD	IER5L
	BOC	MYO5A	MSRB1	ITSN2
	NMRK1	ASIC4	TULP1	ITPRIP
	-	PRC1	HMCN1	DDHD1
	C1QC	SOX12	GALNT15	PTPRE
	ADAMTSL5	LOC107055065	LOC101747302	HJURP
	COL28A1	NPTX1	INSIG1	LRMP
	MHCDMA	FCER2	PATJ	SH3GL3
	ACKR2	LOC101749846	CKB	RNASEL
	REEP4	CTNNA2	RRP15	NPTX2
	SEC14L1	FGL2	LOC772096	PTGES3
	MYLK	GPR183	ADAMTS13	NUP210
	CASP10	LOC112532097	AVPR2	F8
	ADGRG1	LOC101751783	LOC101752249	TNFRSF11A
	ANKRD13B	ITGBL1	LOC771494	HCK
	-	NR1D1_1	ADAMTSL3	MYH11
	GRIK1	LOC112529984	LRRC17	SLC4A1
	-	NCAPH	LOC112532474	GALK1
	SLC7A5	GFRA2	LOC100858579	EZH2
	-	DCLK1	COL9A1	IFNAR1
	-	HES1	RACGAP1L	GPR62
	-	PDPN	IGDCC4	EFNA2
	-	THBS1	CDH8	CPED1
	-	SLC7A1	LOC101751974	RIN3
	SHKBP1	LOC112532559	SORCS1	FKBP15
	BF2	EXOC3L	KCNT2	LYPD6
	GATD1	LOC112530958	PGR	gga-mir-1715
	-	NOP16	ACKR4	ARL4C
	IL10RA	LACC1	CPM	ELOVL7
	MTSS1	GSTO1	PCGF3	SAP30L
	MYLIP	TMEM37	SHROOM1	SNAI1
	AQP3	ENPP6	EIF4EBP1	ENGASE
	TMOD4	COL23A1	LOC112530103	KCNAB2
	AVD	IGFBP4	LOC417937	RAMP3
	HAGHL	LOC101748689	LOC101750930	PER3
	-	ARHGAP20	LOC101749424	RTN1
	-	PLCB1	SLC35D3	TSPAN2
	-	LYG2	TPBGL	TM7SF2
	INTS9	LOC107052041	FAM46C	AHSA2
	-	DRAM1	LOC112531885	DALRD3
	RBBP8	TNIP2	LOC424919	UNC93B1
	KCNK1	C4A	TOMM7	PITX2
	OSBPL3	TNR	SEMA6D	BMF
	MAP3K21	TMC1	ERMN	ARHGEF10L
	CLSTN3	ADAMTS5	GPR85	LIMK1
	RNF144A	COL28A1	CCDC169	chTLR1-type2
	CATHL1	TMEM200B	LOC107053553	RHBDF2
	ATXN7L1	CES1L2	LOC107053678	ITPKA
	-	PAQR8	KCNJ15	BCO1
	SLC41A1	TFPI2	SPIK2	ERMP1
	P2RY1	TMEM117	KIAA1755	LRRC8C
	PIAS1	CRLF1	CADPS2	AP2B1
	DDX17	TFCP2L1	LOC101751257	PMAIP1
	LIPA	PTN	SH3RF1	MEF2D
	SGSH	LOC776507	HMP19	TTYH2
	DEF6	SBK2	KAZALD1	ADD2
	-	C5H14orf159	MYO3AL	ZNF395
	-	ADRA2C	APOC3	MAST3
	CD1B	CCAH221	LOC769704	ZFPM1
	NPL	ACOT8	LOC100858809	CATHL2
	P2RX5	LAMB3	SLC16A12	PRMT7
	SH2B3	CDT1	CASP14	DPP4
	FBXL18	GPAT3	LOC107054884	LAMA3
	-	SEZ6L	SLC22A4	RDH11
	-	ENPP1	LOC107054075	GXYLT1
	ZNF362	AIFM2	MATN3	TNRC6C
	CHD7	CPQ	TPTE2	E2F4
	PLEK	UPP1	LOC107054477	COBLL1
	-	RFX2	TNFRSF11B	BORA
	SCARB1	LOC107055350	PPIL1	ST5
	-	C5H11ORF96	CHID1	MAPK11
	-	SLC6A14	LRRC75B	FBN1
	-	GINS2	FREM1	PLXNC1
	GMIP	LOC101750701	POLR2K	CCM2
	ARSA	RCC1	LOC101750611	ANLN
	GRK3	SCD	STARD9	FBN3
	SCRT2	MSRB1	LOC101749205	TRANK1
	GTSE1	TULP1	GPR132	LFNG
	TMEM119	HMCN1	LOC415312	PTGS2
	CHD2	GALNT15	DDAH1	LRRC8A
	ETV5	LOC101747302	GIN1	UTS2R5
	CMTR1	TCEA3	TRABD2B	CLDN19
	GRAMD1B	GSTA3	TBC1D30	SERPINB10B
	-	INSIG1	BHLHE41	SERPINB1
	LY96	PATJ	RRM2	GALNS
	-	CKB	HTR3A	CYBB
	ITGA3	RRP15	COL2A1L	THEM4
	-	OPTC	RHPN2	PDLIM5
	OTULINL	C1S	LOC112532580	CYP2D6
	LZTR1	LOC772096	HRH1	NPRL3
	CDK2	ADAMTS13	ACHRB	TMEM268
	CDH5	AVPR2	CDHR4	SLC46A1
	-	LOC101752249	CILP	ASB6
	TROJANZ	LOC771494	CPLX2	PIK3C2B
	SH3BP2	ADAMTSL3	PCBP2	BBS2
	CENPN	LRRC17	ANKRD29	FAM198B
	GSDMA	BUB1B	HARBI1	GNAO1
	PARVB	LOC112532474	HTR1A	ATP2B1
	PARVG	LOC100858579	CDCP2	SDC3
	-	C3AR1	LOC107052695	CMKLR1
	PPM1J	COL9A1	CATH3	MELK
	NARF	RACGAP1L	SLC22A16	RF00001
	-	PTAFR	TMEM74	GCNT1
	RASGRP3	IGDCC4	A4GNT	ZNF687
	SSRP1	CDH8	ETV4	RCSD1
	-	LOC101751974	TMEM132E	AGPAT3
	-	RANBP3L	NUDT1	ECT2
	ZNF703	SORCS1	SLC5A1	DOCK9
	-	KCNT2	LOC107053751	HOXB3
	-	PGR	GSTT1L	MLKL
	IL13RA1	ACKR4	LOC107054413	PIAS4
	-	MC5R	LOC101751866	COLEC10
	TPPP3	CPM	SLC26A8	KDM2A
	ACVRL1	PCGF3	HRH3L	NPNT
	-	SHROOM1	AEN	CACUL1
	LIPC	LMOD1	LHFPL3	TMEM47
	IFITM5	EIF4EBP1	SLITRK1	gga-mir-6653
	-	LOC112530103	LOC107049937	ADAMTS14
	IER5L	LOC417937	MOB3B	PI15
	ITSN2	PLPP7	VCAM1	H-RAS
	ITPRIP	LOC101750930	ZBTB32	CENPO
	DDHD1	LOC101749424	LOC416169	SORCS2
	PTPRE	SLC35D3	FAM132A	SYNE3
	HJURP	CPZ	XK	KMT2E
	LRMP	TPBGL	TNFRSF14	FBH1
	-	FAM46C	FAM110C	DLK2
	SH3GL3	LOC112531885	C16orf96	TMEM86A
	RNASEL	LOC424919	AKR1B1L	DIXDC1
	-	TOMM7	FAM198A	ACTA2
	NPTX2	SEMA6D	DLK1	GHDC
	-	KCNQ4	OLFR1019L1	ANK1
	PTGES3	ERMN	CBS	TBC1D13
	-	GPR85	CHST7	GEM
	-	CCDC169	LOC112530015	MYOC
	NUP210	LOC107053553	LOC112531198	PIM1
	F8	AOAH	HSPB8	SLBP
	TNFRSF11A	LOC107053678	LOC107055205	DNMT1
	-	KCNJ15	PRSS57	SOX10
	HCK	SPIK2	LOC101748561	ATP10D
	MYH11	KIAA1755	LOC112531160	PRIMPOL
	-	CADPS2	LOC112533222	GPX7
	SLC4A1	LOC101751257	IL1RL2	REEP2
	GALK1	SH3RF1	GRIA2	CYP26B1
	EZH2	HMP19	PTTG1	P2RX7
	-	KAZALD1	POLQ	S100A16
	IFNAR1	MYO3AL	LOC101749271	ANKRD11
	GPR62	OC3	MIOX	CD48
	EFNA2	APOC3	LOC112533301	TIMM10
	CPED1	LOC769704	LOC107052410	MMP9
	RIN3	LOC100858809	APOA1	NCKIPSD
	FKBP15	BIRC5	ADRB3	ZFC3H1
	LYPD6	SLC16A12	NUAK2	ADRA1B
	gga-mir-1715	CASP14	LOC107053383	STIM1
	ARL4C	LOC107054884	CAMP	GCNT7
	-	SLC22A4	AHRR	RASL11AL
	-	LOC107054075	LOC107053723	PLEKHO1
	ELOVL7	MATN3	LOC107051943	IGSF1
	-	TPTE2	PPM1L	HEY1
	-	LOC107054477	HOMER2	CREBRF
	SAP30L	ADAMTSL5	LOC107052601	PGRMC1
	SNAI1	DDIT4	KCNB2	CAMK2B
	ENGASE	TNFRSF11B	ADCYAP1R1	CYP3A4
	-	PPIL1	MXRA5	MGAT4A
	KCNAB2	CHID1	FGL1L	TRIM24
	RAMP3	LRRC75B	SLC17A9	ACSF2
	PER3	FREM1	SUSD3	SMC2
	RTN1	POLR2K	LOC112532540	CD93
	-	THRB	LOC107053517	RUBCN
	NPTX1	LOC101750611	ADAM19	PRKCB
	-	DES	LOC112530152	EFNB2
	TSPAN2	STARD9	LOC100858426	C4
	TM7SF2	LOC101749205	LOC107054202	FRMD4A
	AHSA2	GPR132	FAM83B	RWDD3
	ASIC4	LOC415312	LOC107055306	TMEM39B
	DUSP5	DDAH1	LOC107054535	RHOG
	DALRD3	GIN1	KCNC4	SULT1B
	UNC93B1	TRABD2B	HENMT1	PFKFB2
	PITX2	TBC1D30	CUBN	CMPK2
	BMF	BHLHE41	IRF4	P2RY8
	ARHGEF10L	PMP2	ACAN	RHAG
	LIMK1	RRM2	MEGF11	ACER2
	-	CHODL	TSHR	RPS6
	chTLR1-type2	HAO2	PROKR2	ABHD3
	-	HTR3A	PKIB	HEXB
	RHBDF2	COL2A1L	AvBD7	HS3ST1
	-	CKAP2	LOC769512	HOXA3
	CHCHD10	RHPN2	MAP10	MERTK
	-	LOC112532580	LRG1	ERAP1
	ITPKA	HRH1	NMRAL1	IL4I1
	-	ACHRB	TMEM132B	LMX1B
	-	CDHR4	LECT2	TCIRG1
	BCO1	CILP	EPB41L4A	ENTPD1
	ERMP1	CPLX2	HAVCR1	MFAP5
	LRRC8C	PCBP2	LOC101750312	ARPC1B
	ABCC8	ANKRD29	CEP350L	GDF11
	AP2B1	HARBI1	BCL2L15	HGF
	PMAIP1	HTR1A	CIB2	CSRNP2
	MEF2D	CDCP2	LOC112532438	DLGAP5
	-	STC1	TCF7	KIF18A
	TTYH2	LOC107052695	SYN3	ACAP1
	ADD2	CATH3	PLA2G10L	EPB42
	ZNF395	SLC22A16	TM4SF19	LBH
	MAST3	TMEM74	CRYBA4	CAPN3
	ASPN	RGMA	LOC112531450	SLC37A1
	-	A4GNT	DDO	IKBKE
	ZFPM1	CASP7	CNKSR1	PDE9A
	ENTPD3	ETV4	LOC107054691	SULF1
	CATHL2	TMEM132E	LOC107054021	TTC17
	PRMT7	NUDT1	GPR141	PLCXD1
	DPP4	SLC5A1	TLE1L	PNPLA3
	LAMA3	TSPAN18	GJB2	GPR137C
	RDH11	LOC107053751	CACNB2	MGST2
	GXYLT1	GSTT1L	LOC107049257	METTL27
	TNRC6C	LOC107054413	FAM13C	PPP1R17
	E2F4	LOC101751866	LRP2	NCAPD3
	COBLL1	SLC26A8	C26H1orf106	ITPK1
	-	MCM10	COMP	ZC3H11A
	BORA	HRH3L	NPM2	MMR1L4
	ST5	ARL8BL	LOC107054128	TPX2
	MAPK11	AEN	CDH3	KCNJ2
	FBN1	LHFPL3	CNTN4	BCAS1
	PLXNC1	SLITRK1	LOC107054433	RGS4
	DES	LIPC	LOC107052991	MAP3K6
	CCM2	LOC107049937	SLC30A10	RF02271
	ANLN	MOB3B	NIPAL4	RERGL
	FBN3	VCAM1	GRAMD3	EYA4
	TRANK1	ZBTB32	ISM1	gga-mir-147
	-	LOC416169	LOC107054432	VOPP1
	LFNG	FAM132A	SELENBP1L3	GBE1
	-	XK	HRH2	PTPN6
	-	TNFRSF14	C1QTNF8	PTGER2
	PTGS2	FAM110C	FAM195A	ECE1
	LRRC8A	C16orf96	OPRL1	GINS1
	UTS2R5	AKR1B1L	SFT2D3	GM2A
	CLDN19	FAM198A	CD200R1L	CTSB
	SERPINB10B	DLK1	CATH1	INSRR
	SERPINB1	OLFR1019L1	CSGALNACT1	UHRF1
	GALNS	CBS	RNF157	CHTF18
	CYBB	AvBD4	ACCSL	CCDC88C
	THEM4	CHST7	C12H3orf14	CNOT10
	PDLIM5	LOC112530015	FREM3	CNTRL
	-	LOC112531198		ZDHHC18
	-	HSPB8		GPR182
	-	LOC107055205		CFTR
	-	PRSS57		IRF10
	CYP2D6	LOC101748561		ADNP2
	NPRL3	LOC112531160		TNFAIP8L1
	TMEM268	LOC112533222		HOXB2
	SLC46A1	KCNC2		ZNF366
	ASB6	IL1RL2		LAMA4
	PIK3C2B	WISP2		CENPF
	-	GRIA2		CDC25B
	BBS2	RNASE6		RASL12
	FAM198B	PTTG1		HIP1R
	RANBP3L	CLEC3A		PAN2
	KCNQ4	POLQ		RHPN1
	GNAO1	REEP4		DNASE2B
	ATP2B1	LOC101749271		VGLL4
	SDC3	ADRA2A		PLAU
	CMKLR1	MIOX		TNNT3
	-	LOC112533301		HES4
	MELK	LOC107052410		NINJ1
	RF00001	APOA1		AKR1D1
	GCNT1	ADRB3		ARID1B
	ZNF687	NUAK2		UROS
	RCSD1	LOC107053383		HELB
	AGPAT3	CAMP		CYP4V2
	CDC42BPA	AHRR		PRKCZ
	-	LOC107053723		SPIK5
	ECT2	LOC107051943		RNPC3
	-	PPM1L		SLC29A3
	GPR183	HOMER2		DSCC1
	DOCK9	LOC107052601		RAB31
	HOXB3	KCNB2		PYURF
	MLKL	ADCYAP1R1		MTFR2
	PIAS4	MXRA5		C3orf18
	-	FGL1L		BUD13
	-	SLC17A9		GJA5
	-	SUSD3		ATP6V1C2
	COLEC10	LOC112532540		PLA2R1
	KDM2A	MFNG		PHTF1
	NPNT	LOC107053517		TEK
	-	ADAM19		TESK2
	CACUL1	LOC112530152		NPC2
	TMEM47	LOC100858426		RBL1
	-	LOC107054202		VWF
	gga-mir-6653	FAM83B		CD9
	COL6A2	LOC107055306		SENP1
	ADAMTS14	LOC107054535		C1QB
	-	KCNC4		ENPP2
	PI15	HENMT1		KIF4A
	H-RAS	CUBN		KLHL3
	CENPO	IRF4		NBEAL2
	-	ACAN		ARRDC1
	SORCS2	MEGF11		HACD4
	GRIN3A	TK1		AMPD3
	C1S	TSHR		EPAS1
	SYNE3	PROKR2		CLSTN2
	-	PKIB		SASH3
	KMT2E	ANKRD13B		AFAP1L1
	FBH1	AvBD7		CD44
	DLK2	LOC769512		EVI2A
	TMEM86A	SMIM3		GPATCH8
	DIXDC1	MAP10		MYCT1
	-	LRG1		FBXO5
	CXCL14	NMRAL1		CDC34
	ACTA2	TMEM132B		Prom1
	GHDC	LECT2		MICALL1
	-	EPB41L4A		MAOA
	ANK1	HAVCR1		KCNK5
	TBC1D13	LOC101750312		KIF23
	-	CEP350L		HYAL3
	GEM	BCL2L15		ZMYND10
	MYOC	CIB2		SATB1
	PIM1	LOC112532438		ITGB3
	C1QA	TCF7		SLC25A37
	MC5R	SYN3		RNPEP
	SLBP	PLA2G10L		SYDE1
	DNMT1	TM4SF19		SNX19
	SOX10	CRYBA4		HCLS1
	ATP10D	LCAT		RGS14
	-	LOC112531450		ITGA2B
	PRIMPOL	CENPI		PAFAH2
	GPX7	CDCA3		OTUD4
	SMIM3	DDO		NREP
	REEP2	CENPH		CDH2
	-	CNKSR1		RBM47
	CYP26B1	LOC107054691		ABCC5
	-	LOC107054021		TICRR
	P2RX7	C1QA		NUSAP1
	-	GPR141		TMEM123
	-	TLE1L		USP49
	S100A16	GJB2		ATP1A1
	LCAT	CACNB2		CDK5R1
	ANKRD11	LOC107049257		PLAT
	CD48	FAM13C		RNF208
	TIMM10	LRP2		GGT5
	-	C26H1orf106		PCDH18
	MMP9	SLC1A1		NEURL1
	NCKIPSD	COMP		KIAA0907
	ZFC3H1	NPM2		C1R
	ADRA1B	LOC107054128		SNCA
	STIM1	CDH3		FAM13A
	GCNT7	CNTN4		ST6GAL1
	-	LOC107054433		TMEM71
	RASL11AL	CENPW		TLNRD1
	PLEKHO1	LOC107052991		GLCCI1
	-	SLC30A10		SYNM
	IGSF1	NIPAL4		NLRC5
	HEY1	GRAMD3		INPP5D
	CREBRF	PRIMA1		MYD88
	-	ISM1		ABCG2
	PGRMC1	LOC107054432		RGS5
	CAMK2B	SELENBP1L3		LRRC8D
	-	HRH2		FILIP1
	CYP3A4	C1QTNF8		TAB1
	MGAT4A	FAM195A		CSTA
	-	OPRL1		SYNPO
	-	SFT2D3		NEK2
	TRIM24	CD200R1L		SQSTM1
	CHODL	CATH1		KIF2C
	ACSF2	TGM3		RIPOR1
	SMC2	NMRK2		TRADD
	CD93	SLC2A6		PLCG2
	-	CSGALNACT1		GRK2
	RUBCN	RNF157		NCF4
	-	ACCSL		UST
	-	C12H3orf14		KIF15
	-	FREM3		PYGB
	PRKCB			KDR
	EFNB2			GJC1
	C4			NEK8
	FRMD4A			BCORL1
	RWDD3			TGFBR2
	TMEM39B			PATL2
	-			B2M
	-			NCKAP1L
	RHOG			PSTPIP1
	SULT1B			MAPK13
	PFKFB2			EFR3B
	CMPK2			TESC
	P2RY8			SMC4
	RHAG			GPR65
	ACER2			TET2
	RPS6			GALC
	ABHD3			LPP
	HEXB			ZNF821
	HS3ST1			RF00478
	HOXA3			GLCE
	MERTK			IL18R1
	ERAP1			TMEM154
	FBN2			CYB561A3
	-			SLC12A7
	IL4I1			MMP28
	-			DOCK2
	LMX1B			TNC
	TCIRG1			EP400
	-			ISYNA1
	ENTPD1			NECAB3
	-			GABPB2
	-			IDH1
	MFAP5			LRRN4
	ARPC1B			FAM149A
	GDF11			MITD1
	-			RAC2
	-			SPIDR
	HGF			PPP1R1A
	CSRNP2			PHLDB1
	DLGAP5			RASGRP1
	KIF18A			GJA4
	ACAP1			ABI3
	EPB42			PQLC2
	LBH			UBE2C
	CAPN3			E2F8
	-			VAV3
	-			ADGRF5
	SLC37A1			FBP1
	IKBKE			UNK
	PDE9A			GPRIN3
	SULF1			CENPE
	TTC17			CTNNAL1
	-			HMOX1
	PLCXD1			AGT
	PNPLA3			TFAP4
	GPR137C			TOR4A
	MGST2			MEOX2
	METTL27			ISPD
	HAO2			HEPH
	PPP1R17			PLCB2
	NCAPD3			ZCCHC14
	ITPK1			MAN2A2
	ZC3H11A			NCF2
	MMR1L4			TSPAN4
	TPX2			ST8SIA4
	KCNJ2			WASF3
	BCAS1			TBXAS1
	RGS4			MAP1A
	-			CYP2J23
	MAP3K6			CDC42EP3
	RF02271			TSPAN13
	RERGL			CHAF1B
	EYA4			PPP2R2C
	gga-mir-147			STXBP1
	VOPP1			kcnma1
	GBE1			KLHL18
	PTPN6			SYNGR3
	-			RF00394
	PTGER2			MRVI1
	-			PLAGL2
	-			MYO9A
	ECE1			SSH2
	-			LRR1
	-			CNP
	GINS1			STX10
	GM2A			REEP6
	CTSB			TRIM25
	INSRR			F10
	-			SLC49A3
	UHRF1			IFITM3
	-			RASGEF1B
	-			SPC25
	CHTF18			PNPLA6
	CCDC88C			TIE1
	CNOT10			FOXM1
	CNTRL			SORBS2
	ZDHHC18			ASAP2
	GPR182			GDA
	CFTR			SMCHD1
	IRF10			BCL2L11
	ADNP2			SNTA1
	-			ACE
	TNFAIP8L1			CASP9
	HOXB2			CCL4
	ZNF366			BIN2
	LAMA4			NUF2
	-			ATP6V0D2
	-			TBX2
	CENPF			TERF2
	CDC25B			K123
	-			BTG2
	-			TLR7
	-			SMAP2
	-			SMARCD1
	RASL12			PLA1A
	HIP1R			CABLES1
	PAN2			MAP1B
	RHPN1			PCDHAC1
	DNASE2B			SLC27A1
	VGLL4			WFDC1
	PLAU			NAGA
	TNNT3			TAGLN
	-			EPHA4
	-			NBN
	HES4			CD40
	NINJ1			FAM169B
	AKR1D1			SLC26A11
	PRIMA1			ARHGAP25
	-			DISP3
	-			ASPA
	ARID1B			IFI30
	UROS			Ii
	HELB			TPGS2
	CYP4V2			IL8
	PRKCZ			TSHZ1
	SPIK5			MCF2L2
	-			HDAC7
	RNPC3			C1orf159
	SLC29A3			HIVEP3
	-			AMPD2
	DSCC1			ITGA6
	RAB31			MGARP
	-			RASIP1
	PYURF			CD80
	MTFR2			ZNF330
	C3orf18			CENPT
	BUD13			HOXB8
	-			ZDHHC12
	-			MKP3
	GJA5			HPSE
	ATP6V1C2			EVL
	-			BLNK
	PLA2R1			NKAIN4
	PHTF1			DOCK8
	TEK			STOML1
	TESK2			PCOLCE
	NPC2			ABR
	RBL1			FGFRL1
	ST14			SBNO2
	TNFRSF6B			STK10
	VWF			LARGE2
	CD9			SPNS3
	SENP1			ANAPC16
	C1QB			ADPRM
	ENPP2			STARD5
	-			ADTRP
	-			F13A1
	KIF4A			GSTA4L
	-			SUSD1
	ACOT8			MFSD2B
	KLHL3			HCFC2
	NBEAL2			RGS9
	ARRDC1			ATP8A1
	-			NALCN
	HACD4			INCENP
	-			TNFRSF1B
	-			CCNB2
	-			SLC16A6
	-			AK1
	AMPD3			SLC11A1
	EPAS1			ATP13A2
	CLSTN2			DPP9
	-			SOAT1
	-			PRR11
	-			CALHM2
	SASH3			TGFBI
	AFAP1L1			JAG2
	CD44			CLK4
	EVI2A			TIAM2
	GPATCH8			LCP1
	MYCT1			CYTH1
	FBXO5			FN1
	-			AGTR2
	-			TNS2
	CDC34			CLK1
	Prom1			PLA2G4A
	MICALL1			SHROOM4
	MAOA			MLF1
	-			MPZ
	KCNK5			RF01241
	KIF23			ALG8
	-			ACSL5
	-			KNSTRN
	-			RCAN2
	-			FBXO39
	HYAL3			ARHGAP30
	ZMYND10			TAPBP
	SATB1			SOX8
	ITGB3			HLX
	SLC25A37			GUSB
	RNPEP			MSANTD2
	SYDE1			CTSH
	SNX19			STC2
	HCLS1			DMGDH
	-			RACGAP1
	RGS14			TMEM245
	-			PLEKHA5
	ITGA2B			ABLIM2
	PAFAH2			TRIM2
	-			CCNB3
	OTUD4			SIPA1
	NREP			GLYCTK
	CDH2			TOP2A
	RBM47			RPS6KL1
	ABCC5			C1H11ORF54
	-			ST3GAL1
	TICRR			HYLS1
	NUSAP1			SLC43A3
	-			CATHL3
	-			CCND3
	TMEM123			MAD2L1BP
	USP49			CD180
	MATN2			PIK3R5
	-			SEMA4C
	-			TM7SF3
	-			CALCR
	ATP1A1			DGKD
	CDK5R1			CEP76
	-			FCRL4
	-			ATP8B3
	PLAT			WFIKKN2
	RNF208			SLC4A11
	-			SYNJ1
	-			BTK
	LMOD1			ANKRD9
	GGT5			OGFR
	-			ACTG2
	PCDH18			STAB1
	NEURL1			ARHGEF9
	KIAA0907			ARHGAP19
	C1R			CD72AG
	-			MYH9
	SNCA			UNC5B
	FAM13A			IL1RL1
	ST6GAL1			GCH1
	-			PIK3R1
	TMEM71			CLIC2
	-			TEC
	TLNRD1			ASPG
	GLCCI1			ACOT7
	SYNM			SPRY3
	-			TUBB1
	-			LENG8
	-			MAFG
	NLRC5			SH3BP4
	INPP5D			GAS2L3
	-			CPN2
	MYD88			ATF3
	ABCG2			LTF
	RGS5			SMPD4
	-			RFFL
	-			MANSC1
	LRRC8D			ZBTB8B
	FILIP1			PGAP3
	-			STK39
	TAB1			LIN7A
	CSTA			P2RY13
	-			P2RY6
	-			LRFN5
	SYNPO			MDM1
	NEK2			G2E3
	SQSTM1			NTRK3
	-			SLC23A2
	-			MGME1
	KIF2C			PPIC
	RIPOR1			CYTH4
	TRADD			IL1RAP
	RNASE6			TRAFD1
	-			PARP12
	PLCG2			MECR
	-			IL6R
	STC1			FLT4
	-			TGM4
	-			CD14
	ALDH1L2			FKBP6
	GRK2			CCDC84
	NCF4			ANO8
	-			MEX3D
	UST			PDGFRB
	KIF15			ITGA4
	PYGB			HMMR
	KDR			TACC3
	GJC1			TUT4
	NEK8			IGHMBP2
	BCORL1			SPDL1
	-			IRF8
	-			MCM4
	-			CHIC1
	TGFBR2			SRC
	DDIT4			SEPT12
	PATL2			ZNFX1
	-			CSF1R
	B2M			AURKA
	-			C3
	DDHD2			RSPO2
	NCKAP1L			G6PC
	PSTPIP1			NEURL1B
	-			LRMDA
	MAPK13			WRNIP1
	EFR3B			SOWAHC
	TESC			MAP4K5
	-			SEMA3F
	SMC4			FES
	GPR65			CASP18
	TET2			PLP1
	GALC			ASXL1
	LPP			CTSD
	ZNF821			SIN3A
	RF00478			KCTD12
	-			MCF2L
	-			TTK
	GLCE			SUN2
	IL18R1			FZD9
	TMEM154			ESPL1
	CYB561A3			H6PD
	-			RNASE4
	SLC12A7			SLA
	MMP28			RNF213
	DOCK2			PLIN2
	TNC			HOXA2
	EP400			ALDOB
	DOCK3			FMNL3
	ISYNA1			MCM2
	NECAB3			GFRA4
	-			CAPN10
	GABPB2			ARRDC2
	IDH1			NEMP1
	LRRN4			MYO1A
	-			NDE1
	FAM149A			RUNDC3A
	MITD1			SH2D3C
	RAC2			SREBF2
	SPIDR			PDGFB
	PPP1R1A			DAPP1
	-			CRMP1B
	PHLDB1			CDCA9
	RASGRP1			VEGFC
	-			CTNNBIP1
	-			SLC9A7
	GJA4			MAP3K14
	-			RHOJ
	-			CXCR1
	ABI3			ARHGEF39
	PQLC2			RGS18
	UBE2C			EMC6
	-			TNFRSF25
	E2F8			TBC1D1
	-			LPCAT3
	VAV3			STIL
	ADGRF5			SKA3
	FBP1			SGCG
	UNK			ANPEP
	CDCA3			TMEM168
	CPEB2			IGFBP2
	-			PALMD
	GPRIN3			ATP2A3
	CENPE			CALM2
	CTNNAL1			SOX17
	HMOX1			DENND2D
	-			ARAP2
	AGT			AGRN
	-			GCNT4
	TFAP4			ZDHHC7
	TOR4A			PPIL3
	MEOX2			CACNA2D1
	ISPD			SLC46A3
	-			BCL6
	-			ADRA2B
	HEPH			RUNX1
	C5H11ORF96			NETO2
	PLCB2			EHMT1
	-			NFIL3
	-			PTGR1
	ZCCHC14			SCG5
	MAN2A2			EXOC6
	NCF2			PLXNA2
	TSPAN4			LRRK1
	ST8SIA4			PRNP
	WASF3			PLEKHM1
	TBXAS1			FMNL1
	MAP1A			YPEL1
	CYP2J23			S1PR2
	-			RAP1GAP2
	CDC42EP3			IL17RA
	CKAP2			DHX58
	TSPAN13			TTYH3
	CHAF1B			PLD1
	PPP2R2C			LCP2
	STXBP1			FLI1
	-			GLIPR1L
	-			HELZ2
	kcnma1			SEMA6C
	-			SLC16A3
	KLHL18			MST1
	SYNGR3			ANKS1A
	RF00394			RFTN2
	-			ALDH3A2
	MRVI1			IL10R2
	PLAGL2			RBPMS2
	MYO9A			BMP2
	-			MAPT
	-			SRD5A3
	-			ADGRG6
	-			GAB3
	SSH2			KIAA0513
	LRR1			CD83
	-			FNDC3A
	-			SRI
	-			WDR90
	-			WDCP
	CNP			TNNC2
	TNFAIP8L3			NFKB2
	STX10			COMT
	-			DHH
	-			KMT2D
	REEP6			LDHA
	-			STAT1
	-			CDK1
	-			ID1
	TRIM25			PKN1
	F10			CNDP2
	SLC49A3			GPR34
	IFITM3			RASSF5
	RASGEF1B			UTRN
	SPC25			MX1
	B3GALNT1			TMEM106C
	PNPLA6			TRIM33
	TIE1			LDB3
	FOXM1			MYLK3
	SORBS2			ABCA5
	ASAP2			CBL
	GDA			LYPD1
	SMCHD1			PODXL
	BCL2L11			DDTNFR23
	PHTF2			NRROS
	SNTA1			TMEFF2
	ACE			TYK2
	CASP9			KIF11
	CCL4			RSRP1
	BIN2			SEMA3G
	NUF2			FAM206A
	ATP6V0D2			CDC20
	TBX2			EOGT
	-			NHSL2
	-			PLEKHA7
	TERF2			NAPB
	-			TINAGL1
	TCEA3			ADORA2A
	K123			SPECC1L
	RGMA			LHX6
	BTG2			TTC31
	-			ZBTB39
	TLR7			ETV1
	-			ADAT1
	SMAP2			BACH1
	SMARCD1			BD7
	PLA1A			ALOX5
	CABLES1			POLR1B
	MAP1B			FHOD1
	PCDHAC1			PTPRC
	-			FECH
	SLC27A1			GIPC2
	WFDC1			ITPRID2
	NAGA			CYP2J22
	TAGLN			SPI1
	-			THEMIS2
	EPHA4			SUV39H1
	NBN			TMEM68
	-			MAD2L1
	CD40			ZC3H7B
	FAM169B			BLVRA
	SLC26A11			CASTOR1
	-			NFATC2
	ARHGAP25			IL16
	DISP3			ZMYM3
	ASPA			CDA
	IFI30			LUC7L3
	Ii			EXFABP
	-			KYAT1
	ADRA2A			STAT2
	TPGS2			DGKA
	IL8			FCHSD2
	-			SLC46A2
	TSHZ1			TSEN54
	-			PPP6R2
	MCF2L2			BAHCC1
	HDAC7			LIMK2
	C1orf159			CCNJ
	HIVEP3			SWAP70
	-			ETV7
	AMPD2			TNNC1
	ITGA6			IFI35
	MGARP			RF01291
	RASIP1			IGF2BP1
	CD80			KDM1B
	ZNF330			ABCC6
	CENPT			CXCR4
	HOXB8			PRR5
	-			LMO2
	ZDHHC12			KCNQ1
	MKP3			CDC45
	HPSE			ITGB2
	EVL			DLL1
	BLNK			CCNL2
	NKAIN4			PHF11
	DOCK8			CSF3R
	STOML1			DMB2
	PCOLCE			PLEKHA6
	ABR			FYB
	FGFRL1			SYNJ2
	SBNO2			ASXL2
	-			PLEKHG5
	-			GATA6
	STK10			SLC2A9
	LARGE2			IQGAP2
	SPNS3			RNFT2
	ANAPC16			ACP2
	ADPRM			CLK2
	-			BBS4
	STARD5			TSPAN32
	ADTRP			PYCR1
	F13A1			XKR4
	-			KIF18B
	GSTA3			NADK2
	GSTA4L			CHIR-IG1-5
	SUSD1			RPS6KA1L
	MFSD2B			ARHGAP26
	PLIN4			BF1
	HNMT			IRF5
	HCFC2			SLC36A1
	RGS9			RNF122
	ATP8A1			TMPRSS13
	-			AGBL5
	-			LAPTM5
	NALCN			MMP1
	-			SLX4IP
	-			FERMT1
	INCENP			RSPO4
	-			ATP1B1
	TNFRSF1B			RAB3C
	-			PLK2
	CCNB2			FAM234B
	SLC16A6			S1PR1
	AK1			AQP1
	-			NCF1
	SLC11A1			SOX13
	PTAFR			DDX42
	-			SAMHD1
	-			NPR3
	ATP13A2			PAK4
	-			RNF44
	DPP9			RFC1
	SOAT1			IRF7
	PRR11			BMPER
	-			ITGB3BP
	INHBB			FITM2
	CALHM2			P2RX4
	TGFBI			B3GNT4
	-			HOXB4
	JAG2			GCG
	CLK4			CARD9
	TIAM2			MMR1L3
	LCP1			SUGP1
	CYTH1			ANKRD10
	FN1			Nox4
	AGTR2			CTSC
	TNS2			FRMD4B
	CLK1			RAD54L2
	PLA2G4A			EFHD2
	SHROOM4			GLE1
	MLF1			CTTNBP2NL
	-			TAL1
	-			UGT8
	MPZ			2021-03-01
	MDFI			PUSL1
	RF01241			SLC16A1
	ALG8			EIF2AK2
	-			LMO7
	ACSL5			SUSD4
	KNSTRN			ITGB5
	RCAN2			GGA3
	FBXO39			DCX
	ARHGAP30			CAPN15
	-			ASAP1
	-			HOXB6
	TAPBP			CCNF
	SOX8			MECOM
	HLX			IFI6
	GUSB			CCNA2
	MSANTD2			CDK5RAP1
	CTSH			MYO7A
	STC2			NFKBIE
	DMGDH			OSBPL11
	-			CDKN1A
	-			TMEM204
	RACGAP1			CCR5
	TMEM245			TAF4
	PLPP7			SLCO2A1
	PLEKHA5			CCM2L
	ABLIM2			MIIP
	TRIM2			KRT7
	-			TGFB1
	-			GPD1
	CCNB3			SPRY4
	SIPA1			HPD
	-			TGIF2
	GLYCTK			TCIM
	-			SOST
	TOP2A			RSAD2
	-			GAN
	RPS6KL1			NDC80
	-			LAMA5
	-			TMEM229B
	C1H11ORF54			ARID3B
	ST3GAL1			TRAF3IP3
	HYLS1			CLCN5
	SLC43A3			2021-03-08
	CATHL3			TCF15
	CCND3			TMC7
	-			ST8SIA2
	MAD2L1BP			MLH1
	CD180			MAP2K3
	PIK3R5			EPHA2
	-			EMX2
	-			PHF2
	SEMA4C			C15orf48
	TM7SF3			HTR7
	CALCR			ZNF142
	DGKD			MSH4
	CEP76			EEF1D
	FCRL4			NT5C2
	ATP8B3			APBA3
	-			TJP3
	WFIKKN2			ARHGEF16
	SLC4A11			FAS
	-			NR2F2
	SYNJ1			TLR4
	-			SEPT4
	-			CALCRL
	-			KPNA2
	-			TUB
	BTK			FABP7
	ANKRD9			ASPHD2
	-			MBP
	OGFR			KAZN
	ACTG2			ENO2
	-			MARCO
	STAB1			STEAP3
	ARHGEF9			ZNF414
	ARHGAP19			FGD4
	CD72AG			AMN1
	MYH9			WNT16
	UNC5B			TIMD4
	-			SLC37A2
	IL1RL1			PDIK1L
	GCH1			CD164L2
	PIK3R1			MAPKAPK3
	CENPH			RUNX1T1
	CLIC2			SDK1
	TEC			SUCNR1
	ASPG			TNFAIP8
	ACOT7			NRIP1
	-			IQGAP3
	-			gga-mir-1778
	SPRY3			TMEM140
	TUBB1			CHIR-AB1
	TK1			CFD
	LENG8			FAM193B
	MAFG			TENT5C
	-			USP44
	-			SLC4A7
	SH3BP4			NTN4
	GAS2L3			HEYL
	-			ELMO3
	TSPAN18			DDX55
	-			NECAP2
	CPN2			CAPN1
	ATF3			RBM5
	-			CSF2RA
	LTF			NAALAD2
	SMPD4			ARHGEF28
	RFFL			EDN1
	ENTPD2			NFKBIZ
	MANSC1			LMNB1
	-			CASP2
	ZBTB8B			RBM43
	PGAP3			COTL1
	STK39			LRCH1
	LIN7A			FAM110D
	-			LGALS3
	P2RY13			NMT1
	P2RY6			ZDHHC4
	LRFN5			GATA2
	MDM1			CHTF8
	G2E3			TREM-A1
	-			NOTCH1
	NTRK3			JAG1
	SLC23A2			OMA1
	-			PLA2G7
	MGME1			TNFRSF21
	PPIC			PCBP4
	CYTH4			MFSD13A
	-			CASKIN2
	IL1RAP			IRF1
	TRAFD1			EIF4E3
	PARP12			GPR137B
	MECR			FGR
	-			RIF1
	IL6R			NMI
	FLT4			FGD5
	TGM4			NCX1
	-			CTSS
	-			ABCC9
	CD14			PDLIM1
	-			IPP
	-			PTTG2
	FKBP6			STAU1
	-			HOXB5
	-			PCGF1
	SNX11			LGALS2
	CCDC84			TSPO2
	-			LITAF
	ANO8			VSTM2B
	-			UTP23
	MEX3D			ZBTB48
	PDGFRB			IKZF1
	-			PTK2B
	-			NPC1
	ITGA4			TNFAIP3
	-			MGAT5B
	-			IL20RA
	HMMR			ACSBG2
	TACC3			EDNRB
	TUT4			ACOD1
	IGHMBP2			MCOLN1
	SPDL1			RFWD3
	IRF8			PFKL
	MCM4			PROCR
	-			PPP1R3B
	CHIC1			PANX3
	SRC			SRRM1
	SEPT12			Pou5f3
	ZNFX1			CARD11
	CSF1R			TMEM173
	AURKA			TEX9
	C3			MMR1L2
	-			ATP6V0D1
	RSPO2			UNC13D
	G6PC			SLC35B4
	-			HES6
	NEURL1B			FSD1
	-			NCAPD2
	LRMDA			SZT2
	WRNIP1			TICAM1
	SOWAHC			CD28
	MAP4K5			RAD51D
	SEMA3F			TNFRSF10B
	FES			TERF1
	CASP18			PLK1
	PLP1			SLC9A5
	ASXL1			TXNRD1
	CTSD			DAGLA
	SIN3A			MCAM
	KCTD12			VRK2
	MCF2L			RASSF2
	TTK			PIGY
	SUN2			LPXN
	-			SLCO3A1
	-			CHMP4C
	-			PRDM15
	FZD9			DUSP16
	ESPL1			FHL5
	-			UCKL1
	H6PD			MSLNL
	LOXL1			PARP9
	CPZ			TREM-B2
	RNASE4			SOCS2
	CASP7			PHACTR3
	-			MCFD2
	-			GSE1
	SLA			RALA
	RNF213			PIK3R6
	MCM3			ADAP2
	PLIN2			ADAM33
	HOXA2			ENTPD7
	ALDOB			RF00157
	-			ACOT13
	FMNL3			RFX5
	MCM2			DPT
	GFRA4			SEMA6B
	CAPN10			CCR2
	ARRDC2			PTGDR
	NEMP1			DOK1
	-			HSPG2
	MYO1A			PIAS3
	NDE1			CREG2
	HIF3A			C1orf216
	-			ITGA7
	-			RASD1
	-			RFTN1
	RUNDC3A			JADE2
	-			ABHD17C
	SH2D3C			RANBP10
	CENPI			ELK3
	SREBF2			FANCL
	PDGFB			EVA1C
	DAPP1			CHIR-B3
	CRMP1B			MALL
	-			NTRK2
	BIRC5			TLR3
	CDCA9			STX17
	-
	-
	VEGFC
	CTNNBIP1
	-
	SLC9A7
	-
	MAP3K14
	-
	RHOJ
	-
	CXCR1
	ARHGEF39
	RGS18
	EMC6
	TNFRSF25
	-
	-
	TBC1D1
	-
	LPCAT3
	CCDC80
	-
	STIL
	SKA3
	SGCG
	ANPEP
	TMEM168
	IGFBP2
	PALMD
	ATP2A3
	CALM2
	-
	SOX17
	-
	-
	DENND2D
	-
	-
	ARAP2
	AGRN
	GCNT4
	ZDHHC7
	PPIL3
	CACNA2D1
	SLC46A3
	BCL6
	MRNIP
	ADRA2B
	RUNX1
	-
	-
	NETO2
	REM1
	-
	-
	-
	EHMT1
	-
	-
	CKS1B
	NFIL3
	-
	SLC1A1
	PTGR1
	SCG5
	EXOC6
	PLXNA2
	LRRK1
	PRNP
	PLEKHM1
	FMNL1
	YPEL1
	-
	S1PR2
	RAP1GAP2
	IL17RA
	DHX58
	TTYH3
	-
	PLD1
	-
	-
	-
	-
	-
	MYOZ3
	CLEC3A
	-
	LCP2
	-
	FLI1
	-
	GLIPR1L
	HELZ2
	SEMA6C
	PRSS23
	-
	-
	-
	-
	-
	SLC16A3
	MST1
	ANKS1A
	RFTN2
	ALDH3A2
	-
	-
	IL10R2
	-
	-
	RBPMS2
	BMP2
	MAPT
	SRD5A3
	ADGRG6
	-
	GSTO1
	GAB3
	KIAA0513
	CD83
	FNDC3A
	SRI
	WDR90
	-
	-
	-
	-
	WDCP
	-
	TNNC2
	-
	NFKB2
	COMT
	-
	DHH
	KMT2D
	LDHA
	STAT1
	CDK1
	-
	ID1
	PKN1
	MMD2
	-
	CNDP2
	-
	C7
	GPR34
	RASSF5
	UTRN
	-
	MX1
	TMEM106C
	TRIM33
	LDB3
	-
	MYLK3
	ABCA5
	CBL
	TGM3
	LYPD1
	PODXL
	DDTNFR23
	NRROS
	TMEFF2
	-
	-
	TYK2
	-
	KIF11
	AMY2A
	RSRP1
	CNTNAP1
	SEMA3G
	-
	FAM206A
	CDC20
	-
	EOGT
	NHSL2
	PLEKHA7
	NAPB
	TINAGL1
	ADORA2A
	SPECC1L
	LHX6
	TTC31
	ZBTB39
	ETV1
	AOAH
	-
	ADAT1
	BACH1
	BD7
	-
	ALOX5
	-
	-
	-
	NCAPH
	POLR1B
	-
	FHOD1
	PTPRC
	FECH
	-
	GIPC2
	ITPRID2
	-
	CYP2J22
	-
	CYP17A1
	SPI1
	THEMIS2
	SUV39H1
	TMEM68
	MAD2L1
	ZC3H7B
	BLVRA
	-
	CASTOR1
	NFATC2
	IL16
	-
	ZMYM3
	-
	CDA
	LUC7L3
	EXFABP
	KYAT1
	-
	-
	-
	-
	STAT2
	DGKA
	FCHSD2
	SLC46A2
	-
	FOS
	-
	TSEN54
	-
	PPP6R2
	-
	-
	-
	BAHCC1
	LIMK2
	CCNJ
	SWAP70
	ETV7
	TNNC1
	-
	-
	IFI35
	CNR1
	-
	-
	RF01291
	IGF2BP1
	-
	KDM1B
	ABCC6
	CXCR4
	PRR5
	LMO2
	KCNQ1
	CDC45
	ITGB2
	-
	-
	-
	-
	DLL1
	-
	CCNL2
	-
	PHF11
	CSF3R
	DMB2
	PLEKHA6
	FYB
	-
	-
	SYNJ2
	ASXL2
	PLEKHG5
	GATA6
	SLC2A9
	IQGAP2
	RNFT2
	ACP2
	CLK2
	BBS4
	-
	TSPAN32
	PYCR1
	XKR4
	KIF18B
	NADK2
	OPTC
	CHIR-IG1-5
	RPS6KA1L
	-
	ARHGAP26
	BF1
	-
	IRF5
	SLC36A1
	RNF122
	TMPRSS13
	AGBL5
	LAPTM5
	HLF
	MMP1
	SLX4IP
	-
	FERMT1
	RSPO4
	-
	ATP1B1
	RAB3C
	PLK2
	-
	-
	FAM234B
	S1PR1
	AQP1
	NCF1
	-
	SOX13
	DDX42
	SAMHD1
	NPR3
	-
	PAK4
	RNF44
	-
	-
	-
	-
	RFC1
	IRF7
	-
	BMPER
	ITGB3BP
	-
	FITM2
	C3AR1
	P2RX4
	B3GNT4
	HOXB4
	GCG
	CARD9
	MMR1L3
	MFNG
	-
	SUGP1
	-
	ANKRD10
	Nox4
	CTSC
	FRMD4B
	RAD54L2
	-
	EFHD2
	-
	GLE1
	-
	-
	-
	-
	-
	CTTNBP2NL
	TAL1
	UGT8
	2021-03-01
	PUSL1
	SLC16A1
	EIF2AK2
	LMO7
	SUSD4
	STOML3
	-
	IL15
	ITGB5
	-
	-
	GGA3
	DCX
	-
	CAPN15
	ASAP1
	HOXB6
	CCNF
	-
	-
	MECOM
	IFI6
	-
	CCNA2
	CDK5RAP1
	-
	MYO7A
	NFKBIE
	OSBPL11
	CDKN1A
	-
	TMEM204
	CCR5
	TAF4
	SLCO2A1
	CCM2L
	MIIP
	KRT7
	-
	TGFB1
	-
	GPD1
	SPRY4
	HPD
	TGIF2
	TCIM
	SOST
	RSAD2
	GAN
	NDC80
	LAMA5
	TMEM229B
	-
	-
	ARID3B
	TRAF3IP3
	CLCN5
	-
	2021-03-08
	TCF15
	TMC7
	ST8SIA2
	MLH1
	-
	MAP2K3
	EPHA2
	AvBD4
	EMX2
	RIPPLY3
	-
	-
	PHF2
	-
	C15orf48
	-
	HTR7
	ZNF142
	MSH4
	EEF1D
	NT5C2
	-
	APBA3
	TJP3
	-
	ARHGEF16
	-
	FAS
	NR2F2
	TLR4
	SEPT4
	CALCRL
	KPNA2
	-
	SLC2A6
	TUB
	FABP7
	ASPHD2
	MBP
	KAZN
	-
	ENO2
	MARCO
	STEAP3
	-
	ZNF414
	FGD4
	AMN1
	-
	WNT16
	TIMD4
	SLC37A2
	-
	-
	LGR5
	PDIK1L
	CD164L2
	-
	-
	MAPKAPK3
	-
	-
	-
	-
	RUNX1T1
	SDK1
	SUCNR1
	-
	MMR1L1
	TNFAIP8
	NRIP1
	IQGAP3
	gga-mir-1778
	SMOC1
	TMEM140
	CHIR-AB1
	-
	-
	-
	CFD
	-
	-
	FAM193B
	TENT5C
	-
	USP44
	SLC4A7
	NTN4
	HEYL
	-
	-
	ELMO3
	DDX55
	-
	NECAP2
	CAPN1
	RBM5
	CSF2RA
	-
	NAALAD2
	ARHGEF28
	EDN1
	NFKBIZ
	LMNB1
	CASP2
	-
	-
	RBM43
	-
	COTL1
	-
	LRCH1
	FAM110D
	LGALS3
	NMT1
	ZDHHC4
	GATA2
	CHTF8
	-
	TREM-A1
	NOTCH1
	JAG1
[truncated: 164 more rows]
