# Supplementary material for: RNA-seq Based Transcriptome Analysis Reveals The Cross-Talk of Macrophage and Adipocyte of Chicken Subcutaneous Adipose Tissue during The Embryonic and Post-Hatch Period
Source: Front Immunol. 2022 Jul 15;13:889439. doi: 10.3389/fimmu.2022.889439 (PMC9334849; doi:10.3389/fimmu.2022.889439)
Supplement: Supplementary Table S7 — Subcutaneous fat VS Abdominal fat E20-D1 KEGG and GO enrichment. [file Table_7.xlsx]

## Sheet: KEGG
common	KEGG_PATHWAY	gga04080:Neuroactive ligand-receptor interaction	8	6.4	0.00919136	GRIN3A, THRB, CNR1, MC5R, PTAFR, C3AR1, GRIK1, ADRA2A	41	262	4324	3.22026	0.327704	0.395228	0.395228
Abdominal fat only	KEGG_PATHWAY	gga04512:ECM-receptor interaction	10	2.35294	1.74546e-05	COMP, COL5A1, LAMB3, LAMA2, COL6A1, COL4A6, COL6A3, TNR, COL4A5, THBS1	92	73	4324	6.43836	0.00153484	0.00153601	0.00153601
Abdominal fat only	KEGG_PATHWAY	gga04080:Neuroactive ligand-receptor interaction	14	3.29412	0.00297569	GRIA1, GRIA2, ADCYAP1R1, AVPR2, OPRL1, HTR1A, ADRA1D, ADRA2C, TSHR, HRH1, CYSLTR1, CYSLTR2, ADRB3, HRH2	92	262	4324	2.51145	0.230682	0.13093	0.13093
Abdominal fat only	KEGG_PATHWAY	gga04510:Focal adhesion	10	2.35294	0.0145008	COMP, COL5A1, LAMB3, LAMA2, COL6A1, COL4A6, COL6A3, TNR, COL4A5, THBS1	92	184	4324	2.55435	0.723464	0.421223	0.421223
Abdominal fat only	KEGG_PATHWAY	gga04020:Calcium signaling pathway	9	2.11765	0.0191465	SLC8A3, HRH1, CYSLTR1, CYSLTR2, ADRB3, ERBB4, HRH2, ADRA1D, PLCB1	92	161	4324	2.62733	0.817542	0.421223	0.421223
Abdominal fat only	KEGG_PATHWAY	gga03320:PPAR signaling pathway	5	1.17647	0.0346845	ACOX1, SCD, APOC3, LPL, APOA1	92	59	4324	3.98305	0.955239	0.53289	0.53289
Abdominal fat only	KEGG_PATHWAY	gga00260:Glycine, serine and threonine metabolism	4	0.941176	0.0363334	CBS, SHMT1, AMT, BPGM	92	35	4324	5.37143	0.961491	0.53289	0.53289
subcutaneous fat only	KEGG_PATHWAY	gga04142:Lysosome	27	2.02551	1.66939e-05	HEXB, TCIRG1, LITAF, LIPA, CTSS, SGSH, GGA3, GM2A, CTSH, ACP2, GUSB, CTSD, CTSC, CTSB, ARSA, DNASE2B, SLC11A1, LAPTM5, NAGA, MCOLN1, AP4B1, GALC, GALNS, NPC1, NPC2, ATP6V0D1, ATP6V0D2	430	110	4324	2.46825	0.00231778	0.00232045	0.00223698
subcutaneous fat only	KEGG_PATHWAY	gga05164:Influenza A	29	2.17554	3.67954e-05	RNASEL, PIK3CD, PIK3R1, PIK3R5, CASP9, IFIH1, DMB2, TRIM25, KPNA2, IKBKE, MAP2K3, HSPA8, RSAD2, STAT1, MX1, EIF2AK2, TNFRSF10B, TYK2, TICAM1, TMPRSS13, MAPK13, MAPK11, IRF7, FAS, TLR7, TLR4, MYD88, TLR3, IFNAR1	430	128	4324	2.27827	0.0051016	0.00255728	0.00246529
subcutaneous fat only	KEGG_PATHWAY	gga04620:Toll-like receptor signaling pathway	21	1.57539	0.000119459	MAP2K3, CD40, STAT1, CD80, PIK3CD, LY96, PIK3R1, TICAM1, PIK3R5, MAPK13, MAPK11, CCL4, IRF7, TLR7, IRF5, TAB1, IKBKE, TLR4, MYD88, TLR3, IFNAR1	430	83	4324	2.54424	0.0164687	0.00553493	0.00533583
subcutaneous fat only	KEGG_PATHWAY	gga04370:VEGF signaling pathway	15	1.12528	0.00101771	PRKCB, SRC, PLA2G4A, PIK3CD, NFATC2, PIK3R1, PTGS2, PIK3R5, MAPK13, CASP9, MAPK11, MAPKAPK3, RAC2, PLCG2, KDR	430	57	4324	2.64627	0.131974	0.0353654	0.0340933
subcutaneous fat only	KEGG_PATHWAY	gga04510:Focal adhesion	32	2.4006	0.0019682	LAMA5, FLT1, ITGB5, SRC, ITGB3, FLT4, LAMA4, LAMA3, TNC, PDGFB, XIAP, PIK3CD, PIK3R1, MYLK3, MYLK, PIK3R5, CCND3, RAC2, KDR, PAK4, PDGFRB, VAV3, VWF, ITGA4, PRKCB, ITGA3, HGF, FN1, VEGFC, PARVB, PARVG, ITGA6	430	184	4324	1.74884	0.239553	0.0547158	0.0527476
subcutaneous fat only	KEGG_PATHWAY	gga04145:Phagosome	22	1.65041	0.00791445	SCARB1, ITGB5, NCF1, TFRC, C1R, NCF2, ITGB3, NCF4, ITGB2, TCIRG1, BF1, CTSS, BF2, C3, MARCO, TUBB1, DMB2, PLA2R1, ATP6V0D1, ATP6V0D2, TLR4, ATP6V1C2	430	122	4324	1.81334	0.668618	0.183351	0.176756
subcutaneous fat only	KEGG_PATHWAY	gga05168:Herpes simplex infection	24	1.80045	0.0107327	RNASEL, STAT1, EIF2AK2, TYK2, HCFC2, BF1, TICAM1, BF2, C3, IFIH1, PER3, CDC34, EEF1D, CDK2, IRF7, CDK1, FAS, DMB2, TAB1, TAF4, IKBKE, MYD88, TLR3, IFNAR1	430	141	4324	1.71163	0.776848	0.194318	0.187328
subcutaneous fat only	KEGG_PATHWAY	gga04512:ECM-receptor interaction	15	1.12528	0.0111838	LAMA5, ITGB5, VWF, ITGA4, ITGA3, ITGB3, LAMA4, LAMA3, FN1, TNC, HMMR, HSPG2, ITGA6, AGRN, CD44	430	73	4324	2.06626	0.790557	0.194318	0.187328
subcutaneous fat only	KEGG_PATHWAY	gga04210:Apoptosis	12	0.900225	0.0131577	CASP9, APAF1, CASP10, TRADD, PIK3CD, TNFRSF10B, XIAP, FAS, PIK3R1, CAPN1, MAP3K14, PIK3R5	430	53	4324	2.27679	0.841351	0.203213	0.195904
subcutaneous fat only	KEGG_PATHWAY	gga00531:Glycosaminoglycan degradation	6	0.450113	0.0270606	GALNS, HEXB, HYAL3, HPSE, GUSB, SGSH	430	18	4324	3.35194	0.977924	0.376142	0.362612
subcutaneous fat only	KEGG_PATHWAY	gga04115:p53 signaling pathway	12	0.900225	0.0351912	CCNB3, CASP9, CCNB2, STEAP3, CDKN1A, CCND3, APAF1, CDK2, CDK1, PMAIP1, FAS, GTSE1	430	61	4324	1.97819	0.993124	0.444689	0.428693
subcutaneous fat only	KEGG_PATHWAY	gga04110:Cell cycle	18	1.35034	0.0416231	CDKN1A, PLK1, TTK, CCNB3, CCNA2, CDC20, CCNB2, CCND3, CDC45, RBL1, ESPL1, CDK2, CDK1, MCM4, MCM5, E2F4, MAD2L1, MCM2	430	110	4324	1.6455	0.997286	0.479423	0.462177
subcutaneous fat only	KEGG_PATHWAY	gga04020:Calcium signaling pathway	24	1.80045	0.0448381	PDGFRB, CAMK2B, PRKCB, TNNC1, TNNC2, ATP2A3, ATP2B1, ADRA1B, MYLK3, MYLK, P2RX7, P2RX5, P2RX4, EDNRB, HTR7, STIM1, ADORA2A, TBXA2R, P2RX1, ITPKA, PLCG2, PTK2B, ORAI1, PLCB2	430	161	4324	1.499	0.998299	0.479423	0.462177
subcutaneous fat only	KEGG_PATHWAY	gga04060:Cytokine-cytokine receptor interaction	22	1.65041	0.0504297	CD40, CSF3R, IL10RA, IL20RA, CXCR4, LIFR, IL1RAP, TNFRSF11A, TNFRSF1B, IL17RA, TGFBR2, CXCR1, CCL4, FAS, TNFRSF25, CCR5, IL6R, TNFRSF21, IL18R1, IL13RA1, IFNAR1, CCR2	430	146	4324	1.51526	0.999248	0.500695	0.482685
subcutaneous fat only	KEGG_PATHWAY	gga04630:Jak-STAT signaling pathway	18	1.35034	0.0595016	PIAS4, CSF3R, STAT1, IL10RA, IL20RA, PIK3CD, LIFR, PIK3R1, TYK2, PIK3R5, PIAS1, SOCS2, CCND3, PIM1, PTPN6, IL6R, IL13RA1, IFNAR1	430	115	4324	1.57395	0.999802	0.551381	0.531548
subcutaneous fat only	KEGG_PATHWAY	gga04914:Progesterone-mediated oocyte maturation	13	0.975244	0.0636581	PLK1, PIK3CD, PIK3R1, PIK3R5, MAPK13, GNAI2, CCNB3, CCNA2, MAPK11, CCNB2, CDK2, CDK1, MAD2L1	430	75	4324	1.74301	0.999893	0.55303	0.533136
subcutaneous fat only	KEGG_PATHWAY	gga04810:Regulation of actin cytoskeleton	25	1.87547	0.0680738	ITGB5, SRC, ITGB3, ARPC1B, ITGB2, PDGFB, PIK3CD, PIK3R1, IQGAP2, MYLK3, MYLK, PIK3R5, RAC2, NCKAP1L, PAK4, PDGFRB, VAV3, ITGA4, ITGA3, LIMK2, LIMK1, FN1, SSH2, TIAM1, ITGA6	430	177	4324	1.42031	0.999945	0.556603	0.536582
subcutaneous fat only	KEGG_PATHWAY	gga04672:Intestinal immune network for IgA production	7	0.525131	0.0802168	CD40, ITGA4, CD80, CD28, CXCR4, DMB2, MAP3K14	430	31	4324	2.27067	0.999991	0.619452	0.597169
subcutaneous fat only	KEGG_PATHWAY	gga04622:RIG-I-like receptor signaling pathway	10	0.750188	0.0895177	IFIH1, MAPK11, CASP10, TRADD, DHX58, IRF7, TRIM25, TMEM173, IKBKE, MAPK13	430	55	4324	1.82833	0.999998	0.654893	0.631336
subcutaneous fat only	KEGG_PATHWAY	gga00860:Porphyrin and chlorophyll metabolism	6	0.450113	0.0948736	FECH, HEPH, UROS, HMOX1, GUSB, BLVRA	430	25	4324	2.4134	0.999999	0.659372	0.635653

## Sheet: KEGG 易汉博模板
SampleGroup	GeneRatio	Qvalue	Count	Description
common	8	0.00919136	8	gga04080:Neuroactive ligand-receptor interaction
Abdominal fat only	10	1.74546e-05	10	gga04512:ECM-receptor interaction
Abdominal fat only	14	0.00297569	14	gga04080:Neuroactive ligand-receptor interaction
Abdominal fat only	10	0.0145008	10	gga04510:Focal adhesion
Abdominal fat only	9	0.0191465	9	gga04020:Calcium signaling pathway
Abdominal fat only	5	0.0346845	5	gga03320:PPAR signaling pathway
Abdominal fat only	4	0.0363334	4	gga00260:Glycine, serine and threonine metabolism
subcutaneous fat only	27	1.66939e-05	27	gga04142:Lysosome
subcutaneous fat only	29	3.67954e-05	29	gga05164:Influenza A
subcutaneous fat only	21	0.000119459	21	gga04620:Toll-like receptor signaling pathway
subcutaneous fat only	15	0.00101771	15	gga04370:VEGF signaling pathway
subcutaneous fat only	32	0.0019682	32	gga04510:Focal adhesion
subcutaneous fat only	22	0.00791445	22	gga04145:Phagosome
subcutaneous fat only	24	0.0107327	24	gga05168:Herpes simplex infection
subcutaneous fat only	15	0.0111838	15	gga04512:ECM-receptor interaction
subcutaneous fat only	12	0.0131577	12	gga04210:Apoptosis
subcutaneous fat only	6	0.0270606	6	gga00531:Glycosaminoglycan degradation
subcutaneous fat only	12	0.0351912	12	gga04115:p53 signaling pathway
subcutaneous fat only	18	0.0416231	18	gga04110:Cell cycle
subcutaneous fat only	24	0.0448381	24	gga04020:Calcium signaling pathway
subcutaneous fat only	22	0.0504297	22	gga04060:Cytokine-cytokine receptor interaction
subcutaneous fat only	18	0.0595016	18	gga04630:Jak-STAT signaling pathway
subcutaneous fat only	13	0.0636581	13	gga04914:Progesterone-mediated oocyte maturation
subcutaneous fat only	25	0.0680738	25	gga04810:Regulation of actin cytoskeleton
subcutaneous fat only	7	0.0802168	7	gga04672:Intestinal immune network for IgA production
subcutaneous fat only	10	0.0895177	10	gga04622:RIG-I-like receptor signaling pathway
subcutaneous fat only	6	0.0948736	6	gga00860:Porphyrin and chlorophyll metabolism

## Sheet: GO
	Category	Term	Count	%	PValue	Genes	List Total	Pop Hits	Pop Total	Fold Enrichment	Bonferroni	Benjamini	FDR
common	GOTERM_BP_DIRECT	GO:0042632~cholesterol homeostasis	3	2.4	0.0474915	LIPC, DGAT2, LCAT	86	37	8994	8.47957	1	1	1
common	GOTERM_BP_DIRECT	GO:0006958~complement activation, classical pathway	2	1.6	0.0553965	C1QA, C1S	86	6	8994	34.8605	1	1	1
common	GOTERM_BP_DIRECT	GO:0034372~very-low-density lipoprotein particle remodeling	2	1.6	0.0643297	LIPC, LCAT	86	7	8994	29.8804	1	1	1
common	GOTERM_BP_DIRECT	GO:0007094~mitotic spindle assembly checkpoint	2	1.6	0.0731794	BUB1B, BUB1	86	8	8994	26.1453	1	1	1
common	GOTERM_BP_DIRECT	GO:0034375~high-density lipoprotein particle remodeling	2	1.6	0.0819463	LIPC, LCAT	86	9	8994	23.2403	1	1	1
common	GOTERM_BP_DIRECT	GO:0051382~kinetochore assembly	2	1.6	0.0819463	CENPW, CENPH	86	9	8994	23.2403	1	1	1
common	GOTERM_BP_DIRECT	GO:0006955~immune response	4	3.2	0.0839188	TNFRSF6B, C7, IL15, CXCL14	86	109	8994	3.83785	1	1	1
common	GOTERM_BP_DIRECT	GO:0019433~triglyceride catabolic process	2	1.6	0.0906313	LIPC, DDHD2	86	10	8994	20.9163	1	1	1
common	GOTERM_BP_DIRECT	GO:0030239~myofibril assembly	2	1.6	0.0992351	LMOD1, MYOZ3	86	11	8994	19.0148	1	1	1
Abdominal fat only	GOTERM_BP_DIRECT	GO:0030198~extracellular matrix organization	7	1.64706	0.00413004	CSGALNACT1, EGFLAM, OLFML2B, COL4A6, TNR, TNFRSF11B, KAZALD1	227	61	8994	4.54669	0.970823	1	1
Abdominal fat only	GOTERM_BP_DIRECT	GO:0007155~cell adhesion	10	2.35294	0.00513441	COMP, ACAN, COL5A1, LAMA2, COL14A1, COL6A1, COL6A3, TNR, CNTN4, THBS1	227	129	8994	3.07141	0.987674	1	1
Abdominal fat only	GOTERM_BP_DIRECT	GO:0045907~positive regulation of vasoconstriction	4	0.941176	0.00688286	HRH1, HRH2, AVPR2, ADRA1D	227	16	8994	9.90529	0.997256	1	1
Abdominal fat only	GOTERM_BP_DIRECT	GO:0045429~positive regulation of nitric oxide biosynthetic process	4	0.941176	0.00688286	HSP90AA1, DDAH1, IL1R1, PTX3	227	16	8994	9.90529	0.997256	1	1
Abdominal fat only	GOTERM_BP_DIRECT	GO:0046677~response to antibiotic	4	0.941176	0.00820474	HSP90AA1, LECT2, CYP1A1, JAK1	227	17	8994	9.32262	0.99912	1	1
Abdominal fat only	GOTERM_BP_DIRECT	GO:0042552~myelination	4	0.941176	0.0130151	SLC8A3, XK, KEL, MYO5A	227	20	8994	7.92423	0.999986	1	1
Abdominal fat only	GOTERM_BP_DIRECT	GO:0019433~triglyceride catabolic process	3	0.705882	0.0247675	LPL, APOA1, PNPLA2	227	10	8994	11.8863	1	1	1
Abdominal fat only	GOTERM_BP_DIRECT	GO:0001958~endochondral ossification	3	0.705882	0.0297769	CSGALNACT1, MMP13, CBS	227	11	8994	10.8058	1	1	1
Abdominal fat only	GOTERM_BP_DIRECT	GO:0007613~memory	4	0.941176	0.0386106	SLC8A3, GRIA1, HRH1, HRH2	227	30	8994	5.28282	1	1	1
Abdominal fat only	GOTERM_BP_DIRECT	GO:0006898~receptor-mediated endocytosis	3	0.705882	0.040865	CUBN, LRP2, LOXL2	227	13	8994	9.14334	1	1	1
Abdominal fat only	GOTERM_BP_DIRECT	GO:0006695~cholesterol biosynthetic process	3	0.705882	0.040865	INSIG1, APOA1, DHCR24	227	13	8994	9.14334	1	1	1
Abdominal fat only	GOTERM_BP_DIRECT	GO:0051673~membrane disruption in other organism	2	0.470588	0.049627	CATH1, CATH3	227	2	8994	39.6211	1	1	1
Abdominal fat only	GOTERM_BP_DIRECT	GO:1990504~dense core granule exocytosis	2	0.470588	0.049627	CADPS2, CADPS	227	2	8994	39.6211	1	1	1
subcutaneous fat only	GOTERM_BP_DIRECT	GO:0007204~positive regulation of cytosolic calcium ion concentration	4	0.941176	0.0568613	TRPC6, OPRL1, CIB2, ADRA1D	227	35	8994	4.52813	1	1	1
subcutaneous fat only	GOTERM_BP_DIRECT	GO:0007200~phospholipase C-activating G-protein coupled receptor signaling pathway	4	0.941176	0.0568613	HRH1, CYSLTR1, CYSLTR2, ADRA1D	227	35	8994	4.52813	1	1	1
subcutaneous fat only	GOTERM_BP_DIRECT	GO:0007169~transmembrane receptor protein tyrosine kinase signaling pathway	5	1.17647	0.0574491	VCAM1, ERBB4, GFRA2, PAG1, JAK1	227	58	8994	3.41562	1	1	1
subcutaneous fat only	GOTERM_BP_DIRECT	GO:0019915~lipid storage	3	0.705882	0.0598641	CRY2, APOA1, PNPLA2	227	16	8994	7.42896	1	1	1
subcutaneous fat only	GOTERM_BP_DIRECT	GO:0030823~regulation of cGMP metabolic process	2	0.470588	0.0735132	CBS, THBS1	227	3	8994	26.4141	1	1	1
subcutaneous fat only	GOTERM_BP_DIRECT	GO:0010961~cellular magnesium ion homeostasis	2	0.470588	0.0735132	XK, KEL	227	3	8994	26.4141	1	1	1
subcutaneous fat only	GOTERM_BP_DIRECT	GO:0001755~neural crest cell migration	4	0.941176	0.092897	SEMA3C, ERBB4, SEMA6D, CTNNA2	227	43	8994	3.68569	1	1	1
subcutaneous fat only	GOTERM_BP_DIRECT	GO:0043032~positive regulation of macrophage activation	2	0.470588	0.0968016	TNIP2, THBS1	227	4	8994	19.8106	1	1	1
subcutaneous fat only	GOTERM_BP_DIRECT	GO:0003417~growth plate cartilage development	2	0.470588	0.0968016	COMP, MMP13	227	4	8994	19.8106	1	1	1
subcutaneous fat only	GOTERM_BP_DIRECT	GO:0050853~B cell receptor signaling pathway	13	0.975244	2.7517e-07	LYN, BLK, VAV3, SYK, PRKCB, RFTN1, NFATC2, TEC, KLHL6, INPP5D, PLCG2, PTPN6, NCKAP1L	914	22	8994	5.8147	0.000803724	0.000661897	0.000660084
subcutaneous fat only	GOTERM_BP_DIRECT	GO:0006954~inflammatory response	33	2.47562	4.53199e-07	CD40, NRROS, EXFABP, TNFRSF11A, PTGS2, LIPA, C3, TBXA2R, CCL4, NFKBIZ, HYAL3, TSPAN2, CCR5, CCR2, LYN, GGT5, SYK, SLC11A1, CD180, CYBB, TNFRSF10B, TNFRSF1B, NFKB2, P2RX7, BCL6, PLP1, FAS, TLR7, AGTR2, TLR4, MYD88, TLR3, EPHA2	914	124	8994	2.61878	0.00132337	0.000661897	0.000660084
subcutaneous fat only	GOTERM_BP_DIRECT	GO:0060412~ventricular septum morphogenesis	9	0.675169	8.84213e-06	HEYL, NOTCH1, CITED2, GJA5, PITX2, ZFPM1, FGFRL1, TBX3, TGFBR2	914	13	8994	6.81249	0.0255059	0.00860929	0.00858571
subcutaneous fat only	GOTERM_BP_DIRECT	GO:0007229~integrin-mediated signaling pathway	15	1.12528	6.96046e-05	VAV3, LAMA5, ITGB5, SYK, ITGA4, SRC, ITGA3, ITGB3, PLEK, ITGB2, ADAM33, TSPAN32, TEC, PTK2B, ITGA6	914	44	8994	3.35463	0.184041	0.0508287	0.0506895
subcutaneous fat only	GOTERM_BP_DIRECT	GO:0042127~regulation of cell proliferation	25	1.87547	0.000103291	BLK, LAMA5, CD40, SRC, TNC, TNFRSF11A, PTGS2, PLAU, PTK2B, E2F4, JAG2, JAG1, FANCL, TNFRSF10B, PLA2G4A, TNFRSF1B, PIAS1, HCK, TEC, BCL6, FES, MAFG, BTK, FAS, EZH2	914	105	8994	2.34292	0.260537	0.0509238	0.0507844
subcutaneous fat only	GOTERM_BP_DIRECT	GO:0030155~regulation of cell adhesion	10	0.750188	0.000104602	JAG2, LAMA5, FES, LAMA4, S1PR1, PTK2B, PRKX, CYTIP, DLL1, CYTH1	914	21	8994	4.68584	0.263366	0.0509238	0.0507844
subcutaneous fat only	GOTERM_BP_DIRECT	GO:0030890~positive regulation of B cell proliferation	11	0.825206	0.000185918	VAV3, SASH3, BST1, CDKN1A, CD40, BCL6, TFRC, NFATC2, NCKAP1L, TLR4, CARD11	914	27	8994	4.009	0.419173	0.0699287	0.0697372
subcutaneous fat only	GOTERM_BP_DIRECT	GO:0007155~cell adhesion	28	2.10053	0.00019152	TINAGL1, ITGB5, SRC, LAMA4, TNC, LPP, EFNB2, ADGRG1, CDH2, PODXL, PTK2B, CTNNAL1, EPHA4, VWF, ITGA3, FN1, SORBS2, PARVB, SULF1, FERMT1, PARVG, FES, SPECC1L, NINJ1, CD9, ITGA6, TGFBI, CD44	914	129	8994	2.13587	0.428605	0.0699287	0.0697372
subcutaneous fat only	GOTERM_BP_DIRECT	GO:0014068~positive regulation of phosphatidylinositol 3-kinase signaling	14	1.05026	0.000224585	PRR5, NTRK2, FLT1, UNC5B, HGF, PDGFB, CBL, AGT, KDR, CD28, HCLS1, PTPN6, TEK, PIK3AP1	914	43	8994	3.20381	0.481238	0.0728902	0.0726906
subcutaneous fat only	GOTERM_BP_DIRECT	GO:0001501~skeletal system development	13	0.975244	0.00032489	JAG2, HEXB, NPR3, CHD7, WFIKKN2, MMP9, FGFRL1, TBX3, RASSF2, GJA5, TP63, FBN1, EPHA2	914	39	8994	3.28009	0.613059	0.0949005	0.0946406
subcutaneous fat only	GOTERM_BP_DIRECT	GO:0045087~innate immune response	23	1.72543	0.000472976	LYN, BLK, SYK, SRC, MX1, NLRC5, EIF2AK2, CYBB, EXFABP, SAMHD1, TMEM173, NFKB2, IFIH1, HCK, TEC, FES, BTK, PTK2B, TRIM25, TLR7, B2M, TLR4, TLR3	914	102	8994	2.21888	0.749015	0.112361	0.112053
subcutaneous fat only	GOTERM_BP_DIRECT	GO:0006955~immune response	24	1.80045	0.00049426	CD40, TINAGL1, NRROS, TNFAIP3, TNFRSF10B, TNFRSF11A, TNFRSF1B, FYB, CTSS, NFIL3, CCL4, ENPP2, BLNK, CD28, IRF8, FAS, DMB2, LCP2, TLR7, CCR5, B2M, MAP3K14, CCR2	914	109	8994	2.16666	0.764156	0.112361	0.112053
subcutaneous fat only	GOTERM_BP_DIRECT	GO:0006935~chemotaxis	10	0.750188	0.000500064	LYN, FLT1, CXCR1, FES, RAC2, ENPP2, CXCR4, CCR5, DOCK2, CCR2	914	25	8994	3.93611	0.768124	0.112361	0.112053
subcutaneous fat only	GOTERM_BP_DIRECT	GO:0051607~defense response to virus	15	1.12528	0.000610866	RNASEL, CD40, RSAD2, CARD9, MX1, NLRC5, ABCC9, SAMHD1, TMEM173, UNC13D, IRF1, IRF7, TLR7, IRF5, TLR3	914	53	8994	2.78498	0.832286	0.127453	0.127104
subcutaneous fat only	GOTERM_BP_DIRECT	GO:0032496~response to lipopolysaccharide	14	1.05026	0.00198373	CD40, GCH1, SLC11A1, TNFRSF10B, EXFABP, TNFRSF11A, TNFRSF1B, P2RX7, ABR, MAPKAPK3, TBXA2R, PLCG2, FAS, SNCA	914	53	8994	2.59931	0.996979	0.386299	0.385241
subcutaneous fat only	GOTERM_BP_DIRECT	GO:0051301~cell division	17	1.27532	0.00226274	CENPT, NDE1, CDCA9, NDC80, GNAI2, SMC2, CCNB3, CCNA2, CCNB2, KIF18B, CNTRL, SPECC1L, NUF2, CDK1, NCAPD2, SPDL1, ITGB3BP	914	73	8994	2.29157	0.998666	0.413092	0.411961
subcutaneous fat only	GOTERM_BP_DIRECT	GO:0032495~response to muramyl dipeptide	5	0.375094	0.00287136	NOTCH1, JAG1, CARD9, TNFAIP3, IRF5	914	7	8994	7.02876	0.999776	0.49188	0.490533
subcutaneous fat only	GOTERM_BP_DIRECT	GO:0035023~regulation of Rho protein signal transduction	12	0.900225	0.0030311	VAV3, ABR, FGD4, TIAM1, FGD5, ARHGEF9, MCF2L, PLEKHG5, ARHGEF39, ARHGDIB, ARHGEF16, ECT2	914	43	8994	2.74612	0.99986	0.49188	0.490533
subcutaneous fat only	GOTERM_BP_DIRECT	GO:0002224~toll-like receptor signaling pathway	8	0.60015	0.00352016	MAPKAPK3, CD180, IRF7, TLR7, TICAM1, TLR4, MYD88, TLR3	914	21	8994	3.74867	0.999967	0.514587	0.513178
subcutaneous fat only	GOTERM_BP_DIRECT	GO:0043552~positive regulation of phosphatidylinositol 3-kinase activity	7	0.525131	0.00352336	LYN, PDGFRB, VAV3, FLT1, PDGFB, PTK2B, TEK	914	16	8994	4.30511	0.999967	0.514587	0.513178
subcutaneous fat only	GOTERM_BP_DIRECT	GO:0002467~germinal center formation	4	0.300075	0.00385518	BCL6, KLHL6, UNC13D, NFKB2	914	4	8994	9.84026	0.999987	0.520039	0.518614
subcutaneous fat only	GOTERM_BP_DIRECT	GO:0030335~positive regulation of cell migration	20	1.50038	0.00407926	LYN, SUN2, EDN1, NOTCH1, FLT1, ATP8A1, HGF, ARHGEF39, NTRK3, SEMA3G, PDGFB, PIK3CD, PIK3R1, SEMA3F, AQP1, TGFBR2, MYLK, PODXL, PLAU, SNAI1	914	98	8994	2.00822	0.999994	0.520039	0.518614
subcutaneous fat only	GOTERM_BP_DIRECT	GO:0046777~protein autophosphorylation	19	1.42536	0.00409479	PDGFRB, EPHA4, NTRK2, FLT1, SYK, FLT4, EIF2AK2, PRKX, VRK2, CLK4, CLK2, CLK1, STK10, MAPKAPK3, DCX, PIM1, KDR, NEK2, TEK	914	91	8994	2.05456	0.999994	0.520039	0.518614
subcutaneous fat only	GOTERM_BP_DIRECT	GO:0008217~regulation of blood pressure	9	0.675169	0.0067422	ACTA2, P2RX4, EDNRB, ERAP1, NPR3, STK39, ATP1A1, PTGS2, DLL1	914	29	8994	3.05387	1	0.820581	0.818334
subcutaneous fat only	GOTERM_BP_DIRECT	GO:0007059~chromosome segregation	10	0.750188	0.00831555	TOP2A, RGS14, INCENP, NDE1, CENPN, NEK2, KIF11, KNSTRN, NDC80, SPC25	914	36	8994	2.73341	1	0.862999	0.860635
subcutaneous fat only	GOTERM_BP_DIRECT	GO:0042346~positive regulation of NF-kappaB import into nucleus	5	0.375094	0.00875194	TLR7, TLR4, MYD88, TLR3, IL18R1	914	9	8994	5.46681	1	0.862999	0.860635
subcutaneous fat only	GOTERM_BP_DIRECT	GO:0007076~mitotic chromosome condensation	5	0.375094	0.00875194	NUSAP1, NCAPD2, NCAPD3, SMC4, SMC2	914	9	8994	5.46681	1	0.862999	0.860635
subcutaneous fat only	GOTERM_BP_DIRECT	GO:0010032~meiotic chromosome condensation	4	0.300075	0.00891029	NCAPD2, NCAPD3, SMC4, SMC2	914	5	8994	7.87221	1	0.862999	0.860635
subcutaneous fat only	GOTERM_BP_DIRECT	GO:0030854~positive regulation of granulocyte differentiation	4	0.300075	0.00891029	KMT2E, TESC, HCLS1, RUNX1	914	5	8994	7.87221	1	0.862999	0.860635
subcutaneous fat only	GOTERM_BP_DIRECT	GO:0048469~cell maturation	7	0.525131	0.00915883	EPAS1, SOX18, PLP1, BTK, SOX8, GATA2, SOX10	914	19	8994	3.62536	1	0.862999	0.860635
subcutaneous fat only	GOTERM_BP_DIRECT	GO:0032755~positive regulation of interleukin-6 production	7	0.525131	0.00915883	P2RX7, CARD9, TLR7, TLR4, MYD88, TLR3, MAPK13	914	19	8994	3.62536	1	0.862999	0.860635
subcutaneous fat only	GOTERM_BP_DIRECT	GO:0097150~neuronal stem cell population maintenance	6	0.450113	0.00976963	NOTCH1, JAG1, CDH2, IGF2BP1, HOOK3, DLL1	914	14	8994	4.21726	1	0.876842	0.874441
subcutaneous fat only	GOTERM_BP_DIRECT	GO:0071260~cellular response to mechanical stimulus	8	0.60015	0.0101574	CD40, IRF1, CASP2, FAS, TLR7, MAP3K14, TLR4, TLR3	914	25	8994	3.14888	1	0.876842	0.874441
subcutaneous fat only	GOTERM_BP_DIRECT	GO:0032091~negative regulation of protein binding	9	0.675169	0.0103314	ACE, WFIKKN2, CTNNBIP1, PDGFB, CCM2L, MITD1, SORL1, ZFPM1, AURKA	914	31	8994	2.85685	1	0.876842	0.874441
subcutaneous fat only	GOTERM_BP_DIRECT	GO:0008152~metabolic process	13	0.975244	0.0106783	ARSA, PNAT3, ACSL5, NPL, ACSF2, AGPAT3, GALNS, BST1, UGT8, TMEM68, ASPA, ACSBG2, PNAT10	914	57	8994	2.24427	1	0.876842	0.874441
subcutaneous fat only	GOTERM_BP_DIRECT	GO:0035556~intracellular signal transduction	33	2.47562	0.0108067	DGKD, RGS14, SRC, MAST3, PLEK, STK39, PRKCZ, SOCS2, ABR, INPP5D, MCF2L, BLNK, PLCG2, ECT2, RGS9, SH2B3, LYN, SYK, PRKCB, GMIP, MAPK11, MELK, TEC, STK17A, GPR182, DEPDC1, DCX, ASB6, BTK, LCP2, PTPN6, AGTR2, PLCB2	914	208	8994	1.5612	1	0.876842	0.874441
subcutaneous fat only	GOTERM_BP_DIRECT	GO:0016477~cell migration	18	1.35034	0.0115565	LYN, SRC, NDE1, SDC3, FN1, NFATC2, SORBS2, TGFBR2, EFNB2, TIAM1, PSTPIP1, CDH2, PODXL, PSTPIP2, SNAI1, ELMO3, LCP1, SRGAP1	914	93	8994	1.90457	1	0.912338	0.90984
subcutaneous fat only	GOTERM_BP_DIRECT	GO:0001570~vasculogenesis	9	0.675169	0.0125809	GJC1, NTRK2, CITED2, SOX18, CCM2, PITX2, HDAC7, EPHA2, TGFBR2	914	32	8994	2.76757	1	0.928184	0.925642
subcutaneous fat only	GOTERM_BP_DIRECT	GO:0038083~peptidyl-tyrosine autophosphorylation	9	0.675169	0.0125809	LYN, BLK, HCK, TEC, SYK, FES, SRC, BTK, PTK2B	914	32	8994	2.76757	1	0.928184	0.925642
subcutaneous fat only	GOTERM_BP_DIRECT	GO:0043406~positive regulation of MAP kinase activity	8	0.60015	0.0127105	CD40, FLT1, PDGFB, NOX4, RASGRP1, PIK3R6, PIK3R5, EZH2	914	26	8994	3.02777	1	0.928184	0.925642
subcutaneous fat only	GOTERM_BP_DIRECT	GO:0001816~cytokine production	5	0.375094	0.0134286	NFATC2, PLA2R1, LITAF, LIPA, RASGRP1	914	10	8994	4.92013	1	0.9355	0.932938
subcutaneous fat only	GOTERM_BP_DIRECT	GO:0048661~positive regulation of smooth muscle cell proliferation	6	0.450113	0.0134512	PDGFRB, EDN1, CALCRL, RBPMS2, HMOX1, SULF1	914	15	8994	3.93611	1	0.9355	0.932938
subcutaneous fat only	GOTERM_BP_DIRECT	GO:0008360~regulation of cell shape	14	1.05026	0.0140581	HEXB, FN1, VRK2, ARHGAP15, SYNE3, PALMD, FES, CDC42EP3, RHOJ, KDR, PTK2B, MYH9, PLEKHO1, WASF3	914	66	8994	2.08733	1	0.954972	0.952357
subcutaneous fat only	GOTERM_BP_DIRECT	GO:0032760~positive regulation of tumor necrosis factor production	7	0.525131	0.0153684	SASH3, CARD9, LY96, PIK3R1, RASGRP1, MYD88, TLR3	914	21	8994	3.28009	1	0.982561	0.97987
subcutaneous fat only	GOTERM_BP_DIRECT	GO:0097190~apoptotic signaling pathway	8	0.60015	0.0156943	CD40, P2RX4, CD28, TNFRSF10B, FAS, TNFRSF11A, TNFRSF1B, SENP1	914	27	8994	2.91563	1	0.982561	0.97987
subcutaneous fat only	GOTERM_BP_DIRECT	GO:0035458~cellular response to interferon-beta	4	0.300075	0.0164825	CDC34, STAT1, IRF1, TMEM173	914	6	8994	6.56018	1	0.982561	0.97987
subcutaneous fat only	GOTERM_BP_DIRECT	GO:0043304~regulation of mast cell degranulation	4	0.300075	0.0164825	LYN, FES, RAC2, UNC13D	914	6	8994	6.56018	1	0.982561	0.97987
subcutaneous fat only	GOTERM_BP_DIRECT	GO:0007422~peripheral nervous system development	4	0.300075	0.0164825	EDNRB, CITED2, SOX8, SOX10	914	6	8994	6.56018	1	0.982561	0.97987
subcutaneous fat only	GOTERM_BP_DIRECT	GO:0003009~skeletal muscle contraction	4	0.300075	0.0164825	TNNC1, TNNC2, TNNT3, TNNI2	914	6	8994	6.56018	1	0.982561	0.97987
subcutaneous fat only	GOTERM_BP_DIRECT	GO:0006491~N-glycan processing	6	0.450113	0.0179639	MGAT4C, MAN2A2, MGAT4A, ST8SIA2, ST8SIA4, ENGASE	914	16	8994	3.6901	1	1	0.997603
subcutaneous fat only	GOTERM_BP_DIRECT	GO:0045736~negative regulation of cyclin-dependent protein serine/threonine kinase activity	5	0.375094	0.0194335	CDKN1A, TFAP4, CDK5RAP1, TNFAIP3, NR2F2	914	11	8994	4.47285	1	1	0.997603
subcutaneous fat only	GOTERM_BP_DIRECT	GO:0043066~negative regulation of apoptotic process	26	1.95049	0.0201961	BLK, TOR4A, BCL2A1, CITED2, FLT4, PIK3R1, EXFABP, CBL, AURKA, SIN3A, PIM1, CAPN3, PTK2B, SOX8, NCKAP1L, TP63, PRNP, PLK2, GCG, SOX10, TBX3, DNAJA1, HCK, BCL6, CDK1, MAD2L1	914	161	8994	1.58911	1	1	0.997603
subcutaneous fat only	GOTERM_BP_DIRECT	GO:0018108~peptidyl-tyrosine phosphorylation	9	0.675169	0.0214673	EPHA4, NTRK2, MELK, FLT1, SYK, NTRK3, PDGFB, PTPN6, AGRN	914	35	8994	2.53035	1	1	0.997603
subcutaneous fat only	GOTERM_BP_DIRECT	GO:0030099~myeloid cell differentiation	4	0.300075	0.0266909	BCL6, IRF8, PRKX, HOXB7	914	7	8994	5.62301	1	1	0.997603
subcutaneous fat only	GOTERM_BP_DIRECT	GO:0034142~toll-like receptor 4 signaling pathway	4	0.300075	0.0266909	LY96, CD14, PIK3AP1, TLR4	914	7	8994	5.62301	1	1	0.997603
subcutaneous fat only	GOTERM_BP_DIRECT	GO:0033628~regulation of cell adhesion mediated by integrin	4	0.300075	0.0266909	LYN, PLAU, TESC, EPHA2	914	7	8994	5.62301	1	1	0.997603
subcutaneous fat only	GOTERM_BP_DIRECT	GO:0019370~leukotriene biosynthetic process	4	0.300075	0.0266909	GGT5, SYK, ALOX5, ALOX5AP	914	7	8994	5.62301	1	1	0.997603
subcutaneous fat only	GOTERM_BP_DIRECT	GO:0048010~vascular endothelial growth factor receptor signaling pathway	5	0.375094	0.0268548	FLT1, FLT4, KDR, PTK2B, SULF1	914	12	8994	4.10011	1	1	0.997603
subcutaneous fat only	GOTERM_BP_DIRECT	GO:0018149~peptide cross-linking	5	0.375094	0.0268548	CSTA, EPB42, FN1, F13A1, TGM4	914	12	8994	4.10011	1	1	0.997603
subcutaneous fat only	GOTERM_BP_DIRECT	GO:0050727~regulation of inflammatory response	8	0.60015	0.0275608	LYN, SBNO2, BCL6, STK39, TNFAIP3, PIK3AP1, TLR4, MYD88	914	30	8994	2.62407	1	1	0.997603
subcutaneous fat only	GOTERM_BP_DIRECT	GO:0035589~G-protein coupled purinergic nucleotide receptor signaling pathway	3	0.225056	0.0287978	P2RY8, P2RY6, P2RY1	914	3	8994	9.84026	1	1	0.997603
subcutaneous fat only	GOTERM_BP_DIRECT	GO:0032596~protein transport into membrane raft	3	0.225056	0.0287978	RFTN2, RFTN1, REEP2	914	3	8994	9.84026	1	1	0.997603
subcutaneous fat only	GOTERM_BP_DIRECT	GO:0034154~toll-like receptor 7 signaling pathway	3	0.225056	0.0287978	UNC93B1, TLR7, PIK3AP1	914	3	8994	9.84026	1	1	0.997603
subcutaneous fat only	GOTERM_BP_DIRECT	GO:0032494~response to peptidoglycan	3	0.225056	0.0287978	CARD9, IRF5, MYD88	914	3	8994	9.84026	1	1	0.997603
subcutaneous fat only	GOTERM_BP_DIRECT	GO:0050764~regulation of phagocytosis	3	0.225056	0.0287978	BLK, HCK, SYK	914	3	8994	9.84026	1	1	0.997603
subcutaneous fat only	GOTERM_BP_DIRECT	GO:0061138~morphogenesis of a branching epithelium	3	0.225056	0.0287978	HGF, SOX8, SOX10	914	3	8994	9.84026	1	1	0.997603
subcutaneous fat only	GOTERM_BP_DIRECT	GO:0030218~erythrocyte differentiation	7	0.525131	0.0293451	LYN, KMT2E, SPI1, EPAS1, HCLS1, IKZF1, ZFPM1	914	24	8994	2.87008	1	1	0.997603
subcutaneous fat only	GOTERM_BP_DIRECT	GO:0031623~receptor internalization	7	0.525131	0.0293451	CALCRL, RAMP3, RAB31, TFRC, SYK, CD9, SNCA	914	24	8994	2.87008	1	1	0.997603
subcutaneous fat only	GOTERM_BP_DIRECT	GO:0030334~regulation of cell migration	9	0.675169	0.0294183	LAMA5, ABI3, LAMA4, ITGB3, PLXNA2, ENPP2, CXCR4, PRKX, PITX2	914	37	8994	2.39358	1	1	0.997603
subcutaneous fat only	GOTERM_BP_DIRECT	GO:0060317~cardiac epithelial to mesenchymal transition	6	0.450113	0.0297293	CDH5, CCNB2, BMP2, ID1, TGFBR2, ENG	914	18	8994	3.28009	1	1	0.997603
subcutaneous fat only	GOTERM_BP_DIRECT	GO:0030154~cell differentiation	23	1.72543	0.03539	BLK, SPI1, PRMT7, FLT1, SYK, TESC, NTRK3, EYA4, SDC3, ETV1, EXFABP, RXFP1, ETV5, FLI1, ELK3, HCK, TEC, TAL1, FES, BTK, PTK2B, AGRN, SH2B3	914	145	8994	1.56087	1	1	0.997603
subcutaneous fat only	GOTERM_BP_DIRECT	GO:0030593~neutrophil chemotaxis	7	0.525131	0.0354044	VAV3, LGALS3, CSF3R, SYK, ITGB2, CCL4, NCKAP1L	914	25	8994	2.75527	1	1	0.997603
subcutaneous fat only	GOTERM_BP_DIRECT	GO:0000070~mitotic sister chromatid segregation	5	0.375094	0.0357484	KIF18A, KIF18B, NEK2, CDCA9, MAD2L1	914	13	8994	3.78472	1	1	0.997603
subcutaneous fat only	GOTERM_BP_DIRECT	GO:0045662~negative regulation of myoblast differentiation	5	0.375094	0.0357484	NOTCH1, ID3, SOX8, DLL1, TBX3	914	13	8994	3.78472	1	1	0.997603
subcutaneous fat only	GOTERM_BP_DIRECT	GO:0070986~left/right axis specification	4	0.300075	0.0395355	NOTCH1, CITED2, PITX2, DLL1	914	8	8994	4.92013	1	1	0.997603
subcutaneous fat only	GOTERM_BP_DIRECT	GO:0042832~defense response to protozoan	4	0.300075	0.0395355	CD40, SLC11A1, IRF8, TSPAN32	914	8	8994	4.92013	1	1	0.997603
subcutaneous fat only	GOTERM_BP_DIRECT	GO:0031295~T cell costimulation	4	0.300075	0.0395355	DPP4, EFNB2, CD28, CARD11	914	8	8994	4.92013	1	1	0.997603
subcutaneous fat only	GOTERM_BP_DIRECT	GO:0002230~positive regulation of defense response to virus by host	11	0.825206	0.0428975	CHAF1B, CD93, FANCL, SIN3A, RFWD3, REEP2, TMEM39B, TMEM173, GMIP, MTSS1, MYLK	914	54	8994	2.0045	1	1	0.997603
subcutaneous fat only	GOTERM_BP_DIRECT	GO:0006508~proteolysis	13	0.975244	0.0434641	ACE, F10, RHBDF2, ERAP1, PRCP, SRI, CBL, CAPN15, PLAU, ANPEP, CAPN3, CASP2, CTSD	914	69	8994	1.85396	1	1	0.997603
subcutaneous fat only	GOTERM_BP_DIRECT	GO:0032526~response to retinoic acid	6	0.450113	0.0454402	ACER2, ASXL1, TIE1, PITX2, AQP3, CLK2	914	20	8994	2.95208	1	1	0.997603
subcutaneous fat only	GOTERM_BP_DIRECT	GO:0000281~mitotic cytokinesis	5	0.375094	0.04614	ANLN, NUSAP1, KIF23, MITD1, BBS4	914	14	8994	3.51438	1	1	0.997603
subcutaneous fat only	GOTERM_BP_DIRECT	GO:0006813~potassium ion transport	5	0.375094	0.04614	CDK2, ATP1B4, ATP1A1, ATP1B1, KCNJ2	914	14	8994	3.51438	1	1	0.997603
subcutaneous fat only	GOTERM_BP_DIRECT	GO:0050766~positive regulation of phagocytosis	5	0.375094	0.04614	TUB, ABR, SLC11A1, MERTK, DOCK2	914	14	8994	3.51438	1	1	0.997603
subcutaneous fat only	GOTERM_BP_DIRECT	GO:0048709~oligodendrocyte differentiation	5	0.375094	0.04614	NTRK2, CNP, TSPAN2, SOX8, SOX10	914	14	8994	3.51438	1	1	0.997603
subcutaneous fat only	GOTERM_BP_DIRECT	GO:0018105~peptidyl-serine phosphorylation	15	1.12528	0.0462177	SYK, MAST3, PRKCB, PLK2, STK39, PDGFB, PRKX, VRK2, PRKCZ, MAPK13, TGFBR2, CLK1, MAPKAPK3, DCX, CDK1	914	85	8994	1.73652	1	1	0.997603
subcutaneous fat only	GOTERM_BP_DIRECT	GO:0043065~positive regulation of apoptotic process	16	1.2003	0.0469642	TOP2A, NOTCH1, BCL2A1, NTRK3, DNAJA1, RASSF2, BCL6, INPP5D, NEURL1, KCNMA1, FAS, HMOX1, ITGA6, IRF5, BMF, ECT2	914	93	8994	1.69295	1	1	0.997603
subcutaneous fat only	GOTERM_BP_DIRECT	GO:0045766~positive regulation of angiogenesis	10	0.750188	0.0496729	FLT1, PRKCB, ERAP1, KDR, PTK2B, TEK, GATA2, PIK3R6, TGFBR2, ENG	914	48	8994	2.05005	1	1	0.997603
Abdominal fat only	GOTERM_BP_DIRECT	GO:0043547~positive regulation of GTPase activity	12	0.900225	0.0505581	RGS4, RAP1GAP2, ABR, CD40, CCL4, ARHGAP19, ITGA6, ARHGAP26, ARHGAP15, AGRN, SMAP2, EZH2	914	63	8994	1.87434	1	1	0.997603
Abdominal fat only	GOTERM_BP_DIRECT	GO:0043410~positive regulation of MAPK cascade	8	0.60015	0.0511932	NTRK2, CD40, CDH2, TNFRSF10B, FAS, TNFRSF11A, ADRA1B, TNFRSF1B	914	34	8994	2.31536	1	1	0.997603
Abdominal fat only	GOTERM_BP_DIRECT	GO:0046330~positive regulation of JNK cascade	8	0.60015	0.0511932	RASSF2, FLT4, CARD9, PTK2B, RASGRP1, TLR4, MYD88, TLR3	914	34	8994	2.31536	1	1	0.997603
Abdominal fat only	GOTERM_BP_DIRECT	GO:0009952~anterior/posterior pattern specification	11	0.825206	0.0532021	EMX2, BTG2, TSHZ1, CTNNBIP1, HOXB4, HOXA2, HOXB2, NR2F2, HOXB7, HOXB6, HOXB5	914	56	8994	1.93291	1	1	0.997603
Abdominal fat only	GOTERM_BP_DIRECT	GO:2000573~positive regulation of DNA biosynthetic process	3	0.225056	0.0537404	HGF, PDGFB, NOX4	914	4	8994	7.3802	1	1	0.997603
Abdominal fat only	GOTERM_BP_DIRECT	GO:0015909~long-chain fatty acid transport	3	0.225056	0.0537404	SLC27A1, PLIN2, EXFABP	914	4	8994	7.3802	1	1	0.997603
Abdominal fat only	GOTERM_BP_DIRECT	GO:0032481~positive regulation of type I interferon production	3	0.225056	0.0537404	SYK, PLCG2, TMEM173	914	4	8994	7.3802	1	1	0.997603
Abdominal fat only	GOTERM_BP_DIRECT	GO:0045730~respiratory burst	3	0.225056	0.0537404	NCF1, SLC11A1, CYBB	914	4	8994	7.3802	1	1	0.997603
Abdominal fat only	GOTERM_BP_DIRECT	GO:0045359~positive regulation of interferon-beta biosynthetic process	3	0.225056	0.0537404	TLR7, TLR4, TLR3	914	4	8994	7.3802	1	1	0.997603
Abdominal fat only	GOTERM_BP_DIRECT	GO:0048845~venous blood vessel morphogenesis	3	0.225056	0.0537404	EFNB2, CCM2, ENG	914	4	8994	7.3802	1	1	0.997603
Abdominal fat only	GOTERM_BP_DIRECT	GO:0071801~regulation of podosome assembly	3	0.225056	0.0537404	BLK, HCK, SRC	914	4	8994	7.3802	1	1	0.997603
Abdominal fat only	GOTERM_BP_DIRECT	GO:0032410~negative regulation of transporter activity	3	0.225056	0.0537404	WWP2, SNCA, CTTNBP2NL	914	4	8994	7.3802	1	1	0.997603
Abdominal fat only	GOTERM_BP_DIRECT	GO:0070493~thrombin receptor signaling pathway	3	0.225056	0.0537404	P2RY8, PLEK, IQGAP2	914	4	8994	7.3802	1	1	0.997603
Abdominal fat only	GOTERM_BP_DIRECT	GO:0032497~detection of lipopolysaccharide	3	0.225056	0.0537404	SCARB1, LY96, TLR4	914	4	8994	7.3802	1	1	0.997603
Abdominal fat only	GOTERM_BP_DIRECT	GO:0051304~chromosome separation	3	0.225056	0.0537404	NCAPD2, TTK, NCAPD3	914	4	8994	7.3802	1	1	0.997603
Abdominal fat only	GOTERM_BP_DIRECT	GO:0060216~definitive hemopoiesis	3	0.225056	0.0537404	MFAP5, HOXB4, GATA2	914	4	8994	7.3802	1	1	0.997603
Abdominal fat only	GOTERM_BP_DIRECT	GO:0001945~lymph vessel development	3	0.225056	0.0537404	EFNB2, SYK, TMEM204	914	4	8994	7.3802	1	1	0.997603
Abdominal fat only	GOTERM_BP_DIRECT	GO:0051988~regulation of attachment of spindle microtubules to kinetochore	3	0.225056	0.0537404	NEK2, ECT2, KNSTRN	914	4	8994	7.3802	1	1	0.997603
Abdominal fat only	GOTERM_BP_DIRECT	GO:0030220~platelet formation	4	0.300075	0.0549273	MYH9, NBEAL2, PTPN6, ZFPM1	914	9	8994	4.37345	1	1	0.997603
Abdominal fat only	GOTERM_BP_DIRECT	GO:0042554~superoxide anion generation	4	0.300075	0.0549273	NCF1, NCF2, NOX4, CYBB	914	9	8994	4.37345	1	1	0.997603
Abdominal fat only	GOTERM_BP_DIRECT	GO:0033198~response to ATP	4	0.300075	0.0549273	P2RX7, P2RX5, P2RX4, P2RX1	914	9	8994	4.37345	1	1	0.997603
Abdominal fat only	GOTERM_BP_DIRECT	GO:0033690~positive regulation of osteoblast proliferation	4	0.300075	0.0549273	ITGB3, TMEM119, SOX8, HPSE	914	9	8994	4.37345	1	1	0.997603
Abdominal fat only	GOTERM_BP_DIRECT	GO:0051000~positive regulation of nitric-oxide synthase activity	4	0.300075	0.0549273	SCARB1, GCH1, PTK2B, AGTR2	914	9	8994	4.37345	1	1	0.997603
Abdominal fat only	GOTERM_BP_DIRECT	GO:0034198~cellular response to amino acid starvation	5	0.375094	0.0580268	CDKN1A, WDR59, NPRL3, EIF2AK2, ATF3	914	15	8994	3.28009	1	1	0.997603
Abdominal fat only	GOTERM_BP_DIRECT	GO:0007067~mitotic nuclear division	11	0.825206	0.05892	CENPT, CCNA2, CCNB2, RGS14, INCENP, NUF2, CDK1, NUSAP1, CENPN, GEM, ITGB3BP	914	57	8994	1.899	1	1	0.997603
Abdominal fat only	GOTERM_BP_DIRECT	GO:0033344~cholesterol efflux	5	0.375094	0.0713811	SCARB1, NPC1, ABCA5, SOAT1, NPC2	914	16	8994	3.07508	1	1	0.997603
Abdominal fat only	GOTERM_BP_DIRECT	GO:0035987~endodermal cell differentiation	5	0.375094	0.0713811	ITGB5, ITGA4, ITGB2, FN1, MMP9	914	16	8994	3.07508	1	1	0.997603
Abdominal fat only	GOTERM_BP_DIRECT	GO:0032733~positive regulation of interleukin-10 production	4	0.300075	0.0727125	SASH3, HGF, CD28, TLR4	914	10	8994	3.93611	1	1	0.997603
Abdominal fat only	GOTERM_BP_DIRECT	GO:0048514~blood vessel morphogenesis	4	0.300075	0.0727125	EFNB2, SYK, CDH2, NR2F2	914	10	8994	3.93611	1	1	0.997603
Abdominal fat only	GOTERM_BP_DIRECT	GO:0014002~astrocyte development	4	0.300075	0.0727125	PLP1, TSPAN2, DLL1, TLR4	914	10	8994	3.93611	1	1	0.997603
Abdominal fat only	GOTERM_BP_DIRECT	GO:0001954~positive regulation of cell-matrix adhesion	4	0.300075	0.0727125	ITGB3, NINJ1, PTK2B, UTRN	914	10	8994	3.93611	1	1	0.997603
Abdominal fat only	GOTERM_BP_DIRECT	GO:0007266~Rho protein signal transduction	6	0.450113	0.0767334	ADGRG1, BCL6, CDC42EP3, RHOJ, CTNNAL1, SRGAP1	914	23	8994	2.56703	1	1	0.997603
Abdominal fat only	GOTERM_BP_DIRECT	GO:0070527~platelet aggregation	6	0.450113	0.0767334	STXBP1, ITGB3, PLEK, MYH9, PTPN6, TSPAN32	914	23	8994	2.56703	1	1	0.997603
Abdominal fat only	GOTERM_BP_DIRECT	GO:0071300~cellular response to retinoic acid	6	0.450113	0.0767334	LYN, KMT2E, TESC, HOXA2, ADNP2, PTK2B	914	23	8994	2.56703	1	1	0.997603
Abdominal fat only	GOTERM_BP_DIRECT	GO:0070374~positive regulation of ERK1 and ERK2 cascade	14	1.05026	0.0802533	PDGFRB, SRC, FLT4, PDGFB, GCG, PRKCZ, RASGRP1, BMPER, CCL4, KDR, NOX4, PTK2B, TEK, TLR4	914	84	8994	1.64004	1	1	0.997603
Abdominal fat only	GOTERM_BP_DIRECT	GO:0003184~pulmonary valve morphogenesis	3	0.225056	0.0836271	HEYL, NOTCH1, JAG1	914	5	8994	5.90416	1	1	0.997603
Abdominal fat only	GOTERM_BP_DIRECT	GO:0045078~positive regulation of interferon-gamma biosynthetic process	3	0.225056	0.0836271	TLR7, ZFPM1, TLR3	914	5	8994	5.90416	1	1	0.997603
Abdominal fat only	GOTERM_BP_DIRECT	GO:0007100~mitotic centrosome separation	3	0.225056	0.0836271	NDE1, KIF11, AURKA	914	5	8994	5.90416	1	1	0.997603
Abdominal fat only	GOTERM_BP_DIRECT	GO:0032700~negative regulation of interleukin-17 production	3	0.225056	0.0836271	PRNP, NCKAP1L, TLR4	914	5	8994	5.90416	1	1	0.997603
Abdominal fat only	GOTERM_BP_DIRECT	GO:0034138~toll-like receptor 3 signaling pathway	3	0.225056	0.0836271	UNC93B1, RFTN1, TLR3	914	5	8994	5.90416	1	1	0.997603
Abdominal fat only	GOTERM_BP_DIRECT	GO:0071404~cellular response to low-density lipoprotein particle stimulus	3	0.225056	0.0836271	NPC1, SYK, CD9	914	5	8994	5.90416	1	1	0.997603
Abdominal fat only	GOTERM_BP_DIRECT	GO:0034341~response to interferon-gamma	3	0.225056	0.0836271	GCH1, SLC11A1, SNCA	914	5	8994	5.90416	1	1	0.997603
Abdominal fat only	GOTERM_BP_DIRECT	GO:0006884~cell volume homeostasis	3	0.225056	0.0836271	LRRC8A, E2F4, SLC12A7	914	5	8994	5.90416	1	1	0.997603
Abdominal fat only	GOTERM_BP_DIRECT	GO:0051092~positive regulation of NF-kappaB transcription factor activity	10	0.750188	0.0838263	CD40, PRKCB, CAPN3, EIF2AK2, TRIM25, TNFRSF11A, TLR4, MYD88, TLR3, CARD11	914	53	8994	1.85665	1	1	0.997603
Abdominal fat only	GOTERM_BP_DIRECT	GO:0031532~actin cytoskeleton reorganization	8	0.60015	0.0847119	RALA, PARVG, GPR65, PLEK, S1PR1, MYH9, PARVB, AGRN	914	38	8994	2.07163	1	1	0.997603
Abdominal fat only	GOTERM_BP_DIRECT	GO:0032729~positive regulation of interferon-gamma production	5	0.375094	0.086153	SASH3, SLC11A1, IRF8, TLR4, IL18R1	914	17	8994	2.89419	1	1	0.997603
Abdominal fat only	GOTERM_BP_DIRECT	GO:0055072~iron ion homeostasis	4	0.300075	0.0926921	EPB42, EPAS1, HMOX1, B2M	914	11	8994	3.57828	1	1	0.997603
Abdominal fat only	GOTERM_BP_DIRECT	GO:0045071~negative regulation of viral genome replication	4	0.300075	0.0926921	RNASEL, RSAD2, EIF2AK2, ZC3HAV1	914	11	8994	3.57828	1	1	0.997603
Abdominal fat only	GOTERM_BP_DIRECT	GO:0048821~erythrocyte development	4	0.300075	0.0926921	BCL6, CITED2, RHAG, NCKAP1L	914	11	8994	3.57828	1	1	0.997603
Abdominal fat only	GOTERM_BP_DIRECT	GO:0070372~regulation of ERK1 and ERK2 cascade	4	0.300075	0.0926921	SYK, FN1, PTPN6, EPHA2	914	11	8994	3.57828	1	1	0.997603
Abdominal fat only	GOTERM_BP_DIRECT	GO:0045453~bone resorption	4	0.300075	0.0926921	SRC, LRRK1, NOX4, PTK2B	914	11	8994	3.57828	1	1	0.997603
Abdominal fat only	GOTERM_BP_DIRECT	GO:0032715~negative regulation of interleukin-6 production	4	0.300075	0.0926921	HGF, TNFAIP3, NCKAP1L, TLR4	914	11	8994	3.57828	1	1	0.997603
Abdominal fat only	GOTERM_BP_DIRECT	GO:0002244~hematopoietic progenitor cell differentiation	8	0.60015	0.0946696	TOP2A, ANLN, RBM47, CITED2, SIN3A, PLEK, PTPN6, KCNAB2	914	39	8994	2.01852	1	1	0.997603
Abdominal fat only	GOTERM_BP_DIRECT	GO:0042981~regulation of apoptotic process	15	1.12528	0.0980893	CD40, TGFB1, CARD9, EIF2AK2, TNFRSF10B, TNFRSF11A, TNFRSF1B, CASP18, BMP2, RASSF2, RASSF5, FAS, CASP2, RBM5, CARD11	914	95	8994	1.55373	1	1	0.997603
Abdominal fat only	GOTERM_BP_DIRECT	GO:0043123~positive regulation of I-kappaB kinase/NF-kappaB signaling	14	1.05026	0.0995518	CD40, PRKCB, PLK2, TRADD, PLEKHG5, CARD9, ZDHHC13, LITAF, HMOX1, TRIM25, ECT2, IKBKE, MAP3K14, CARD11	914	87	8994	1.58349	1	1	0.997603
