# Supplementary material for: RNA-seq Based Transcriptome Analysis Reveals The Cross-Talk of Macrophage and Adipocyte of Chicken Subcutaneous Adipose Tissue during The Embryonic and Post-Hatch Period
Source: Front Immunol. 2022 Jul 15;13:889439. doi: 10.3389/fimmu.2022.889439 (PMC9334849; doi:10.3389/fimmu.2022.889439)
Supplement: Supplementary Table S8 — modules gene lists in abdominal fat and subcutaneous fat by WGCNA. [file Table_8.xlsx]

## Sheet: Sheet1
subcutaneous fat										abdominal fat
black	blue	brown	green	magenta	pink	red	turquoise	yellow	grey	black	blue	brown	cyan	green	greenyellow	magenta	pink	purple	red	salmon	tan	turquoise	yellow	gery
RHOH	OPHN1	CCR8L	ARHGAP42	APOBEC2	CSRNP1	gga-mir-6632	SUSD6	UPB1	TRIM27.2	RAB3IP	CLC2DL2	ARF5	RELN	LOC101750931	LOC112532872	DHRS4	LRRC17	LOC112529922	LOC112532975	SHANK3	FMC1	CLC2DL5	NCAPH2	LOC112532827
GRTP1	SRGAP3	FHL1	TFDP1	LMOD2	HSPA13	ATP5A1Z	RXFP1	GFI1B	CD99	LOC417973	CARMIL3	SBF1	PTPRZ1	ITIH5	GPR37	CAMK1D	ST7	STRIP2	PHTF2	FLNC	NDUFB2	SLC35B4	LOC416695	LOC107055491
PASK	ANGPTL5	MAML2	ANGPT4	MYOZ1	RF00411	RF00309	RGS10	LPAR4	RF00263	TMEM178B	HCLS1	ADM2	GAS2L3	GSAP	SLC35E3	ABCD2	CPM	PRKCQ	FGL2	LOC112532987	ABI3BP	PFKFB3	GNAI1	LOC107053477
PSEN2	TXLNG	TIAM1	MTSS1L	PFKM	APC	IPO11	FOXP2	BLEC3	gga-mir-1453	TMEM14A	LOC112532892	MIOX	SOX10	DNAJC2	LYZ	LOC101750768	PAWR	CACNA2D1	LHFPL3	HIST1H2A4L3	MID1IP1	SEC61A2	GTSE1	LOC107049847
RF00212	SNAP91	ZMAT4	SLC52A3	MYBPC1	TGFA	CWC27	ARHGDIB	CD1C	AvBD5	LOC112532640	NET1	MEST	NINJ2	PRKAR2B	HIST1H2BF	BBS10	CHADL	LSMEM1	CTTNBP2	A2ML2	ADGRG2	OPTN	HIST1H2B5L	LOC770705
RF00069	CYSLTR1	THOP1	SLC6A9	ACTA1	HIC2	LYRM7	EEF1B2	CDHR4	gga-mir-12230	LOC107053660	TUBAL3	PROSER2	B3GAT1L	CRELD2	CYP2D6	TST	TMEM184B	DCN	CAV1	USF3	CHST7	FAM107B	TMBIM4	LOC101747821
MOSMO	PI4KA	GSTM2	RNF216	TNNI2	BOC	COL4A3BP	ATP1B4	CRYAB	RAB9B	CTBS	BEND7	DHTKD1	EPHA3	CADPS2	RASSF8	C12orf75	C1QTNF6	HIST1H103	LLPH	MIR3539	FGL1L	SEMA3D	KCNMB4	CD69L
RF00567	C4orf48	COQ10B	MPC2	EEF1A2	TIPARP	gga-mir-7-1	APBB1IP	SFR1	gga-mir-23b	SNORD20	LOC107051626	PHYH	CNMD	TES	LOC107054264	CREB3L2	HSP90B1	DMC1	KRR1	LOC112530473	NDUFC2	SEMA3C	NTN4	LOC112532969
CD38	CYP2U1	AvBD6	HM13	MYH1B	RF00138	ANKRA2	LSS	GP9	ANGPTL4	MVK	FAM185A	AASS	MBP	ANO6	DPT	NUP50	RERG	MYBPC1	CCDC59	LOC112531637	THRSPB	GNAT3	AMDHD1	CLC2DL3
KCNC3	AADAC	AvBD2	EDIL3	CAVIN4	NIN	UTP15	GPR34	CLSPN	SOCS1	MED22	PIM3	CPED1	PMP2	CCT2	CBR1	DUSP16	MGST1	TBX15	ACTR6	LOC107052450	SMPD1	TMEM60	HISTH1	LOC112532875
ARPP21	EPHX4	gga-mir-1780	NR2C2	MYOM2	NOCT	ZCCHC7	ME1	NCAPG	RF00211	MIR6639	NDUFA5	IFRD1	VASH2	CSRP2	LYG2	VANGL1	PTMS	CASQ2	PLBD1	HPX	TIMM10B	SLC26A5	HIST1H46L2	LOC107050884
CD5	C5H11orf74	NR2F1	DLL4	TNNT3	NPY4R	RF00414	UBE2T	SRGAP1	RF00410	CA6	WNT16	SLC16A7	CYP1B1	SNRPF	EDNRB	PLA2G10L	TMEM45A	SMIM11	RRP7A	C1orf145	LOC107050990	LAMB1	H2AFJ	LOC112532885
CD40LG	TMCO4	PEF1	SEPT11	CCDC58	ATP11A	C9orf85	CSNK1E	UQCR10	gga-mir-2184a	LOC112530196	DOCK4	MSRB3	SLC35F1	LOC417937	CLN5	HSPA13	SOD1	PPP2R3B	PMM1	RREB1	LOC112531963	LOC107051634	CENPM	LOC112532889
LEF1	BTBD8	OLFML2B	MCRIP2	DHRS7C	SLC25A10	Smad7b	SLC2A5	PATZ1	gga-mir-193a	TBCEL	CNTN1	PTPRB	METTL24	HIST1H101	LATS2	BACH1	CRYZL1	ADPRHL1	TOB2	IFI6	ABCB8	LOC101748454	SUN2	DPF2
RF00093	ANKRD26	COL6A1	PTH1R	MUSTN1	RF00398	ELP1	SHTN1	SPIRE2	C22orf39	FXYD2	KCNC2	TSPAN8	MIR6690	HIST1H2B7L2	LOC107052185	RPS6KA3	PCP4	SLN	MFNG	LOC107052740	LOC107052491	CFTR	H1F0	LOC112532890
RF00417	CHRDL2	IGF1R	PGD	gga-mir-29b-2	EAF2	ARSK	LIFR	LIMD2	RF00560	EDMTFH	GLIPR1L	LGR5	PLP1	DDX47	TMEM123	SHOX	CBS	MYL3	NT5DC3	LOC107050194	APBB1IP	MET	MCM5	LOC419112
E2F1	TTC14	FAM20A	COII	gga-mir-1640	TMEM104	NIPBLL	MBD4	SLC44A2	CLYBL	TSPO2	LTA4H	NAV3	MCF2	EMP1	CATH3	LOC112531640	PHKA2	LOC395159	PTN	CPSF1	WIPF3	ZNF277	B4GALNT3	TMEM243
ITM2C	RF00279	C12H3orf14	GOSR2	ACTN2	GPR157	GADD45G	KMT5C	SYNJ2	PSCA	LOC107055171	ANKS1B	SOCS2	TNMD	RPS19BP1	CAMP	ABCC4	IL1R2	LOC112531980	YARS2	SULT6B1L	APCDD1	AVPR2	BID	LOC107051625
ARNT2	LGALS1	RAB43	VEGFD	RBP	ZZEF1	CBWD1	TMEM203	P3H2	RF00277	GTSF1	ARHGDIB	PDGFB	SNCA	ATF4	CATH1	SCEL	COL4A1	STK17A	BCL2L13	FKBP1B	TMEM200C	GXYLT1	TTLL1	KIF21A
CCL19	PRKAR2B	PDCD4	YAF2	KLHL41	AGO4	HSDL2	LAMTOR2	NHE1	NR4A3	BTN1A1	MGP	GCAT	UGT8	MAFF	INSIG1	AASDHPPT	COL4A2	COL15A1	ARNTL2	AvBD9	CEBPD	NELL2	SCUBE1	TRMU
CHST1	C11H16orf70	SCTR	MMD	ATP5S	PRR5L	SPTLC1	BLK	PSTPIP2	MAP2K6	LOC112530435	APOLD1	LGALS2	ANK2	NOL12	NRP1	CHORDC1	TEX30	MYLIP	PACSIN2	SPRY3	SOX17	LUM	PARVB	LOC101748415
gga-mir-7469	RRS1	PDE1A	C2H8ORF22	GRB10	MGAT5	gga-mir-12227	FDFT1	RPS6KA2	HSPB7	LOC107051264	SLC25A17	RAC2	B4GALNT4	HMOX1	PDK4	AAMDC	GPR183	RBM24	LOC112530103	FGA	RRS1	TMEM140	PRR5	ARL8BL
DIPK1A	RAB34	RF00279	OCA2	CASQ2	CMTM4	ERCC8	SNX22	P2RX1	RF00187	LOC112530956	ADSL	MPST	IFITM1	PWP1	ZNRF2	TSKU	EPSTI1	MURC	C1H12ORF4	FGG	PTDSS1	OC3	CDKN1AL	AVPR1A
gga-mir-132c	RF00009	IL7R	TRAF2	MATN3	ARL4A	XPA	HERC3	NEK4	RBPJ	UBAP2	MGAT3	TIMP3	DEPDC7	ALDH1L2	EEPD1	LOC107052478	DNAJC15	PENK	FKBP4	RASL11B	HGH1	HIST1H2B8	NCAPD2	TMEM5
gga-mir-1713	RF00139	ABCA1	ARL11	TNNC2	BIVM	RF00612	RAB29	ADSS	PTP4A3	UBE2R2L	SNORD83A	AKR1D1	NID2	ADCK2	ID4	MMR1L4	SLC7A1	JPH1	GAPDH	LOC112532286	MEA1	HIST1H2A4	CDCA3	TBC1D30
LDLRAD1	RF00045	HTR1A	FBLN2	KLHL31	TNFRSF11B	RGP1	RPL22	ICA1	gga-mir-1646	LOC100859467	LGALS1	TMTC1	SFRP5	DENND5B	PCBP2	GNG11	NAALAD2	PKIA	LPCAT3	DNAJC17	LOC112532077	HIST1H2A4L4	CLSTN3	HMGA2
ANKRD6	TNFRSF19	OLFM2	GLIPR2	RNF144B	CBFA2T3	NPR2	KCTD3	FOXP4	HPGDS	LOC112530485	CRCBL	ABCC9	SLIT1	SULT4A1	LOC112531835	KAT2B	TPBGL	LOC107049660	C1S	LUZP2	KCNK5	SERHL2	GABARAPL1	METTL25
SATB1	gga-mir-3064	ATXN7L3	LOXL2	CDC42EP4	SLC35A2	ARSB	METTL5	SOX18	RF00340	LOC101752211	NCF4	LDHB	PTPRE	RIMKLB	PDE7A	PIK3R4	PLEKHB1	KLHDC3	C1R	ASCL3	LOC100858253	SREBF2	POLQ	CEP83
CCL19	UPP2	BCAT1	CTGF	MYL1	NEDD9	WDR36	KIAA0753	TTC7B	RF00150	LOC100859602	CAPRIN2	PNPLA3	PPP1R1C	NOP2	LOC107051082	TRAK1	CSRNP1	CLIP4	CCDC80	LOC112532590	CITED2	POLR2F	LOC101747354	NR2C1
RF00096	C1QTNF6	PSAT1	TNMD	ACSL4	TMEM18	TARS	DOCK11	ADAR1	EDQM3	ATP5A1W	BPGM	FBLN1	BBS5	EMG1	CCDC85A	SIRT5	CCNY	HLX	GBE1	UBE2L6	BORCS6	CYTH4	FILIP1L	LOC112531638
LIG4	AUP1	CITED4	BMP6	TMEM182	ISM1	TRAPPC13	HECW2	CDR2L	XRCC5	HINTW	AKR1B10L2	PPARA	DPP10	RBP5	CST7	F13A1	ICA1	ACTN2	SAMSN1	TSPAN18	EMILIN1	SLC41A2	HHLA2	HIST1H2B7
CHGA	PRDM8	PPHLN1	IMPA2	SRL	KAT6A	PDZD11	LETM2	NMRK2	GPM6B	LOC112530493	BCAT1	CD9	HEBP2	WDR3	EPHX1L	INO80C	CREB5	ACTA1	ADAMTS5	HEATR5A	ABHD1	TXNRD1	MYH15	HIST1H4D
gga-mir-1580	DPH6	CNMD	RF00015	MYH1C	WWOX	NECAP1	TBX3	CENPW	CHSY3	LOC112530494	SAMM50	NOBOX	COL11A1	FAM46C	QPCT	TUBB6	PPP1R17	PPP1R14C	GRIK1	LOC107053579	ATRAID	DRAM1	KIAA1524	HIST1H2B5
gga-mir-301a	ALPK1	WDR54	MMP15	IGF-I	DIP2B	RAD1	IGSF6	PIGA	BTBD10	LOC425347	TIGAR	SLC2A14	SELENOP2	QTRT2	CTGF	EMILIN2	BLVRA	LOC100858295	PTCHD1	LOC112532687	PTRHD1	SYCP3	HJURP	LOC107053744
ICOS	SLC15A2	DHODH	IKZF2	gga-mir-1723	RNF146	RF00494	PXK	BUB1	RF00211	SMAD7B	LOC112532692	LOC418298	FOXD3	NEPRO	AvBD7	NBN	GMPR	BAG2	PNPLA4	SEC31B	IMP3	CGTL	RBM11	MIR1683
DBF4	KIAA0895L	KIAA1024	DGKE		PPCDC	BTF3	MRI1	FLT1	ZBTB16	LOC107055431	PTPN6	YBX3	SLC44A5	SENP7	AvBD6	LRP12	BMP6	MLIP	NIPA1	LOC101749271	F8A3	FGD4	MIS18A	LOC107053687
TRAF5	SLC38A2	CRP	TUBA3E		KRT14	NOL6	AGTRAP	TP63	CHADL	LOC112530476	KEL	HAO2	DNER	MPC2	AvBD2	LBH	TUBB2A	MYOM2	NPAS2	ITGAV	MGARP	SINHCAF	GART	CBX7
STMN1	XIAP	RAPH1	PTGER4		JMJD6	PLAA	TBXA2R	DSN1	NR6A1	LOC107049459	LOC107054566	LOC107054854	SHC4	CD80	AvBD1	LOC101749934	BCL2	TRIM54	ITGBL1	ANGPTL3	HELT	AKR1E2	TSPAN7	LOC693258
STAT4	PAN3	MAPRE2	SAMD12		FGD4	NDUFAF2	ZNF511	WISP2	RF00001	LOC101750470	G6PD	NME7	PLIN1	LOC112530509	AvBD3	OTX1	CMBL	ITGB1BP2	KCTD12	LOC112533092	CCDC142	AKR1B1L	SHROOM2	RASD2
MYB	RASL11A	gga-mir-7458-2	FANCI		ANKFY1	POLR1E	TIMELESS	RF00280	RNF6	LOC112530489	LOC112530449	ATP1B1	PLLP	CCT8	AvBD5	ESRRG	SBK2	ATP1B4	UCHL3	LOC107054103	MOGS	RERGL	ATP10A	CRY1
gga-mir-12257	DOC2B	FAT4	ACAT1		SPON2	FOCAD	BAG5	PRAG1	FAXDC2	LOC107049174	PROS1	CPOX	PTPDC1	LOC107055362	AvBD4	RHOQ	CARMIL1	NPNT	LOC112531626	MIR1653	WBP1	C3AR1	GPR18	GLT8D2
HMGB2	ASB5	BRWD3	MGST3		gga-mir-3531	HOXA1	GRIA1	HCLS1	COX20	LOC112530486	CREG1	COL8A1	HBZ	RCAN1	P2RY4	AHCTF1	PYCRL	SLC25A4	STARD13	LOC415414	LOC107056275	BHLHE41	MBNL2	IGF1
IMPA1	ITIH5	RMI2	ADAM22		LIPH	RF00396	THSD4	AMIGO2	RF00325	CHDB1	ZFP92	NECTIN3	LOC112533498	KCNJ15	TMSB15B	HIVEP2	ACYP2	MYOZ2	ARHGAP20	LOC112529955	LOC107051359	SSPN	DIAPH3	ZFP2
gga-mir-6631	RNF2	NTNG2	PBK		RXYLT1	SRFBP1	ZDHHC13	RCC2	KRT5	ZFRL1	PTGFRN	ARL6	BF1	PWP2	FHL1	AMD1	TMEM17	PITX2	C1H11ORF87	MAP1A	POLD4	A4GALT	LOC112531627	LOC101748011
RF00609	PCDH18	H2A-VII	RFESD		BCOR	RF00569	THAP9	THY1	gga-mir-12267	RPTC15L	MIR125B2	VGLL3	ITGB4	KDM6A	SYTL2L	FILIP1	CDC42BPA	PDLIM3	CWF19L2	TUBB3	TMEM109	LOC101751866	HTR2A	USP18
RF00586	DYL1	GOLGA4	PWWP2A			RF00012	GPT2	TFRC	RF00004	SPIN1W	SIK1	CYYR1	BCAS1	LOC101751659	SPIK2	GCLC	GPCPD1	ABLIM2	PGR	FGF18	LOC107049129	VWF	CKAP2	AKR1B10L4
POLG2	MAPK14	SH3BP5	PHOSPHO1			FAM172A	FAM237A	DHTKD1	CNEP1R1	LOC431003	GPR34	LOC107055303	CLDN19	PHEX	PPP1R3B	LOC422171	BPNT1	REEP1	LOC112531628	SMIM3	SELENOH	TAPBPL	FOXO1	DERA
TNFRSF9	SEC23A	CISH	CMYA5			gga-mir-7b	ELL	DNAJA1	PLA2G2E	SMAD2W	LOC112531390	LOC107055306	SFRP1	CTPS2	NAAA	EDA2R	FOSL2	SMYD1	LOC112531635	LOC112533463	RTN4RL2	MRPL51	SPG20	ST8SIA1
SMKR1	Otx5	OST4	RBM38			EMC2	TAPBPL	SLC22A3	PPP2R2A	TXNL1	SAT1	TIAM1	MPZ	RGN	C4H4orf54	TBX22	CRIM1	LOC107051134	PRSS23	LOC112533507	FJX1	TPI1	RFC3	LOC107054068
CD8A	ID4	FAAP100	MICU3			MALT1	AP3S1	NFE2L2	gga-mir-7437	ACAA2	VEGFD	MRAP	CNP	TUBGCP5	LOC107056270	LOC101749419	NID1	CARNS1	ME3	MIR1306	SPATA7	ZYX	ALOX5AP	LOC107054014
CD3E	VSNL1	PARS2	BASP1			RICTOR	AP5M1	MCM5	RF00439	RPL17	GPM6B	IFNAR1	COL2A1	MIR6559	MRGPRH	TMEM164	SMOC2	LRRC10B	LOC112531992	LOC112533575	TYSND1	KLRD1	MTUS2	MIRLET7B
CD3D	GPD2	KAZALD1	SIM1			NT5DC3	XDH	CCDC130	RF00091	CZH18ORF32	EGFL6	DNAJC28	LOC112531425	CREG2	RIC8A	SH3D19	MPC1	LOC101749471	LOC112531994	AMBP	MRPL43	FSTL1	RASL11A	NTF3
TARP	CYTIP	TMOD3	BDH1A			SLC30A5	GALNT14	ST6GALNAC1	RAB38	SMAD2Z	PLCXD1	LOC107055385		F10	FADS2	SULT1B1	UST	CSRP3	LOC112531951	MIR365-2	NANOS1	PLA1A	LOC112531634	MFAP5
CXCR4	KIZ	COL5A2	RF00155			RF00493	HSPE1	FZD7	RF00591	HDHD2	IL18R1	LCA5L		MCF2L	SERPING1	KIAA1109	MAP3K5	KCNJ11	LOC107052601	CRCP	MTERF4	LOC107054904	USP12	CSTA
ST8SIA1	AFF1	GNAL	NEMP2			VCP	OTULINL	ACOT11	gga-mir-34a	ATP5A1Z	C1H2ORF40	PDXK		ARHGEF7	PGR2/3	TEC	AKAP7	LDHA	ABI1	LOC107050955	LOC107051857	ALCAM	SPATA13	CNP1
TNFRSF18	KLHL25	SEC13	PPARA			C9orf64	RNF169	MCM10	gga-mir-6639	PIK3C3	LOC101747921	MAOB		NUFIP1	LOC107053443	TNIP2	LAMA2	TNNT3	CACNB2	LOC107050031	MIR1754	CD200	SKA3	LOC100859057
GFI1	SBK2	FAM160A1	DYNC1I1			SMC5	SLCO2B1	WNT2B	WBP1	TPGS2	GAS6	TMEM47		RCBTB1	PAPLN	LOC107056274	SESN1	PRR33	MMR1L1	ARFRP1	PIGBOS1	LOC112530510	FOLH1	TRBV6-5
GATA3	PON2	RF00004	CNTN4			BAG3	RGS3	LIG1	gga-mir-3528	PINLYP	LOC418813	GK		UFM1	PLEKHD1	SSH3	GSTAL2	TNNI2	VIM	MIR6626	GDPGP1	CHODL	TENM4	GAP43
ICE2	TXNDC5	TTC3	GLDC			ZBTB5	IL1RAPL2	MTA2	TRAF6	NOL6	KLF5	REPS2		POSTN	BMF	TMEM41B	TTC32	SMTNL1	TRDMT1	TRNAU1AP	EXOSC6	RIPPLY3	WNT11	LOC107054759
LPAR5	GHRL	MICAL2	NGF			HAUS8	S1PR4	Pcdh19	NDEL1	NUDT2	VWA8	ASB9		LOC107052041	LOC100859161	TOLLIP	MIR6578	TTC9	EFCAB1	LOC112530233	SPATA2L	PIGP	TRPC2L	LOC101751371
HTR1B	INTS6	GDF6	C11H19orf12			gga-mir-6669	RNF180	ADA2	PTAR1	RPP25L	SLC25A30	LOC101750509		HSPH1	HHIPL1	CRACR2B	MSRA	ACTC1	TWIST1	APOC3	DEF8	HSF2BP	P4HA3	IFT57
RAB39B	KCNRG	TSC2	CCKBR			CLTA	PTN	ASIP	NHSL1	GALT	LCP1	ZBED1		LOC107052100	SLC25A29	TTC17	ZC4H2	LTBP2	LOC107052546	LOC112530282	PDF	ICOSLG	LOC107052469	LOC107054990
gga-mir-3537	CXXC5	LYVE1	ENDOD1			NANS	CDK18	ERG	gga-mir-1586	VCP	SLC25A15	IL1RL1		TNFRSF19	GPR137C	HARBI1	COL4A5	LOC112532591	GALNT15	CRTC2	SMIM4	MAOA	ARHGEF17	JAM2
DOK5	VPS26C	PSMA6	CIDEC			XRCC4	MFSD4A	DENND2C	RF00090	FANCG	SHISA2	LOC771085		LOC107052318	TMEM26	SRSF5	COL4A6	LDB3	CMTM7	APOA2	RASSF1	DDX3X	SERPINH1	ADAMTS1
C1H21ORF91	AKAP12	DZIP1L	ULK2			ALDH7A1	WWP2	OLFML2A	gga-mir-125b-1	HINT2Z	THRSP	IRS2		RHOG	SPRN	CLMN	EDNRA	SRRL	ENTPD3	ATP2B4	CYB561D2	SRPX	RRM1	LOC112530583
LRRC31	TMEM220	COL14A1	AOX1			Wpkci-7	WDR6	LYN	gga-mir-363	NPR2	PAK1	RAB20		LOC107052463	SRGN	BDKRB1	DKK2	LRRC20	MIR1723	FLNA	FAM212A	XK	HBBR	C1H21ORF59
PLAGL1	SORL1	gga-mir-6640	CD276			PPP1R14C	TMEM53	PLPP2	SDCBP2	ARHGEF39	LOC107052454	NALCN		RRP8	LOC112532619	SAMD4A	TENM3	MYOZ1	EXOSC7	LOC112530399	TCTA	LOC107056992	MRPL55	SLC5A3
CD28	STRIP2	PID1	STON2			HIVEP2	SLC25A21	TPGS1	PLN	MRPL17	KCNE3	PCCA		ABCF2	PPP1R3C	KLHL28	H2AFZ	PITX3	LOC101748739	LOC112530995	NICN1	ACOT9	ALS2CL	MIR7452
	ECM2	ALDH18A1	C1orf198			B4GALT1	CDKL2	DIO2	LRRTM4	MTMR12	P2RY6	CLYBL		NKTR	AVPI1	BMS1	GRPEL1	MYL1	NT5C3A	PIT54	LOC107056877	LOC107049685	VILL	ETS2
	GPX3	LSM11	CDC7			BRIX1	SCPEP1	CNN1	KIF1B	ZFR	C2H1orf35	LOC112531536		HIGD1A	PROM1L	DDIT4	HTRA3	KLHL41	JARID2	FKBP11	LOC112533358	MXRA5	NCAPG2	PDE9A
	KLHDC1	KLHDC2	SLC44A3			AP3B1	SURF2	APAF1	RF00016	TARS	LOC420411	RAP2A		TNFRSF14	INA	LOC101751918	ST3GAL5	FAP	NRN1	LOC107050706	NDUFAF3	COA5	ARHGAP12	LOC107055689
	DCLK1	TSPO	FAM19A5			SOX6	PIK3CD	DEPDC1	AJAP1	ADAMTS12	PRKAG2	TBC1D4		GARS	LOC107053726	POLR3A	SYT9	DES	PSMG4	TCF4Z	SRA1	IL1R1	PLXDC2	LOC112530989
	TTLL12	YWHAE	SERPINB10B			CETN3	TLR2-1	NEFL	RF00026	AMACR	LOC101749589	RGCC		CRYGN	ACKR3	MYOF	RRAS2	LOC112532784	EPB41L4B	MIR6649	LOC112533410	GRTP1	HACD1	LOC112531050
	WWC2	gga-mir-6573	SV2A			gga-mir-7455	STK11IP	CRISPLD2	SNX12	RAD1	GPR158	INTS6		NOM1	TWIST2	TFPI	KCNQ1	NEXN	SEC61B	HEXB	LOC101751942	SUGT1	DBF4	LANCL3
	TTC8	FAM129A	COPA			gga-mir-199-1	PABPC1L	GPR20	gga-mir-12229	BRIX1	MMR1L2	TPTE2		PTPRN2	SLC25A12	FN1	TMX2	GPC2	GLIPR2	RLN3	NDUFB6	WBP4	ADAM22	ANOS1
	YIPF5	LUM	ARHGDIA			RF00217	ASPM	CAPN13	ASTN2	IL7R	LOC101752025	SERTM1		PRTFDC1	FAM20B	NABP1	CRY2	USP13	ANKRD29	LOC112531193	LOC107051618	RCBTB2	CMTM6	CRLF2
	BTG1	COX1	DLK2			PDE4D	IFIH1	HBZ	RF00443	NUP155	CROT	NBEA		PTER	GFI1	LOC101748000	THBS1	BCHE	LOC112531859	FLNA_1	C22orf39	CYSLTR2	ACKR4	MIR1555
	DCN	AvBD1	GDPD5			gga-mir-181b-1	TMEM136	gga-mir-1329	SGK1	WDR70	ABCB1	SGCG		ASNS	CYR61	METTL5	MEIS2	MLF1	KCNB2	NDAHNAKL	POP5	CDADC1	LIMD1	RNF219
	DENND6B	GFRA2	PDE8A			INIP	PYROXD1	BHLHE40	gga-mir-1629	RICTOR	RUNDC3B	ACAT1		CDCA7L	PDE4B	LOC101747846	GSTZ1	P2RY1	SLC7AL	LOC107050620	COX6A1	CAB39L	KIF15	LOC101750152
	RF02271	RFLNA	MID2			SLF1	CADM1	LTBP2	FOSB	CZH5ORF51	STEAP1	PDGFD		CYCS	LOC112532911	ARHGEF1	LOC101748507	SHF	SDC2		CDC26	SPRYD7	ANLN	KCNRG
	CPM	ZRANB2	NT5M			SPIN1W	HOXB7	LRRC52	FGF22	FBXO4	PON2	ANGPTL5		HOXA2	PID1	LOC107053870	ITPK1	TPM1	LOC112531988		PRRT1B	STOML3	DPY19L1	NEK3
	NMRK1	PLEKHH2	SLC25A47			gga-mir-1697	ZC3HAV1	FASN	gga-mir-1615	MRPS30	DYNC1I1	SESN3		TRIL	FAM43A	QSOX1	LOC112532580	GATM	POLR2K		LOC112530036	C4A	RAMP3	MAB21L1
	GRIK1	SLC35E3	SLC25A29			AMACR	HOXD9	PFN4	MRPS7	PELO	TSPAN13	PRCP		NGLY1	MAN2A2	A4GNT	LOC107052116	CEBPA	LOC112531885		NDUFAF8	DCLK1	TRIP13	LOC107052065
	MCL1	NT5E	CACNG1			GDF10	RPL23A	NR5A2	COCH	NDUFS4	OXNAD1	SYTL2		TMEM42	ADGRG3	STK25	NPY4R	LOC112533255	LOC112531804		VPS37D	ZDHHC20	TBC1D7	LOC112531622
	MIOX	IL11RA	EPHB1			VLDLR	DPYSL2	MOB3C	gga-mir-2131	GPX8	RFTN1	KCTD21		LOC112531987	SEMA3DL	PER2	GOT1	TNNC1	TNFRSF11B		WBSCR27	LOC100859643	BASP1	FGF9
	POPDC2	HOXA4	RAB22A			PTCD2	NOS3	CHIR-B6	MTX3	PLPP1	NR1D2	UVRAG		PDIA4	SEMA3F	APOD	GSTO1	SLC38A3	SNTB1		TCF15	MMP13	FIGNL1	IL17D
	F2RL1	KIF13B	LNPK			C5orf51	RPL37A	CENPM	MBNL2	MAP3K1	CCR5	CHRDL2		ADTRP	TIMP4	EIF4G1	LOC112532731	OGN	TMEM65		ID1	TRPC6	PIEZO2	MIR6641
	KIAA1109	CLPX	DUSP4			SLC38A9	PLPPR5	CLPTM1	PTGES	SETD9	SFRP4	GDPD5		RIOK1	PPARG	LOC112533095	BNIP3	LOC112533368	TSTA3		MRPS16	C1H11ORF54	NDC80	CCDC82
	PM20D1	EXTL3	FIBIN			ZCCHC9	PNAT3	BMP2K	ESYT3	GPBP1	AOAH	DGAT2		PPP1R3G	TMEM43	ZMAT3	LRRFIP1	IL17RE	LOC112532064		ACOT7	SMCO4	TYMS	LOC112531631
	SLC41A1	CATHL1	HIST1H101			DCTN3	PNAT10	RF00189	MHCIY	PLK2	VOPP1	HBBA		SERPINB2	SLC25A26	SORD	IDH1	CAV3	TMEM121L		HR	NOX4	CDH2	LOC101748650
	DDX17	GPATCH2L	DYRK3			RF00576	MYO1F	HMGA2	C1QTNF2	ERCC8	IGFBP3	HBE1		PRELID3A	LOC107054397	C15orf39	MTX2	MYOT	STON1		LOC107050771	LRRC32	MCM4	LRTOMT
	KLF8	PPM1A	CYP2AC2			CNTN3	DGLUCY	GTSE1	VTN	NDUFAF2	MBOAT1	CYP8B1		LOC101751084	TMEM173	FAM219B	IGFBP2	TMEM238	EHD3		ANKRD39	COA4	TMEM68	LOC112532752
	TM4SF19	COL1A2	CTHRC1			UBE2R2	KIF14	CMTR1	MPPED1	ZSWIM6	EDN1	NBEAL2		USP14	ADRA1B	AQP9	TMEM37	OCM2	CAPN14		ADRA2B	LOC426355	TERF1	LOC107052476
	PTPN7	ESRRG	HIST1H46L2			ISCU	CENPA	CDK2	CREB5	DIMT1	LY86	CTDSPL		LOC112531997	PDLIM7	TRPM7	EN1	CLEC19A	LOC101749734		ATPIF1	FAM188B	PI15	LOC112531605
	DAO	RF02271	RP2			RMI1	ABLIM3	CDH5	CHL1	LRRC70	SERPINB1	ACAA1		E2F5	KLHL3	SYNM	UPP2	SRL	EHBP1		IFI27L2	VIPR1	CRISPLD1	LOC112531603
	PDCD7	HECTD2	NLN			FBXO4	WDR59	CENPN	RF00016	SREK1IP1	CDH20	PDSS1		CPQ	LECT2	PCSK6	ALDH9A1	LOC416755	UGP2		LOC112530216	IBA57	MMP16	LOC112532796
	TMEM255A	CNRIP1	CORO2B				UPF1	GSDMA	gga-let-7f	PPWD1	TMEFF1	xcc-b100_1894L		SAMD12	ACSL6	CAPNS2	UCK2	LOC107054657	PROKR2		LOC112530215	GIMAP5	CDH17	LOC112531623
	FBXO48	COL1A1	PLPP5				HIST1H46L2	GABRA2	CMSS1	TRIM23	NR4A3	OTUD1		FBXO32	MMD2	H1FX	RNASEL	LOC112533510	MKKS		NNF1	MYD88	CCNE2	MIR1600
	RABIF	COQ8B	ZNF593				MPRIP	RF00151	RF00278	TRAPPC13	LOC112531945	ARL5B		LOC100858809	LRRC75B	PRKAR2A	TNR	HSPB8	PLCB1		FOXRED1	WDR86	RNF19A	LOC112531696
	FBXO5	HOOK1	TPM4				NUDT1	F2RL3	RF00341	MRPS36	ALG2	ST8SIA6		PTP4A3	PEBP1	CHL1	LAMC1	LOC112533601	GEMIN6		IL18	ACTR3B	EIF3E	LOC112529948
	EHD3	PEPD	IYD				ORAI1	ACVRL1	METTL18	CDK7	FAM69C	CALCR		CHAC2	LOC107054704	PCDHGC3	VCAM1	LOC112533599	RRP15		LOC112530308	KLF6	DSCC1	GIMAP8L1
	PAQR3	PIK3IP1	CACFD1				PMP2	CENPL		TBCA	LAMA3	HIBADH		LOC101750701	ST6GALNAC6	PANK3	DPYD	LOC107050538	EPAS1		SEMA6C	BAMBI	MTBP	GIMAP1
	GRK3	EIF2B3	HDC				GAS7	LIPC		WDR41	HRH3L	BTD		PCSK2	GBGT1	FABP6	DDAH1	BTN3A3L2	TTC27		LYSMD1	NEBL	FAM84B	GIMAP7L6
	TMEM119	GSN	SIRPA				DDX11	ARHGAP15		LOC107051953	LOC107052711	LOC107052542		LAMP5	LOC427799	FAM13B	BTBD19	BTN1	RHOU		DCAF11	MMR1L3	WISP1	ELP6
	NGEF	PACSIN1	TP53I11				RF00069	PTPRE		LOC100857549	C2H8ORF22	THRB		CCT4	CDR2L	PDLIM4	LIMS2	AK1	LOC112532240		SLC39A1	RSU1	LY6E	AQP1
	FABP6	MIGA2	SH3RF1				RF00302	KIAA1524		F2RL2	TMEM68L	OXSM		DZANK1	MPO	TRNAT-CGU	C9H21orf2	MYH1B	LOC112532241		SHE	ITGA8	LY6CLEL	CATHB1
	GALNT11	RF00560	DOP1B				RF00049	NCAPG2		POC5	FAM110B	LRRC3B		PARP1	CCDC92B	TMEM130	ST6GAL1	MYH1C	ENPP1		LOC112530287	ACAD6L	NRBP2	LOC112531990
	PCSK6	NARF	NEGR1				SERTAD2	EZH2		POLK	LY96	CCR2		GLO1	TGM3	ADAP1	PLOD2	MIR6599	NKAIN2		RABIF	COL1A2	FANCL	LOC112531989
	QDPR	GSTZ1	TXNDC16				SPTSSA	USP24		COL4A3BP	CHMP4C	TGM4		SPTBB4L	TPPNR1L	SNX8	BDH1A	CACNG1	FOXO3		LOC100858737	SLC25A13	BUB1	CRHR2
	TNIP2	ADA	CCPG1				DTX3L	DOK2		NSA2	ATP6V0D2	ARPP21		POLR1C	SNX21	PKD1	LOXL1	MYL10	SNAP91		CLN3	SEM1	RIN2	VIPR2
	PDCD10	TUBB	SMAGP				TIFA	LYPD6		GFM2	TRIQK	PDE1C		LOC107052897	BMP7	NME3	THSD4	HSPB1	PRSS35		LOC107050692	SDHAF3	FBXO48	LOC107052590
	EFCAB1	BLB2	ODC1				FUT10	TIMP3		ARHGEF28	GEM	HECW1		CEBPZ	CEBPB	CRYM	LIPC	LOC100858814	COLEC11		ACBD4	COL28A1	BIRC5	MRC1
	RNF19B	PPP2R5A	TRIL				HOOK3	NDC1		UTP15	LOC112531887	2KTGRL		SIPA1L2	LOC112530161	ADGRD1	KIF7	MIR144	NT5C1B		GRN	TOMM7	GINS1	ACBD7
	DEAF1	FST	COL26A1				FNTA	HTR7L		BTF3	LOC100859898	SLC22A23		URB2	DMTN	ATP2A2	C15orf61	SPECC1	EIF2B4		GHDC	HOXA9	C3H1ORF115	TFPI2
	C1orf109	ARHGAP18	CD24				CD200	PCDH1		SLC1A1	LOC112531806	SERPINB10B		LOC107053039	LOC112530164	NAA25	SERINC4	SMTNL2	LOC100857686		COA3	MIR1732	CENPF	MIR1685
	TPPP3	PSMB6	GLTP				GRAMD2B	ITGB3		LOC101750037	LOC101748706	RNF152		RNASET2	LOC107050412	UPB1	NUTF2	MYH7B	SCARA5		RPS28	ZNF385D	DTL	LOC112531995
	SDF2	USP53	HSPH1				SSPN	SSBP3		LOC100859072	NOV	GMNN		LOC107053031	NT5DC4	MDC1	LOC100857843	EEF1A2	CYSLTR1		LOC112530984	CLEC3B	NEK2	NPY
	BLCAP	SEC24D	CTPS1				MFSD12	AMOTL1		HAUS6	COL14A1	CIDEA		SLC22A3	GNLY	TNFSF15	ORC6	TNNC2	GPC4		LOC107050964	BBS9	MAP1LC3C	SNX10
	PRKAR1A	YARS	ASS1				RFX2	KHDRBS1		DENND4C	ANXA13	GATA6		TCP1	CNKSR1	LOC112529987	DYNLRB2	TMEM52	HMGN5		WDR13L	FKBP9	EXO1	TMEM108
	ITSN2	TMEM132E	Prom1				LNX2	ADD2		RPS6	MTSS1	LOC107052003		MAP7	SORL1	CFAP77	CDT1	HSPB7	LOC422295		CCDC120	TPPP	LGALS8	LOC112531986
	FNDC4	EFNA2	PALD1				ELF1	ZFPM1		FOCAD	TRIB1	KCTD1		MIR1454	SC5D	EGFL7	AMT	TRIM63	PGRMC1		NDUFB7	ALDH5A1	THBS2	EPDR1
	ENTPD3	TMEM61	CHRM4				PYGO2	TSHR		HACD4	LY6EL	SNAI2		SOBP	GRIK4	SDK2	FLNB	FAM167B	LONRF3		CLPP	TPMT	MTHFD1L	KIAA0895
	DDHD1	TBC1D8	CYP11A1				SMIM18	TCF3		SMC5	CFAP36	MTFR1		CD24	S100A10	MTMR4	P4HTM	SYNC	LOC100857197		MEPCE	CD83	AKAP12	BMPER
	FERMT2	IL2RB	NDUFAF1				KLHL3	BORA		ABHD17B	EML6	ADHFE1		CNR1	LOC101750757	SRR	EIF4E3	LOC107050773	PPID		LOC107051077	TUBB2B	PHACTR2	LOC107052509
	NENF	SLC25A19	MMP13				HSPA8	C1orf115		C9orf85	LOC112532081	MSC		COL19A1	S100A4	PPM1E	IRAK2	CRYAB	GAB1		LOC107051009	GMDS	MTFR2	NFATC1
	IGF2R	GPR133	PGM3				BCL2A1	TP73		ZFAND5	BCL2L11	ZNF704		LOC421935	ECM1	TCEA2	LOC107050733	TMOD4	PARM1		DHPS	FAM105A	TCF21	NRSN1
	AKT1	RET	ANKRD22				MAPK12	MAPK11		ANXA1	FLRT3	NCALD		HPCAL1	MIR6607	PLTP	ADAMTS2	S100A1	AFF1		LOC112530973	UPP1	CENPW	SOX4
	C3orf70	KCNE4	gga-mir-146c				HOXB8	DES		GKAP1	PNO1	KLF10		RHOB	CD55	PRELID3B	HSPA4	TNNI1	HNRNPDL		C31H17orf49	LOC107052649	PKIB	RNF144B
	UCKL1	FGF12	AS3MT				RPA1	CCM2		CZH9orf64	BMP2	AZIN1		TMEM214	LOC112530337	NFATC2	CHST12	TNNT2	PRDM5		MRPS12	GABBR2	MARCKS	MCUR1
	SNTB1	FAM107B	CBX5				BMP5	PSPH		NAA35	SUSD4	DCSTAMP		SLC5A6	ITGA3	B4GALT5	SMURF1	SYPL2	LONRF1		LRFN1	SLC39A6	LOC101751267	COBL
	FNDC5	HIST1H46L2	THRSP				RF00438	FBN3		GAS1	ATF3	ENPP2		NCOA1	HOXB3	TMEM82	SHMT1	AMPD1	SCFD2		OPA3	FAM65B	PM20D2	MIR32
	SMURF2	RF01295	CENPK				DGAT2	UTS2R5		MIR24-2	RCOR3	MYC		ZNF395	KRT19	FAM136A	METTL22	APOBEC2	GNPDA2		TBCB	LOC107052675	TTK	ABHD3
	SLC6A2	BMF	CHRDL1				SYK	CLDN19		FANCC	EML4	ADGRB1		CYP2AC1	AOC3	AGO3	LOC112533499	FMOD	LGI2		SDHAF1	ACOT13	SH3BGRL2	CLVS1
	EDA2R	ENTPD6	GLO1				ARHGAP11A	SERPINB1		LOC112530773	VEGFA	MALL		EVA1CL	ANGPTL4	ESAM	SCARB1	MYLPF	SOD3		RDH5	MC5R	GSTA2	ASPH
	ADAL	C3H1orf95	BCL2L1				OIT3	GALNS		ZNF367	GREM2	GNMT		RAB9B	C19orf35	CLMP	RILPL1	MRC2	CPEB2		COX14	LOC107052690	RNF144A	TCF24
	GALNT10	NACC2	CENPU				NUMA1	ERI2		CDC14B	AGT	LOC107052876		TIMM8A	PLIN4	PBXIP1	TTC28	SGCA	FGFR3		PPP1R1A	MOG	RRM2	LOC101750761
	PTGES3	gga-mir-6641	GPR141				HPD	IFITM3		LOC101749363	C3H1ORF198	DISP1		DKC1	PRSS57	LOC107049496	DDT	TCAP	POLR1A		FRMD8	CABLES1	CAD	LAPTM4B
	FAM102A	CHCHD10	S100A9				ZNF710	KIF23		LYRM7	FAM89A	LOC421419		SLC7A3	ARID3A	NAV1	LOC112533488	LOC772158	FABP1		SCYL1	UBE2W	PBK	RIDA
	COL9A1	RIMKLB	APLN				KCNH2	NPRL3		HINT1Z	ZDHHC14	KIF6		IL13RA2	CRLF1	ELK4	SAPCD2	MIR1647	CTNNA2		TRPT1	PEX2	CENPO	BAALC
	NPAS2	AGL	GPR12				MAFB	CLTC		ADAMTS19	AIG1	DLK2		DACH2	KLF2	FAM212B	MIGA2	TMEM38A	SLC4A11		LOC107051471	PAG1	LOC426385	GPAA1
	gga-mir-1794	PMEPA1	CAPZA1				TULP1	FAM198B		YTHDC2	VNN1	CNST		LOC771657	LOC420160	LOC107049569	C9ORF58	CNN1	VWCE		COX8A	MRPL53	TDH	SCX
	ARL4C	SLC7A10	ACTB				RF00439	SMPDL3A		LOC101748231	TAAR1	EGLN1		CTSO	GZMA	LRRC3C	NTNG2	LOC107050215	LSP1		APOF	SNX16	MCM3	LOC112531893
	SEMA3C	ASPN	PIP5K1C				KCNA3	TCN2		SRP19	ARHGAP18	GALNT2		TLL1	SGTB	NAGLU	ADAMTS13	LOC112530976	CHID1		LOC107049862	CA13	CENPQ	HAS2
	ENGASE	CATHL2	CORO1C				RF00092	gga-mir-7444		APC	GJA1	ERMARD		SH3RF1	LOC100857745	RFX2	NOG	ACHE	PNPLA2		MFSD5	CA2	MIR6594	SQLE
	RAMP3	DDO	PLAC8L1				RRAD	UBAP2L		NREP	MCM9	DACT2		SMARCA5	LPL	PALM	ABCA8	LOC112531154	LOC112532592		TMEM147	RMDN1	KIF4A	NDRG1
	PER3	RF00578	CAP1				ANO1	ANLN		WDR36	ZUFSP	RPS6KA2		TTC29	KLF4	PLPPR3	ODF3L6	LOC112530475	RAB3IL1		LOC107049631	GDF6	ERCC6L	MIR30B
	SKI	GATAD1	NR0B1				ZNF367	MELK		PJA2	CD109	AGPAT4		HSPA4L	MEF2C	LOC107050789	CLIP2	RYR1L1	LPXN		CTDNEP1	MATN2	CCNB3	VRK2
	MYL6	FBLN7	HAUS1				PRXL2C	NUP107		NUDT12	COL9A1	ACAT2		AGA		LOC112530987	CA4	LOC107050760	C5H11orf49			POP1	PHKA1	ANXA4L
	C26H6ORF125	TIMP4	ATG4B				ARL6IP4	XPO7		PPIP5K2	GSTA3	ESR1		SDAD1		LOC112531093	ZHX3	PFKM	ATG13			ZNF706	CENPI	EPCAM
	BNIP1	F3	CAPG				KLHL6	IGSF21		FAM174A	LAPTM4A	CNKSR3		FAT4		SSSCA1	DEPTOR	TPM2	SNAP23			LOC112531805	F8	LRRN4
	CASZ1	JUND	PKIG				BST1	ECT2		CLTA	UBXN2A	TFB1M		FGF2		NEMP1	NMNAT1	HSPB3	MED6			RSPO2	GCNA	APMAP
	ZCCHC8	AGTR1	AEBP1				RPS12	MLKL		PIGG	CGREF1	SYNJ2		PPP3CA		LMBR1L	RBP7	CMYA5	SLC8A3			DEPDC6	FYTTD1L	C3H1orf95
	AHSA2	PSME3	NPY				VNN1	COLEC10		TMEM175	EPHX2	FUCA2		PDGFRA		ATP8B4	IFFO2	LOC112530796	SMOC1			WDYHV1	KLHL4	LOC107052966
	PAPSS2	DHFR	HMOX1				SBNO2	ADAMTS14		ATP5I	LOC770996	SLC35D3		LYAR		PCSK5	PDPN	PCSK1	SCFD1			KCNQ3	USP12-like	CNIH3
	SYPL2	SEC61B	AGMO				AP1B1	CENPO		THAP1	AvBD10	KIAA0408		DDRGK1		CIC	SLC25A37	TMOD1	LOC112532476			ARHGAP39L	FGF16	SLC30A10
	DUSP5	SDAD1	HBE				TMEM26	C1S		LOC770141	RHAG	GOPC		SPR		LOC101751423	LOXL2	CDO1	MRPP3			FBLN7	TBC1D9	LOC101750502
	HEXD	CYP2D6	TMEM39A				TAF1C	ACTA2		NIPSNAP3L	RCAN2	ME1		HTRA2		LOC112531348	ZMAT4	LOC112531292	FCF1			PYGB	INTU	KCNK2
	RF00607	NGFR	ANGPT1				RHBG	FZD6		FKTN	SASH3	BCKDHB		NOP56		LOC107051305	RETSAT	TNNT1	ZC2HC1C			LOC107052850	PLK4	BATF3
	MND1	SLC25A24	SFN				HAPLN2	SLBP		TMEM38B	MPP1	GSTAL3		FNTB		EYY68_mgr02	FOXO6	LOC112531372	IFT43			LCLAT1	CASP3	LPGAT1
	SLN	PPIB	PDE4B				FAM49A	gga-mir-6542		CZH5ORF63	SESN2	GSTA4L		PRMT3		EYY68_mgt08	ASAP3	MYO7L2	LOC112532559			ACTR2	DCTD	LOC107052945
	gga-mir-6665	GNAO1	GALNT18				SMC6	SOX10		ERAP1	LOC101750051	LPIN1		LOC107053345		EYY68_mgt09	ST14	MYLPF_1	SLIRP			CNRIP1	HMGB2	MIR6640
	VWA1	RBP7	gga-mir-1758				RASD2	DBI		ELL2	TMLHE	LOC101748329		ABCC8		EYY68_mgt10	ADAMTS8		TTC8			COQ8A	HAND2	MIR1598
	VPS26B	PARM1	MGAT2				PGF	CYP26B1		ARSK	UPRT	HADHA		PHLDA2		EYY68_mgt12	PPOX		C5H14orf159			FERMT1	MIR6632	PKDCCA
	TSHZ2	gga-mir-1737	APTX				YDJC	BARX2		TTC37	DCX	EXTL3		DUSP8		EYY68_mgt22	TULP1		PRIMA1			CST3	HSD17B11	LOC107052929
	ZNF395	TUBAL3	BCL2				ILVBL	PCYOX1L		SLF1	CHRDL1	LOC112532183		LOC107053412			PROK1		ANKRD9			TTL	IGFBP7	LOC112532080
	TEX2	GADD45A	BCLAF3				GNAI1	GPAT3		ARRDC3	GRIA3	LOC107053178		CHRM4			PI16		TNFAIP2			MAL	CENPC	KCNK17
	HMCES	UFM1	AKR1A1				C9orf72	MMP9		MBLAC2	TLR2A	CYP2AC2		MDK			RAB7B		EXOC3L			SLC8A1	CCNA2	MIR4732
	WDR86	Nnf1	SELENOU				HACD1	SEMA7A		CETN3	MGST2	MUT		STARD9			G0S2		ASPG			FLVCR1	MAD2L1	LTBP1
	OTUD6B	PTPN13	STS				SLC45A4	EML3		RASA1	ZNF330	ADGRF5		C5H14ORF169			SLC25A39		GPR132			LOC112532068	PDE5A	LOC421506
	SRBD1	PSME4	MCTP1				FUT7	HEY1		COX7C	IL15	FAM155B		EIF2S1			P3H4		SLC35F4			MOCS1	PRSS12	OPN3
	LAMA3	DHRS7	LAMB1				HIST1H111R	GINS2		LOC112530788	SMAD1	APLN		ATP6V1D			LONP1		CGRRF1			SLC29A1	CENPE	RBM34
	SLC22A16	ABHD6	ANOS1				KCNC4	GALNT12		XRCC4	MMRN1	LOC428702		LOC107053498			LOC112530437		MDGA2			MRPS18A	SORBS2	VIP
	STK38L	PTK2	PCOLCE2				PUS10	CNN2		RPS23	ETNPPL	GJB1		EGLN3			NR1D1_1		FERMT2			GPATCH11	ASAH1	PERP2
	ARNTL2	PRTFDC1	SHISA5				IDH3A	SMC2		LOC107052408	HPGD	HS6ST2		EIF2B2			SEMA6B		SELENOU			DPY30	LOC769155	LOC107052999
	TLR5	DAPK2	SULF2				NCAM1	FGF10		MSH3	RASGEF1B	XKRX		AHSA1			LOC100857622		TMEM254			COX20	UCHL1	LOC112532232
	CLK4	CLDN1	ITGA8				ID3	RASSF8		DHFR	SPP1	SH3BGRL		LGMN			CALR		PAPSS2			GGPS1	NCAPG	MIR6582
	KIAA1143	P4HA3	HBBR				RPL29	FRMD4A		FAM151B	SCD5	ACSL4		DLK1			GCDH		OIT3			COA6	PPP2R2C	RSPO3
	FBN1	FAM53A	LDHB				IPMK	RNF123		FAM151BL	ADGRL3	SEC24B		HSP90AA1			OLFM2		LOC107053678			PDCD2	LOC107053299	SMPDL3A
	NTHL1	TMEM37	TSPAN8				SWI5	GSS		AK6	SEPT11	ACSL1		LOC101749904			LOC112531042		SCD			FNDC1	SLBP	FABP7
	RAB11A	SMIM3	ILK				STK17A	P2RY8		RNF20	ANXA5	CENPU		PELI2			CACNG7		CXCL12			KATNA1	LZTS3	LOC101751140
	gga-mir-6615	RF02271	SPNS3				NEK1	IGSF11		TMEM246	MIR7468	PRIMPOL		GCH1			FECH		SLC35G1			PLEKHG1	LOXL3	TUBE1
	RABGAP1L	ADAMTS1	PHLDA2				BID	BLM		LOC107052401	CYP4V2	GPAT3		CNIH1			MYO3AL		CYP17A1			FBXO5	FEN1	SLC16A10
	ANKS1B	ANKRD28	HIST1H46				CDT1	IL4I1		INIP	KIT	PPM1K		LOC101748569			ACER2		SORCS1			ADAT2	SPTB	NT5E
	ANKS3	APOD	RF00426				YIPF4	MCM2		HSDL2	LOC112532459	CG-16		DNAJC12			GOLM1		HTRA1			IL20RA	AGBL2	HTR1B
	RF00575	PKD1	FBLN1				WDFY2	TTC9		UGCG	LIMCH1	SULT1E1		REEP3			ISOC1		ERBB4			MYB	EPS8L2	COL12A1
	NEK6	TUBB2B	gga-mir-145				GPATCH3	COMTD1		LOC107052410	TLR1B	SYNPO2		DDX21			NR2F1		MT			SLC18B1	BUB1B	LOC112532113
	ISOC2	INVS	ITGBL1				CDC42SE2	DLGAP5		TXN	C1QTNF7	FGL1		LOC423693			LOX		COL6A3			TMEM200A	PLCB2	MIR30C2
	BCL7A	MAN1A1	FSCN1				ZNF467	KIF18A		LOC101748700	HS3ST1	KDR		PPA1					LOC107053780			HEY2	KNSTRN	LOC107053127
	ASB6	HARBI1	FUS				ARHGAP27	EML6		IFT74	SLC2A9	UGDH		LOC423719					ARL4C			HDDC2	KNL1	COL21A1
	MAP2K4	MTMR14	HYAL2				KCNJ15	LBH		CZH9orf72	SPON2	SLIT2		AIFM2					MIR6691-1			MAN1A1	RAD51	ELOVL5
	CBFB	EBF2	RAMP2				ETS2	CCDC77		IKBKAP	GFRA4	WFS1		KAT6B					COL6A1			SLC22A16	E2F8	ID2
	YWHAQ	POMT1	ADGRG2				RF00001	LONRF3		APTX	DOCK2L	SH3TC1		PDLIM1					COL6A2			FAXC	KIF18A	LOC107051686
	RF00001	SLC24A2	SPIN1Z				CCSAP	RF00412		B4GALT1	NAT8	ATOH8		NOLC1					HSPD1			MANEA	MICAL2	LOC107051689
	EIF4A2	GAP43	STRN				FLII	RF00399		SPIK4	LOC107049884	LOC107053315		NFKB2					MPP4			BACH2	LMO1	ODC1
	TRDMT1	ENC1	SERTM1				VSIG4	IKBKE		XPA	SIGLEC1	C4H20ORF194		ENTPD7					CCDC173			COX7A2	CD151	LOC107056180
	CDH13	GREB1L	POLR3B				ABCD3	SGTB		TDRD7	LOC107049680	SFXN5		RRP12					PLCD4			GSTAL1	INCENPL	TP53I3
	CDC42BPA	TGFB2	SLC31A1				KCNK17	TMC5		HSD17B4	VPS37C	CYP26B1		PPRC1					INHBB			ITGB1BP1	INCENP	FNDC4
	FTH1	TMSB15B	SERHL2				AQP11	NCAPD3		MTAP	PCMT1L	CPXM1		NPM3					ADCY5			IAH1	CREB3L1	MPV17
	PFDN1	GPAT4	TLN1				LDB1	MRTFA		CCDC112	LOC107053353	IVD		MIR1674					HNMT			TAF1B	NUSAP1	GVINP1
	HBEGF	UCK2	GALNT1				NAA60	UQCRQ		SRFBP1	IFITM5	SVIP		KAZALD1					LOC112532760			KLF11	ITPKA_1	NUGGC
	ZNRF2	GPR137C	NCAPH2				SLC15A4	TPX2		SNX24	ANO3	CYB5R2		WBP1L					HENMT1			PQLC3	EHD4	AvBD13
	RNF145	FLVCR1	PTX3				PLEKHA2	BCAS1		PPIC	BBOX1	ADM		DUSP5					GLRX2			FAM49A	G2E3	LOC112532155
	ULK1	METTL27	STAT3				GBGT1	USP12		TOMM5	SPON1	LOC107053375		GFRA1					OLFML2B			MATN3	PGF	LOC112532089
	PAPLN	NKAIN3	AKR1B10L2				DHX37	KANSL2		TRMT10B	LYVE1	CNTF		BAG3					DM5L			SCARA3	TDP1	MIR223
	WIPF3	URAH	UPP1				PLPPR3	PGM2		LOC768709	SCUBE2	P2RX3		C6H10ORF88					GLUL			ELP3	TC2N	AR
	gga-mir-6653	BLOC1S2	ADSL				gga-mir-1755	E2F7		DCAF10	HPS5	APLNR		ALDH18A1					TOR3A			FAM167A	DIO3	LOC107052042
	COL6A2	TACR1	PARP16				ALOX5AP	GINS1		POLR1E	TSPAN32	CAT		WDR75					CACYBP			PAQR8	KCNK4	LOC112532451
	H-RAS	SRPX	F5				ARAP3	GM2A		ZCCHC7	IGF2	CD82		SLC19A1					LOC112532956			CYP39A1	DLGAP5	AGTR2
	GARS	CYBRD1	LSM4				DIPK2B	RNF24		LOC112531252	LRRC27	NR1H3		LOC101747789					TSEN15			LOC101748689	LGALS3	GPC3
	FOSL2	SERINC2	HERC1				RASSF1	GIT2		LOC101748894	HRAS	DGKZ		NOP58					RWDD3			LOC422177	SOCS4	MIR15C
	gga-let-7j	PIK3C2G	ND5				AUH	CHTF18			MPEG1	PTGR2		NRP2					LOC112532944			FRMPD3	WDHD1	LOC112532462
	CXCL14	CASP8AP2	GNAZ				BIK	HELLS			SLC43A3	ACOT2L		RDH7L					SPATA1			SNX12	CDKN3	CNKSR2L
	OGA	PNPLA2	DMXL1				TTLL1	DOK3			PAMR1	PSEN1		G6PC2					RPF1			LOC422214	GNG2	MIR1728
	AK2	TMEM161A	IRX6				XRCC3	CYCS			TP53I11	ALDH6A1		DNAJB2					FAM183A			KLHL9	LOC768772	GAB3
	MYOC	MCAT	CPE				CHAF1A	CENPF			SPI1	CHGA		STK16					EBNA1BP2			PCDH19	SFTPA2	LOC112532465
	DERL3	MYO5A	UROD				CHIR-B5	WDR76			PACSIN3	SYNE3		MRAS					TAL1			POF1B	CSGALNACT2	KIAA1210
	ZDHHC2	ACOX1	CPNE2				TRIQK	ADIPOQ			CHST1	TXNDC16		IQCB1					JAK1			ARHGAP36	CDK1	FGB
	AK3	HS6ST1	RBM8A				PPM1L	RAD51			DLL4	ERO1A		LOC107053877					C3orf70			POLR1D	DNA2	LOC112532458
	SVEP1	GABRP	SIAH2				DENND3	BAK1			RBM25	BMP4		FAIM					PFKL			KCTD12_1	TSPAN15	FAM160A1
	GPX7	TMIGD1	DLD				MEX3D	SPIK5			RPS6KL1	LOC423605		DDX18					SPSB4			RASL11AL	PALD1	LOC107051771
	HAVCR1	AQP9	HTR2B				RAB17	NT5C3B			SAMD15	CWF19L1		LOC107053852					DLG1			WASF3L	ADAMTS14	LOC112532416
	CDH20	PSMD10	ERP29				CCNT1	DSCC1			GALC	ECHS1		RBM43					HES1			XIAP	PLAU	SMIM18
	SOCS2	ELOVL3	RF00430				SPDL1	MTFR2			CKB	ZCCHC24		LOC429054					B3GNT5			NDUFA1	HELLS	HPGDS
	RHOBTB2	NSMAF	PDIA3				DCAF15	ADAMTS4			KCNH5	TMEM72		FAM102B					RPL22L1			IL1RAPL2	ALOX5	LEF1
	LCAT	MAB21L3	HUNK				TSNARE1	CYP1B1			RTN1	DNMBP		UAP1					B3GALNT1			RNF128	HECTD2	SGMS2
	EHBP1	PANX2	CHPF				DACH1	SUSD3			DDHD1	SFXN2		CRIP1					PQLC2L			LOC422393	KIF11	LOC107051760
	HSP90AB1	HTR6	CHRD				OSBPL7	GJA5			LRFN5	NEURL1		ITPA					MED12L			MND1	ARHGAP19	LOC107051754
	RASL11AL	MET	HOXA7				gga-mir-1754	HPCAL1			RNASE6	EMX2		LOC107053944					TM4SF18			SFRP2	ITPRIP	LOC107051744
	CREBRF	VIPR2	IMPG2				NOL4L	RBL1			RSFR	FAM53B		LOC112532957					CYP1A1			RXFP1	ATRNL1	MIR1804
	SAR1A	IRF2BPL	SEC61A1				KCTD12	KIF4A			ZNF503	LOC112532722		LOC101751390					LOC107052152			TMA16	ADAM12	PLACL2
	GCAT	GFRA3	gga-mir-3540				RAPGEF3	TMEM184A			ABCG2	SPAG16		SLC6A9					MYO5A			LOC422442	MKI67	COQ2
	EMB	TOM1L1	LPL				ACP5	ARID3A			EXOSC1	LOC101747364		LOC771811					TNFAIP8L3			SH2D4A	FRZB	HPSE
	EMP2	COL12A1	SEC31A				RBMS2	SNCAIP			SH3PXD2A	PGAP1		MMACHC					KIAA1024			CYP2U1	BARD1	LOC112532443
	PDSS1	CYP4V2	PLCD3				ANK3	GJC2			STN1	AOX1		LOC112529965					LOC107054202			TET2	NIF3L1	CL2
	TPCN2	TNFAIP6	COL2A1				MEP1A	AFAP1L2			OAT	TUBA4B		FGGY					CHSY1			ENPP6	CDCA7	SHROOM3
	SELENOM	PIGC	EIF4G1				STARD3NL	IL1R2			ACADL	SLC11A1		LOC101751837					CALML4			ANTXR2	LRP2	LOC107051795
	CYLD	PTPN4	RHOC				ENG	TOP2A			ITGB2	PNKD		PTGER3					CX3CL1			DUSP4	SPC25	LOC112532452
	MIRLET7I	PDZD3	DGKQ				CLCN7	ARL10			STK17B	CXCR1		IMP4					LOC107054271			LOC112532410	XRCC5	MIR7466
	AASDH	UNC119	EMILIN2				RPS7	KAT2A			AOX2	LOC107053891		DNAJB11					VSTM2B			SEC24D	BIN1	MANBA
	DENND4C	SOX9	APOLD1				KRT15	HMGA1			LOC112532847	GPD1L2		OTOS					MIR1634			TIFA	MCM6	ATP8A1
	HOXA3	KANK4	VEPH1				FAM117A	AFAP1L1			CD28	DBI		FARSB					WFDC1			BDH2	RIF1	CRMP1
	FBN2	NABP1	PAQR7				NDUFB1	CD44			TTC30B	LYPD1		RHBDD1					IRF8			PDGFRL	ASPM	LOC770881
	CAST	RF00012	MAP3K8				STN1	PTBP1			NFE2L2	ZEB2		C9H3orf58					CDH3			CPZ	MYOC	LOC422894
	TGFBR3	VAPA	CYTB				FGL2	HYAL3			TMEM198	CACNB4		BDH1B					MUSTN1			ADRA2C	PRRX1	AVP
	CCNY	UBE2J2	ABCD2				C1QC	TRIP13			LOC424199	RGS2		LSG1					GBP			TMEM129	NUF2	MIR146C-1
	HBM	PSMB3	BDKRB1				COL28A1	ITGA2B			RACGAP1L	RGS4		CAMK2N2					CDHR4			ADRA1D	CENPL	LOC107056278
	HOXC6	NRXN1	GPR37L1				MHCDMA	FRS2			PTPRN	LOC101751566		PSMD2					HYAL3			RTKN	SLC44A3	MIR3594
	C1H2ORF40	TNFRSF6B	TUBA1B				ACKR2	OXCT1			LOC101749715	SELP		SLC33A1					ECM2			LOC107050199	ST6GALNAC3	RAD9A
	MANF	FAM18B1	ARNTL				REEP4	TRPT1			TFCP2L1	TNFSF4		IGSF10					ASPN			LOC776507	CDC20	RAB15
	EI24	ACOT8	EPX				SASS6	TICRR			CYTIP	RXRG		P2RY14					CHST13			PTPRCAPL	PTPRF	GCHFR
	NINJ2	RUNX2	MARS				SEC14L1	CEP55			ACVR1C	IER5		SERP1					LOC107054433			TMEM216	LOC112532898	FIBIN
	RF00265	WASHC3	HSD17B10				MYLK	NUSAP1			AMY2A	NCF2		LOC100857180					SLC6A8			CHURC1	KIF2C	CCDC34
	SULF1	PPM1F	SLC9A3R1				AFF2	SETBP1			CFH	DBT		LOC107054161					CADPS			TALDO1	RAD54L	WEE1
	BMP2	HOXA5	EFNB1				CHKA	BIRC2			RGS1	FRRS1		LOC112533211					ARL6IP5			MRPL21	FAAH	AKIP1
	PNPLA3	EGLN3	KIAA2013				BEST1	CDC6			HSD17B7	PLPPR5		PKM					BHLHE40			RCN1L	MIR1562	LOC112532601
	HAO2	SYBU	PLOD1				CASP10	FAM83H			PHGDH	GTF2B		MIR6625					PCDHAC1			DKK3	GADD45A	CDKN1C
	SLC9A8	IL13RA2	ALPL				PRLR	NEK2			METTL18	ZNHIT6		MPI					PCDH1			MRVI1	CRYZ	MIR6642
	DIPK1C	HTRA3	LMF2				PPDPF	GGT5			KIAA0040	ELOVL1		DNAJA4					HMP19			LOC112532600	NGEF	IFITM10
	TMEM263	VIP	LDB2				SLC7A5	C1R			TNN	KLF-4		CIB2					RNF145			ST5	KLHL24	SLC25A22
	CHIC2	PODN	DCTD				HBE1	SNCA			LOC112532947	LOC112532948		DAPK2					SYNPO			POLR2L	SLCO2A1	LOC425462
	POLR2H	TUBA1A	ZFAND2A				gga-mir-6666	DPH2			SYDE2	TXNDC12		LACTB					LOC107054535			FTH1	SEPT2	TPCN2
	ALG12	ACACA	ISOC1				BF2	GLT1D1			DNASE2B	ZFYVE9		SEMA6D					COL23A1			LMO2	ITM2C	LOC107053461
	MPST	ENPP6	TUBA1C				GATD1	ELMO1			HPDL	DEPDC1		LOC107054179					CXCL14			PDHX	MOGAT1	LOC112532547
	SDF2L1	GLT8D2	HSPA4				IL10RA	POC1B			RBP	CTH		EFL1					SHROOM1			C5H11ORF96	P3H2	CCDC177
	HTRA2	KCNK5	AAK1				MFNG	TBX22			LOC112532915	SCLY		AEN					SPRY4			LOC112532485	LOC112533087	PIGH
	CAVIN2	CREBL2	CTNNA1				MTSS1	CSTB			LOC112532901	ARHGEF4		SNRPA1					SNN			LIN52	EPHB3	ARG2
	RTKN	NOG	LRRC17				HSD17B4	ITGA3			BTF3L4	AMER3		RASL12					MIR2129			AREL1	ECT2	LOC423277
	EED	LYZ	SH3PXD2A				AQP3	GPC1			LOC107054037	EHHADH		MAP2K1					MIEF2			LOC107053517	SMC4	SCG5
	ARL1	PLCXD3	RPA4				TMOD4	FANCA			PARS2	AMOTL2		LOC112533229					HAGHL			FOS	AADAC	DTD2
	EIF2S1	LGI2	EXFABP				CYP51A1	KIF2C			DHCR24	SNED1		EIF3J					EEF2K			C5H14orf1	LOC101750073	BATF
	OSTC	MDK	DPYS				AVD	KIF15			JUN	BOK		PLA2G15					ABCA3			MIR6645	PATL2	TGFB3
	ENOX1	ABCC5	LHCGR				RPL8	TMEM47			LOC107054026	PIK3CB		CPNE2					IQCK			STON2	KLF13	C14orf132
	RHPN1	USP49	MAMLD1				FAM3C	MCM6			SLC35D1	PLSCR1		LOC101751691					LOC112533509			FBLN5	MYO1E	MIR6590
	VGLL4	KMT2C	ARHGEF17				TRMT61B	cldn5			MCCC2L	MCCC1		SF3B3					LOC107051621			EVL	CCNB2	LOC423474
	HEATR3	NKTR	MPG				ESCO2	GJC1			LOC112532953	NCEH1		OGFOD1					TANGO2			LOC107053553	ALDH1A2	RD3L
	SLC40A1	CRAMP1	RAMP1				HMBOX1	TLCD1			MAP6D1	PTX3		OSGIN1					TMEM132B			C14orf180	BCL2A1	LOC101750528
	POR	H3F3C	CIAO1				INTS9	NUP214			DUSP28	CCNL1		LOC107054285					RHOF			SIVA1	LOC770352	LOC101747773
	EPB41L3	MPZL2	ETNPPL				F2R	SLC35G1			EPHB1	SUCNR1		MYLK3					DAO			AKT1	PEX11A	ACTR10L
	SERPINF1	gga-mir-1603	YKT6				RBBP8	NEIL3			PTTG1IP_1	LARP6		CMIP					CRYBB1			ZBTB42	ST8SIA2	AP5M1
	PRIMA1	LNPEP	LTBP1				KCNK1	BRCA1			CLSTN2	UNC13C		CTU2					PES1			HSPA2	ZWILCH	ABHD12B
	NHP2	SNX3	CYYR1				OSBPL3	MAP2			LOC107051855	BCL2L10		UTP4					NEFH			LOC107053576	KIF23	PTGER2
	HHAT	SUMF1	PEX11A				MAP3K21	gga-let-7b			FAM124B	MAPK6		NIP7					SLC8B1			L2HGDH	WDR76	LOC112532596
	TGM2	METTL9	ERMARD				RNF144A	TSPAN15			PCOLCE2	SCARNA15		NOB1					LOC112533571			LOC112532663	PRC1	LOC101752252
	PRKCZ	ADGRA1	CO6				MEST	HNRNPDL			CLDN1	ABHD2		GNL3					LOC112533543			RET	DOK4	LOC112532738
	RNPC3	CSTA	CA3A				PLCL1	TMPRSS7			BCL6	LYSMD4		C12H3orf18					BZFP2			ZNF365	CENPT	MTG1
	RAB31	FAM214A	GABARAPL1				LRRC41	TESC			MIR1755	LOC112533173		MANF					LOC107050785			LOC770653	LOC107052158	MIR1772
	UBAP1	FZD1	SNRPA1				ARHGEF26	GALC			ABCC5	PARP16		TWF2					ENTPD2			SPOCK2	SNRKL	LOC112532635
	RF00155	TMEM167A	CREB3				RAD54L	ADPGK			KCNMB2	LOC112533303		IARS					FBXW5			PPIF	BBS2	COMTD1
	PDHA1	PLAG1	KPNB1				P2RY1	LPP			RARRES1	LOC769668		LOC107054453					NDOR1			KCNMA1	SHCBP1	UGT8L
	MYCL	Cbln2	HSP90AA1				USP6NL	TMEM154			NEO1	LOC107080643		PDE12					STPG3			VCL	RRAD	LOC100858647
	KLF11	STYK1	STT3A				PIAS1	ISYNA1			CYP11A1	LOC101747680		CHCHD4					CERCAM			ANXA8	PPP1R3E	ACTA2
	PQLC3	PTPRN2	TACC1				TBX6	GABPB2			LOC112533178	LOC100857820		LOC416055					FNBP1			C10orf128	CHTF8	CH25H
	VIM	VAMP1	FAM129B				LIPA	DMD			PSTPIP1	MTSS1L		ACOX2					PLPP7			LIPA	FANCD2	HHEX
	ST14	KLF7	BRT-1				SGSH	MED24			LOC107052132	MLKL		MAGI1					REXO4			IFIT5	RAB43	HPS1
	CD9	C3H6orf120	TRIP11				DEF6	KIAA1211L			ADAL	MT4L		LRIG1					METRNL			SLC16A12	TKT	LOXL4
	RF00151	GADL1	COX3				CD1B	PPP1R1A			SCG3	MT3		CNTN4					CD7			LOC107056551	LOC107054442	LOC107053733
	WAS	TNFAIP2	EFHD2				NPL	GJA4			MIR1744	B3GNT9		TRNT1					ACOX1			CNNM1	MCM2	LOC112532736
	EIF2S2	SPOCK2	DAAM1				P2RX5	GJB2			PDE8A	NECAB2		SUMF1					HLF			HPSE2	FAM107A	FOXI2
	gga-mir-1674	ZBTB40	CD36				SH2B3	UBE2C			IL16	TSHZ3		FCHSD1					TRNAT-CGU_1			R3HCC1L	FHIT	ORMDL1
	USPL1	TMCC3	CNTN1				ZNF362	E2F8			NTRK3	CHST8		HSPA9					DHX33			CRTAC1	ADAMTS9	CALCRL
	RF00100	SNX8	KLF5				CORO1B	FANCC			RGMA	CRISPLD2		ETF1					PSPH			NT5C2	LMCD1	LOC112532832
	CTSK	QPCT	KLF12				PDE1B	GLG1			FAM169B	CA5A		NHP2					LOC112530094			ADRA2A	PSD2	STAT1
	ST8SIA5	MN1	PRKCD				RF00072	CDCA3			CILP	DBNDD1		PRR7					MIR22			ACSL5	PCDH12	MIR1603
	PRKCE	LMLN	BMP7				NMNAT1	LUZP1			LOC107054215	DHODH		NOP16					ANKRD13B			CASP7	HMMR	LOC112532848
	CBFA2T2	EPB41L5	RD3L				PLEK	CENPE			NDRG4	HYAL1		TCOF1					NSRP1			NSMCE4A	LOC107054507	ICOS
	ARFGAP3	NEBL	DUSP14				DYNLRB2	FGF11			LOC107054261	HYAL2		NME5					BLMH			ASNSD1	PTTG1	HOXD8
	MTUS1	CLMP	CRLF1				SRSF2	ITGA1			LCAT	IPPK		RSL1D1					LOC112530077			SLC40A1	C1QTNF2	CYBRD1
	KCNN1	RGS2	FGF18				SCARB1	VRK1			IL34	VGLL4		AIMP2					GGT7			LOC112532755	ARHGEF37	EAF2
	MYO1E	KCNB2	AMOTL2				TSTD3	SLC16A4			FBXL8	EFCC1		PRKAR1B					LOC112529918			COL5A2	KIF20A	MYLK
	YBEY	PGR2/3	CEP78				LEMD3	IL7			RIPK3	ABHD6		ZFAND2A					CABLES2			HSPE1	DBN1	C1QL2
	GDAP1L1	NT5DC4	IVD				CYFIP2	LINGO1			DUS2	NCKIPSD		TNRC18					LOC112530133			PPIL3	MXD3_1	MARCO
	LMAN1	HIBADH	IGSF3				GMIP	MAP3K12			IRX6	PODXL2		MSRB1					REM1			CASP18	CPLX2	LOC112532824
	CASS4	VAV3	ADAMTS10				ARSA	TBXAS1			NETO2	KLF15		TBL3					VSTM2L			LOC101750642	TIMD4	CXCR4
	KIAA1147	DDR2	AAMDC				SCRT2	B3GAT1L			CDCA9	GRIP2		NDE1					NADK			SESTD1	SGCD	LOC112532786
	RF00341	SNRPG	HIST1H46L2				MED12	CKAP2			LOC415756	ITPR1		TMEM186					AADACL4L3			FKBP7	MIR1778	TANC1
	EIF1	GNG5	NRARP				CHD2	CHAF1B			LOC112533252	PLXND1		LOC107054636					DHRS3			HOXD9	MRNIP	LOC112532910
	MATN2	GABBR2	HIST1H46L2				ETV5	HLCS			LOC769704	STK10		NUBP2					LOC107054934			CERS6	LOC107054534	MIR181B1
	UTS2R2	EXOG	NELL2				GRAMD1B	PPP2R2C			CES1L2	NEURL1B		NOG2					PLOD1			STK39	DGUOK	RGS18
	SGMS1	MYO1C	MMP2				SERGEF	PTPRF			PNAT3	STC2		GPRC5B					MAT2A			ASIC4	C10orf10	HTATIP2
	CLINT1	SLC4A4	LPAR1				TPH1	RNF157			KIAA0513	RGS14		TMEM159					REEP4			GLB1L	SLC22A4	REG4
	RNF208	CDK15	ACTR2				TP53BP1	EME1			NQO1	MXD3		SFSWAP					RASSF2			NHEJ1	PDGFA	DNM3
	NOVA1	GNAT3	ADORA2B				RND2	PARP3			DUSP7	LOC416263		RAN					NPM2			DTX3L	FBXL18	LOC112532907
	LMOD1	gga-mir-12218	IGSF5				MTA1	MSN			MAPKAPK3	ARSI		HVCN1					MAK16			SCTR	FSCN1	LOC107053940
	HOOK2	PCBD1	SLC1A2				LY96	CASP6			MST1R	GFPT2		FICD					DDHD2			INSIG2	PLK1	LOC112532908
	PRSS35	CERCAM	TMEM127				DCSTAMP	LRR1			CENPP	FSTL4		CRYBB3					MIR2188			LOC107053854	RMI2	ANGPTL1
	DKK3	MOCS3	ADAM12				gga-mir-454	MAPK6			ATP2B2	KK34		XBP1					IL11			NMI	SEPT12	LOC112532955
	GTF3C3	MOCS1	gga-mir-6572				OCLN	ERCC6L			HRH1	P4HA2		GGT1					LOC107054982			TNFAIP6	LOC100857467	LOC112532945
	TMPPE	LRRC59	RASL11B				LZTR1	HIP1			LOC107054454	CPPED1		DDX54					GPAT2			LOC107053897	ERI2	LOC112532960
	CSMD1	DEXI	ADCY5				DDX51	TRIM25			CNBP	MICALL2		LIF					FAHD2AL			RGS5	LOC107050564	PTGS2
	POU6F1	MGA	ACKR4				RF00561	SCLT1			NINJ1	RASD1		GAS2L1					LOC112530211			C8H1ORF111	CDC45	MIR1610
	NLRC5	MOXD1	MYO18A				GCLC	CERS6			DNASE1L3	SREBF1		RBM19					RPA2			CRIP2	ARVCF	F3
	YF5	gga-mir-30c-2	CYP2AC1				TROJANZ	SPC25			IP6K2	FAHD1		LOC100857932					PTAFR			LOC424401	KNTC1	EPHX4
	R3HCC1	POLE2	CIDEA				SH3BP2	FOXM1			SLC41A3	NPW		CYP21A1					SFN			LOC424430	SSH1	GIPC2
	TMEM164	PCYT1A	MYBL2				PARVG	RHNO1			NTN4L	HBM		CLIC3					CYSP1L			ZBTB37	UNG	PIF1
	ESR1	SLC51A	PCMTD2				SGCB	SORBS2			CRELD1	HBA1		LOC112530003					LOC112530237			FAM129A	PIK3IP1	LOC112532949
	SYNPO	AKT3	RAB7A				RASGRP3	RPUSD1			MITF	ARHGDIG		ZMYND19					EPB41			HMCN1	CIT	RAB3B
	PREP	KLHL11	PLPP1				TMTC4	BIN2			GPR27	ECI1		TNC					UTP11			AMY1AP	POLE	ACOT11
	HBBA	SLC7A3	ADRA2C				SSRP1	NUF2			PCDHAC2	TRAP1		SLC25A25					AZIN2			PALMD	EMID1	TACSTD2
	SQSTM1	ZFAND5	TBRG4				gga-mir-1634-2	RBM24			CXXC5	RAB11FIP3		DOLPP1					MYCL			ALG14	RFC5	TCTEX1D1
	ADAMTS6	ALDH1A1	PSPC1				ZNF703	RAD52			LCP2	IGFALS		NCS1					MFSD2A			LRRC8C	LOC112533580	TYW3
	BTBD19	TTR	KLF2				CCDC113	PCDHAC1			SFXN1	ANKFN1L		ASS1					LOC112530247			ATP6V0B	LOC107054695	INPP5D
	SH2D4A	PRDX1	CMTM8				ANAPC5	TAGLN			GRK6	LOC770617		EXOSC2					OPCML			LOC112532950	BLEC3	LOC112533090
	MYOD1	BLB1	TMEM63B				IRF2	C1QTNF8			GRIA1	PPP1CC		AK8					LOC112530278			UQCRH	CENPA	LOC107051868
	RANBP9	DPEP2	WISP1				CRABP2	CKLF			GPX3	SELPLG		STKLD1					HTR3A			EFCAB14	BRINP1	MIR1608
	ALDH1L2	RNF128	RAPGEFL1				DCUN1D2	NBN			CD74	YWHAH		LOC100858426					ZBTB32			CDKN2C	UCK1	KCNE4
	EXOSC8	SERPIND1	EDCH1				FGFR1OP	ASPA			CSF1R	PISD		LHX6					IL10RA			GPX7	OLFM1	SCG2
	DPP7	KLHL8	APOC3				HAL	IL8			SQSTM1	PLA2G3		HSPA5					MLLT11			SCP2	MIR126	DOCK10
	ZNF277	DPYD	PDLIM7				USP37	ETV6			MAPK9	P2RX2		JMJD6					INSRR			PODN	LOC101749287	GK5
	TYSND1	SLC25A42	CCDC85A				RNASET2	HIVEP3			PHYKPL	PRODH		TRIM47					LOC425431			C8H1orf123	FN3KRP	MIR1458
	PLEKHB2	RALY	ND4L				IL13RA1	RF00392			TGFBI	RTN4R		SMIM5					EDMTF4			TMEM61	FOXK2_1	CPB1
	LUZP2	DAW1	MAP1LC3A				KIAA0100	CENPT			IRF1	SLC35E4		LOC112530029					CSF1			CYP2J22	KPNA2	FGF12
	gga-mir-125b-2	AOX2	SMAD6				IFITM5	THBS2			CARD11	LOC112533549		LOC107052235					KCNA3			WLS	ABCA9	PDCD1
	LRRC20	SLC25A4	ROCK2				SLC29A1	BLNK			ARPC1B	LOC112533561		LOC112530015					SNRPE			MIR6653	MAP2K6	SLC51A
	PI15	HOXA6	gga-mir-1772				KIAA1324	NKAIN4			TOM1L2	TNX		SSTR2					MIR6602			LOC101750930	NPTX1	LOC100857766
	CDC123	ATOH8	ACTN4				IER5L	STOML1			NARFL	EXFABP		LOC107052239					HSD11B1b			RPE65	ENGASE	LOC112533097
	PTAFR	HECTD4	DUS2				PANX3	GAS2L3			XYLT1	IER5L		LOC100857706					CCND3			DGKD	C1QTNF1	TNFSF10
	SMTNL2	RF00002	ND3				EML1	ZWILCH			LOC772096	POMT1		FKBP6					PRELP			KLHL6	TK1	CLDN11
	PRICKLE2	RF00564	TTC28				ITPRIP	UBQLN4			METRN	ADAMTSL2		CCL4_1					MAZ			PROCR	CD300L-S1	LOC112533096
	ZNF821	TUBB6	ENTPD7				gga-mir-1600	ID2			PPL	RXRA		C1QBP					LOC101752000			KIF1A	ODF3L15	LXN
	USF3	KDELR2	MCCC1				MOCS2	STK10			ALG1	STOM		CCL26					FKBP10			DGKG	ELN	SHOX2
	LSAMP	C9orf3	SCP2				HJURP	LY86			LOC107051255	PTGS1		CCLI7					HSD17B1			DAW1	MIS12	C3orf33
	CHST8	KCNIP1	P2RY14				MLH1	GSTA3			SLC25A1	ELAC2		CCAH221					G6PC			PLS1	LOC112530093	TM4SF4
	ARL14	gga-mir-1719	SCD				EXOC6	SUSD1			COMT	NDEL1		CCT6A					VAT1			TCTEX1D2	LRRC75A	LOC112533170
	ENTPD2	ANXA2	MST1R				LRMP	HAUS3			CMKLR1	C18H17orf62		TSR1					CERS4			LOC424919	INPP5K	LOC112533226
	RF00030	PHKA2	NR4A2				WASF2	INCENP			ACACB	UNC13D		NUFIP2					TMPRSS9			LOC112533012	SPAG5	MIR6660
	B3GALT2	TAGAP					SLX4	ATP5MC3			GLTP	FASN		CPD					MLLT1			LOC112533088	MIR451B	PPCDC
	YWHAH	SLC20A1					ADAMTS3	HELT			HPS4	SMURF2		EMC6					CDC34			MRPL47	CENPV	CPLX3
	SELENOS	CRBN					TPCN3	CCNE2			GSTT1L	CDC42EP4		MRM3					NR2C2AP			GFM1	TRPV2	PTPN9
	MARF1	TMED3					EP300	CCNB2			PATZ1	CEP131		AATF					SLC25A42			TIPARP	PRR11	NRG4
	SLC39A6	BATF					MYOZ2	SLC16A6			TCN2	SOCS3		WSCD1					COMP			DUOXA2	FAM64A	TARSL2
	AGT	SDSL					SYNPO2	BAALC			GATSL3	WFIKKN2		EIF6					LSM4			B2M	FBXO39	MIR147-1
	HEPH	FLRT2					RNASEL	PRR11			LOC107054701	ACSF2		AHCY					LOC107055358			ISLR2	IGSF1L3	HDC
	ITPA	PDE5A					WNT11	EZR			LOC112533583	SLC9A3R1		TOMM34					LOC107050218			CSPG4	SAMHD1	LOC107054193
	ITIH2	SEC22A					NPTX2	TEDC1			LOC107054693	LLGL2		WISP2					SLC27A1			LOC112533222	DBNDD2	SH3GL3
	TTF1	RPS6KA6					RPL5	JAG2			ZNF692	WBSCR22		PSMA7					CLEC17A			LOC107052133	TP53TG5	SLCO3A1
	IL17D	PLS3					C7orf26	FAAP24			TRIM7.2	FZD9		FOXS1					LOC112531000			FBN1	ADA	LOC101747585
	GLB1L	FOXN4					NUP210	FN1			TRIM27.1	NSUN5		TTLL9					LOC101751681			FGF7	CDH4	LOC107054243
	KIF6	RF00016					F8	SRF			BLB1	NCF1		GCNT7					LPAR2			LOC107054190	TPX2	LOC112533228
	TESK1	COMMD10					MPP1	MPZ			CD1B	POR		FAM210B					LOC112531160			ADAMTSL3	TGM2	LOC112533231
	FAM114A1	PIKFYVE					TNFRSF11A	PIF1			C8G	TRAF4		RNF207					GLTSCR2			FANCI	UBE2C	LOC112533232
	DMC1	DACT2					F2RL2	KNSTRN			NSMF	EFCAB5		ARHGEF16					LOC112530469			IGDCC4	AURKA	LOC112533227
	SEMA4D	LINS1					HCK	SAPCD2			GSL	ACACA		ATAD3A					LOC112530905			LOC107054234	TNFRSF25	ITGA11
	GALNT17	COL5A1					MYH11	FBXO39			TLR4	DUSP14		AGRN					C33H11orf95			CTSH	AJAP1	ARL2BP
	EPB41L4A	PIGL					SRD5A1	DHX29			FAM78A	EPB41L1		NOC2L					TIMELESS			HDDC3	MMEL1	AGRP
	PSMD9	NDRG1					SLC4A1	SGO1			SLC2A6	MYL9		SRM					PYM1			RCCD1	LOC107049018	TRNAK-UUU_1
	OLFML3	DBNDD2					GALK1	TAPBP			LOC107052216	E2F1		TMEM269					RANBP3L			CCDC113	MFAP2	MIR1643
	REEP6	COL6A3					SLC38A7	GTPBP3			CARD9	ARHGAP40		RAP1GAP2_1					EMB			NLRC5	PLA2G2E	SNX20
	SC5D	SLC35D1					NUP188	PIGU			PHF19	SDC4		SFTPC					ARL15			LOC415661	TRIM62	LOC112533277
	CCDC92	CAVIN1					C14orf132	PCDH12			ZNF606L	EPB42		GFRA2					PDE8B			LOC415664	EBF2	CES1L1
	F10	CATHL3					TRIM1BL	GUSB			MYH10	NKAIN4		MTHFD2					FREM1			ZDHHC1	PEBP4	LOC415787
	RF00231	RCAN3					PMM1	STC2			HEXDC	TNFRSF6B		SLC20A1					CTSV			TPPP3	NCAPH	LOC112533302
	GDA	CCDC18					IFNAR1	RACGAP1			LOC107054741	C20H20orf96		NUDCD3					FBN2			ST3GAL2	HK2	CMC2
	BCL2L11	NADK					GPR62	MAL			CYGB	BCL2L1		CASP14					GRIN3A			BCAR1	HMGN4	NAT
	PHTF2	PNPLA8					CPED1	ARHGAP24			TOM1L1	TUBB1		NUDC					LPAR1			GNAO1	SERINC2	PNAT10
	TNFSF10	QSOX1					RIN3	EXO1			COX11	IGSF21		TCEA3					ATG12			MMP2	E2F2	SULT2B1L1
	KDM3A	GALE					SAMD13	GALNT7			ATAD5	LOC112530146		DNALI1					ALDH7A1			CBLN1	STMN1	TMED6
	N6AMT1	ADRB2					FKBP15	LRRC42			MILR1	MMP23B		YARS					LOC112531269			BEAN1	EVA1B	LOC112533310
	INA	ST3GAL4					RF00577	MSC			POLG2	PLEKHN1		LOC107049500					LOC112531303			CDH11	TINAGL1	LOC101750589
	NCS1	PGAM1					SMOX	HYLS1			MIR3064	KLHL17		PUS3					GFCBPL			PLCG2	CAP1	LOC107050006
	PGM5	ANKRD66					CDCP1	COL4A1			PRKCA	SLC2A5		EI24					LOC100857892			CDH13	BLA	LOC112533354
	CABLES1	gga-mir-1465					ELOVL7	BARD1			RGS9	GPR157		HSPA8					LOC112531442			LOC776594	PKNOX2	LOC107054351
	ROR1	COL8A1					SAP30L	MAD2L1BP			TTYH2	MIR34A		LOC112530276					LOC112531450			SLC7A5	CCDC15	AAREL
	IRS4	PIK3R1					SNAI1	FABP5			ST6GALNAC2L	EPHA2		LOC112530277					EYY68_mgt07			ZNF469	CHEK1	LOC112533333
	HESX1	MOB1B					BRIP1	CKS2			CHAD	ALDH4A1		PCSK7					EYY68_mgt21			CIDEC	ARHGAP32	LOC107054452
	NRN1	ATF3					KCNAB2	SEMA4C			CD300LG	OTUD3		HYOU1								PIEZO1	NCAPD3	LOC107054434
	DISP3	C14H16orf45					KCNQ5	OGFR			TRIM58	CAMK2N1		PHLDB1								TRAPPC2L	FXYD6	SLC6A6
	PRELID1	TMEM45A					RANBP3	ACTG2			CCL4	PRNP		C24H11orf57								CDK10	VWA5A	OXTR
	Ii	SH3KBP1					KIAA2026	ARHGAP19			WBSCR17	DOK2		LIM2								ADAT1	MEX3A	GHRL
	MFAP2	SOCS3					TSPAN2	GNG2			RASA4	LOC107054969		PLEKHO1								SPCS1	RGI3L1	SUPT16H
	FJX1	CHAC1					CNIH3	CENPH			ASL2	LZTS1		IGSF9								CISH	MTMR11	KCNMB1
	HES1	FAM180B					SLC25A37	RF00278			SERPINF2	LRRTM4		MGAT4C_1								GBP4L	CRABP2	LOC101748878
	RHOA	WWC1					NUP155	TK1			SERPINF1	LOC107054989		KCNA2								BRK1	CHRNB2	DUSP1
	gga-mir-6551	BCR					RNPEP	FABP3			TLCD1	LOC419545		CDKN1A								EMC3	CKS1B	LOC101749151
	SMOC2	AKAP9					KCNA5	FPGS			ASPA	FABP3		NUAK2								PCBP4	S100A6	SPIK5
	EVL	FAR2					DALRD3	IAH1			LOC101749175	MAP3K6		MFSD4A								GPR62	PTPRVP	LOC101749879
	HELQ	PEAK1					UNC93B1	RF00568			SLC47A1	RHCE		IRF6								SEMA3BL	TUBA3E	GM2A
	CYB5D2	SCNN1A					PITX2	NTRK3			EVI2A	CSF3R		WDR77								OASL	UBE2T	LOC112533434
	PCOLCE	PPIA					ARHGEF10L	ALDH6A1			MANBAL4	LSM10		DDX20								SUSD3	FAM72A	LEAP2
	FGFRL1	MAF					NSUN6	TRAFD1			PI3	PEF1		BCL2L15								COL7A1	SLC16A1	REEP2
	VAT1	GMDS					MRRF	MECR			PPDPF	FNDC5		NGF								LOC107054441	FANCE	EGR1
	CITED2	CRACR2B					TBC1D24	KREMEN1			RGS19	AK2		FTSJ3								TMA7	KIF18B	LOC107054576
	SYTL2	GMPPA					chTLR1-type2	KIF24			FAM110A	BARX2		PSMC5								LOC112533366	ACE	BAIAP2L1
	ADTRP	TWSG1					BZFP1	TGM4			SCRT2	GLB1L2		SLC35B1								LOC107054419	NGFR	CYP3A4
	SERTAD4	DNASE1L1					CCNK	FAM167B			SOX12	GRAMD1B		ETV4								PRICKLE2	ABI3	MSLNL
	UBXN2A	NCALD					CEBPD	CDIP1			LBP	TAGLN		IGFBP4								SRGAP3	IGF2BP1	LOC112533478
	PLIN4	TXN					ITPKA	HMMR			MMP9	LOC428250		WNK4								MRPS25	PCGF2	NSMCE1
	RGS9	SHPRH					BCO1	SEC23A			APCDD1L	SELENBP1		LOC107055328								LOC107054477	TOP2A	SYT17
	ATXN10	BAIAP2L2					ERMP1	ZMYND19			PER3	TUFT1		TLE1L								HBEGF	PIBPPDD4L	SOCS1
	METTL21C	WASL					ABCC8	ZC3H14			PHF13	TXNIP		SHC2								LOC107054499	PLEKHH3	TVP23A
	RPTOR	ATAD3A					GXYLT2	ORC1			LOC419390	PMVK		CNN2								SLIT3	BRCA1	NME4
	RF00017	WLS					AP2B1	ACSL1			VWA1	S100A9		ADAMTSL5								LOC416169	FBN3	WDR90
	RF02271	EEF2K					PMAIP1	EPHX2			ACAP3	S100A16		THOP1								NUDCD2	LOC112530429	MIR1715
	CLIC3	EHHADH					CEP57	INSIG1			CTNNBIP1	MCL1		DDX49								CCNG1	TJP3	LIPE
	SNX18	FBXO25					FAM76B	MCM4			SLC25A34	CIART		LOC107049075								HAVCR1	NMRK2	LOC112533471
	S100A10	MAMDC2					TRIM8	AURKA			FBLIM1	FKBP5		LOC107051197								MRPL22	HCN2	LOC112533508
	INHBB	PLEKHD1					DCLK3	SHCBP1			PQLC2	LHFPL5		CHCHD5								MYOZ3	FGF22	LOC112533525
	FLVCR2	MGP					TTYH2	CUX1			C1QB	PNPLA1		LOC107049603								LTC4SL	CAMK4L	YPEL1
	TGFBI	RF00068					MAST3	TOR1BL			C1QC	C26H6orf89		SNRPD2								CLK4	PDE4C	LOC112533526
	MADD	FUBP1					gga-mir-365-2	FIGNL1			C1QA	PLXNA2		DDIT3								LITAF	UHRF1	LOC107051607
	TFCP2L1	MSI2					DPP4	ESM1			ADRB3	RHOC		TSFM								NPTX2	TNFAIP8L1	LOC101750545
	KATNBL1	IMPACT					TCP1	SEMA3F			EIF4EBP1	PLCD3		WDR74								NUDT1	SPC24	P2RX7
	CYP17A1	DCAF17					PRSS12	LMCD1			PLPP5	SLC4A1		LOC112530964								TOP3A	SUV39H1	HPD
	CPN1	PCP4					RTN1	FURIN			TACC1	PNPO		NAB2								NTHL1	UXT	LOC112533515
	LYSMD4	ST3GAL2					AKAP6	PLP1			ANK1	SLC1A6		PA2G4								LOC101750925	LOC112531005	RPH3A
	CLK1	RUNDC3A					gga-mir-1618	PPP2R2B			ARID5A	PRAM1		TUBA1A								HS3ST2	PLTGP6L1	LOC107051593
	AKTIP	TENM4					RDH11	TTK			LOC107054976	CTSG		TUBA1A1								MYH11	LOC112531138	ASPHD2
	PPM1E	C1QTNF7					GXYLT1	ESPL1			TACR1	ATP8B3		LOC112530785								FOPNL	LIG1	MIR6650
	AADAT	PDE1C					E2F4	ANKRD13B			KCNIP3	CBARP		LOC112530783								LOC416622	ZNF628	GSC2
	SFXN1	YPEL5					COBLL1	EGFLAM			RPS6KA1L	MIDN		NADK2								MRPL28	ECH1	LOC100858984
	DHRS3	WNT5B					UQCR11	MCM3			LAPTM5	LOC112530455		RCL1								RGS11	LOC107049828	DYNLL1
	MDFI	HERC2					CALCB	MYOCD			LOC101751112	LOC107055350		LOC107052265								MIR1564	RTN2	LOC112533523
	DHRS9	RNH1					ST5	TPM1			THEMIS2	GADD45B		SLCO4C1								CCDC78	LOC107050029	SELENOM
	JUN	PFKFB4					GLB1	DGUOK			SLC9A1	KCNN1		RGMB								FAM195A	LOC101751319	MTFP1
	SRA1	CBX7					PLXNC1	MYO1A			LOC100857883	USHBP1		PCGF3								ATP6V0C	PRPH	SEC14L2
	HOXA9	PSMA2					ARSI	NDE1			LOC100858796	ANKLE1		LOC101751783								LOC112533447	LOC107049257	LOC112533527
	SOX8	VCAN					NFIC	IQGAP3			ID3	NFIX		GRAMD3								CFP	RACGAP1	MIR1464
	CDH17	ZDHHC20					TAF15	CENPI			PTPRU	LOC107050626		LOC112531198								CLDN5	SLC48A1	LOC107051179
	CSGALNACT2	RF00287					FAM214B	CDO1			LOC107055019	LOC112531022		EYY68_mgt03								GP1BB	MUS81	LOC107049808
	SLC2A10	WNT2					CA6	BIRC5			COL16A1	C5AR1		EYY68_mgt11								MMP17	LOC107050543	LOC107049644
	CHSY1	NOV					TRANK1	CDCA9			MARCKSL1	LOC107050595										NCOR2	CDK2	LOC112533558
	TMEM100	TRIM63					HEATR6	RF00413			RNF19B	LOC101749846										P2RX4	ESPL1	MHCIY
	CRELD2	ASB1					LFNG	TFPI			SIK2	GEMIN7										LOC101750445	HAUS1	LOC112529954
	C11orf87	NUDT16L1					REG4	HEY2			ST3GAL4	ACVRL1										CHCHD10	SLC14A2Z	BTN3A3L1
	ZC3H12C	NHS					NME2	STIL			ADAMTS15	GRASP										DERL3	KIF24	LOC112533567
	KDELC2	SNX9					PTGS2	SKA3			NECTIN1	MARS										GSTT1	ENHO	MOGL4
	PSMD14	GCNT4					LRRC8A	ANPEP			THY1	LOC107051323										ADORA2A	SELENOP1	KIFC1L
	TTL	ADH1C					NCOA3	SOX17			MFRP	BIN2										SLC5A1	DEPDC1B	LOC107054696
	VEGFA	FNDC1					gga-let-7k	AKAP8			USP28	LOC100859276										LOC112533522	RGS7BP	LOC112533591
	RPS6KL1	TWNK					SERPINB10	FGF9			CADM1	ZBTB39										GATC	CENPK	BG8
	gga-mir-30b	CACNA2D1					cmi9	NSA2			APOA1	DHH										TRIAP1	NLN	LOC107057126
	STARD8	KCNK2					CYBB	BPNT1			LOC100858068	PSTPIP2										LOC417013	CENPH	LOC107054691
	VPS50	SLC7A1					THEM4	RASSF6			ARHGAP30	CNTFR										UQCR10	SERINC5	LOC112533589
	CALCR	ABCA3					ADAMTS5	CIT			FCER1G	RUSC2										SDSL	THBS4	BG2
	ADCK1	TMEM98					PDLIM5	ADRA2B			CTSS	OSMR										LOC112533566	MAP1B	LOC107054694
	CSRP3	FABP1					CBY1	CXCL13			LOC107050574	OXCT1										TRIM27.2	LOC100858941	KIFC1
	ANKRD9	GREM1					SNTG1	RAP2B			CD48	ESM1										TRIM39.1	KLF9	BG1
	STXBP4	gga-mir-3538					PIP4P2	TM9SF4			LOC112530289	ENC1										TAPBP	CKS2	BLB2
	IL1RL1	NRP1					PFKFB2	CENPX			IL6R	VLDLR										MHCDMA	LMNB1	YF5
	PAM	SLC25A33					PIK3C3	ITGA4			LOC769121	GLDC										DMB2	KIAA1958	HLA-F10AL4
	GIN1	OLFM1					TMEM268	GP1BB			LOC100858797	PSAT1										TAP2	SMC2	LOC417056
	NECAB1	NFAT5					SMIM4	TSPAN33			LOC112530290	HABP4										BF2	CDKN2A	LOC112529982
	ASPG	KBTBD11					CORO2A	CKS1B			LOC101751615	AUH										LOC101748328	MELK	UAP1L1
	OAF	VAT1L					BBS2	CAPN11			LOC107055147	NFIL3										PTGDS	LOC107049632	LOC112529978
	YWHAB	TMEM150C					NAP1L4	HSPA4L			CADM3	CHSY3										MRPL41	LOC112531323	TPRN
	PLA2G10	MPP4					RANBP3L	RF00397			ADAMTS4	SHB										SLC31A2	LOC107056088	LOC771190
	STK39	DBN1					KCNQ4	RAP1GAP2			CSRP1	ALDOB										TMEM268	LOC112531360	PRRX2
	CCBE1	SEPT8					RF00571	IL17RA			DENND2D	PTBP3										ODF2		MED27
	gga-mir-1689	COL3A1					ATP2B1	ACTN1			CRY4	HEMGN										SPTAN1		GFI1B
	SEPT9	SPARC					SDC3	TFEB			ADIPOR1	DGKQ										CCBL1		LOC112530008
	PLEKHF2	SRD5A3					CMKLR1	B3GNT9			SHISA4	ACO1										PHYHD1		LOC112530007
	CABLES2	MTHFD2					CALCRL	DHX58			SORT1	SLC25A11										LOC112529984		LOC107052214
	CRAT	CENPP					ADAMTSL1	IGF2BP3			RASSF5											SARDH		LOC112530004
	S100A11	LPIN2					gga-mir-6602	TTC32			C26H1orf116											COL5A1		MIR3528
	NCKAP1	NDP					GCNT1	LMNB2			LOC419851											NDUFA8		NARF
	PDE12	PDGFRL					ZNF687	SLC16A3			CD34											ARPC5L		LOC112530017
	TMEM144	CNKSR1					RCSD1	ODF2			KCND3											TMEM220		MGAT5B
	KLF6	FMOD					ORAI2	PAG1			SYT6											MYOCD		LOC101747455
	NME5	MYLK3					RPS21	IL10R2			DEF6											PIK3R6		STXBP4
	LGALS8	LONRF1					DOCK4	CLIP2			TREM2											NTN1		LOC107052236
	FKBP6	TGM3					AGPAT3	RBPMS2			TREM-B2											PMP22		LOC112530042
	ASH1L	LMO3					FAM208B	GABRQ			MDFI											SLC16A3		FAAP100
	CALM2	OSBP2					C12orf4	PATL1			OPTC											MMD		MIR1652
	CFL2	TM4SF18					MSI1	MGST2			FAM171A2											LOC112530030		LOC422090
	GPC4	NCOR2					HGS	DHH			LOC107055278											SLC16A6		LOC107054756
	LAP3	KCTD1					GPR183	LDHA			CD79B											KCNJ2		PYCR1
	SMURF1	TAF4B					RAP2A	DTYMK			LOC101750687											LOC101747660		NME1
	GNG12	SNX16					UHRF1BP1	CDK1			HOXB2											ANAPC11		EPN3
	L2HGDH	TBX21					SUPT4H1	CDC42EP1			SCRN2											MRPL27		LOC112530038
	DPH3P1	GABRB2					RF01976	ID1			NR1D1											LOC107050152		LOC112530041
	GALNT15	PRELP					KDM2A	KRT80			RAPGEFL1											LOC107054771		LOC107050315
	SEC31B	BD7					NPNT	CNDP2			LMNB2											LOC107050024		TMEM107
	G6PC	BMP4					RF00606	NPM2			PCASP2											SEPT4		NAA38
	NEURL1B	ITPR1					CD86	SAMSN1			MYO1F											GTF2IRD1		DDX25
	MANBAL4	DYNLT1					CACUL1	RF00026			LOC107055339											RPAIN		BORL4
	S1PR3	PER2					FOXN2	RUVBL2			MBD3											MMP28		MIR142
	KERA	SFXN2					RF00212	KIF11			FSTL3											TMEM132E		MIR7444
	LRMDA	GGT7					ARHGAP6	SEMA3G			LRRC25											LOC112530085		MIR6592
	FAM43B	ACKR3					EFR3B	CDC20			IFI30											TLCD2		P2RX1
	SLC39A9	SFT2D2					SORCS2	DCK			F2RL3											LOC112530099		STYXL1
	GLT8D1	CALML4					GRIN3A	gga-mir-3533			LOC107055373											CRYBA1		LOC107054789
	RNF122	MSRA					CRYGN	ABCB6			ACP5											TIMM22		CCLI5
	PLLP	DBT					STARD3	TTC31			FCER2											ADORA2B		CCL1
	MMP23B	CD82					SYNE3	AOAH			C3											ALDH3A2		LOC112530092
	MCF2L	DAAM2					TLR15	NCAPH			LOC107049790											FAM57A		LOC107054793
	ELP6	CCDC82					DFFB	FHOD1			LOC107050975											DOC2B		ASL1
	SH3BGRL2	ACBD5					CHEK2	ARHGEF4			LOC112531056											RAP1GAP2		LOC112530100
	UQCRC2	TEN1					TMEM86A	SOHO-1			LOC112531149											ROMO1		DYNLL2
	LOXL1	PDE7A					DIXDC1	GOLPH3L			LOC426820											MMP24		LOC112530071
	CPZ	DENR					STK17B	SUV39H1			DMBT1											MAFB		MANBAL1
	TMED10	IFT43					ATP5PD	MAD2L1			DHDH											PKIG		ASIP
	COLEC11	SEC22B					GHDC	MLF1			METTL7A											STAU1		PLCG1
	SERP1	GFPT2					ANK1	HSPB8			ACVR1B											RPESL		LOC107054884
	LDLRAP1	FSTL1					TCEB3	STAT2			LOC112530958											FAM217B		LOC107054877
	gga-mir-12224	IDUA					TBC1D13	PUF60			LOC107051159											COL20A1		SNORD12C
	ARRDC2	PLCXD2					GEM	SINHCAF			SIPA1L3L											PXDNL		LOC112529917
	HIF3A	SLC27A6					RRAS2	CCNJ			LOC112530963											PCMTD2		LOC107054874
	ADGRB1	GREM2					ARHGAP8	ETV7			MYO1A											OPRL1		RSPO4
	ATG2B	LRRC43					PIM1	IFI35			TAC3											LOC107054859		HCK
	TSKU	ARHGAP40					C1QA	RF00275			TNS2											ANGPT4		PMEPA1
	FBXO32	RERG					MC5R	ACAP3			LOC101750513											IRF9		SNAI1
	DNAJB13	gga-mir-143					DNMT1	CDC45			SEC11C											PDRG1		LOC112530154
	ELMOD2	FAM180A					GAPDH	COL4A2			RNF165											DNMT3B		CEP104
	PAK1	MT4L					BANK1	RAB20			IL11RA											ACOT8		LOC419389
	UBN2	EEPD1					ATP10D	gga-mir-12234			TROJANZ											PEX10		SLC35E2B
	SCNN1G	PRDX6					FAM171A1	RF00572			AVD											MRPL20		HES4
	RALB	LYG2					REEP2	DMTN			PDZD2											MXRA8		LOC107054932
	CCDC80	gga-mir-1578					MGAT4C	PTPRZ1			LIFR											DVL1		PRDM2
	SGCG	TWF1					RAPGEF5	PHF11			FYB											AKR7A2		AGTRAP
	gga-mir-1732-1	ITGA11					ZNF462	RAD54B			PTGER4											AGMAT		ALPL
	IGFBP2	CAPN6					LRRFIP1	HK1			PRKAA1											MTHFR		FAM160B2
	NFIB	FAM234B					P2RX7	IL22RA1			FST											DISP3		LOC101750811
	MXRA8	C1GALT1					PURA	MAD1L1			IL31RA											GFPT1		GNRH1
	TC2N	ENPP3					CD48	PLEKHG5			LOC107051945											ANTXR1		NEFL
	LMO1	PDK2					TIMM10	GATA6			RAB3C											ARHGAP25		STC1
	P2RX6	MACF1					APLNR	TSPAN32			HTR1A											EGR3		RNF122
	UACA	ASIC4					WSCD2	KIF18B			DMGDH											BAG4		LOC112530165
	ALDH1A2	S100A6					NCKIPSD	CHIR-IG1-5			IQGAP2											PLEKHA2		ACTG2
	CHST12	RAB25					SLC35B2	ARHGAP26			MIR6669											LOC107057394		LOC112530174
	ATP8	SCG2					ADRA1B	RF00284			PTPRD											PLAT		LOC107054986
	IKBIP	PDGFD					RPLP2	STEAP2			LURAP1L											LOC112530169		LOC107054991
	DYNLL1	TMTC1					STIM1	SLX4IP			SLC35D2											BOLA3		CAPG
	CDR2	FAM184A					GCNT7	UNC119B			CAMK4											SDC3		ELMOD3
	ARAP2	AP1AR					MYO1B	ATP1B1			RHOBTB3											CITED4		LOC112530210
	SLC26A5	FRRS1					SEMA6A	DEPDC1B			SUSD1											GBP1		LOC112530238
	REM1	FBXO8					PLEKHO1	AQP1			TBC1D2											C2		EDN2
	FGD6	HPGD					PSMG4	MYH10			TNFAIP8											GPN2		XKR8
	SEMA3D	POFUT2					IGSF1	angiopoietin-2			SNCAIP											RSRP1		LOC112530218
	GPR162	NFYA					PGRMC1	MCCCBML			LOC112531189											CTGFL		FAM46B
	SNUPN	PLSCR1					FUCA1	SSBP2			LDLR											MECR		LOC112530203
	FMN1	RETREG1					CYP3A4	HEPACAM			OPN2SW											EXTL1		LOC419584
	GTF2IRD1	GTF3C6					MAVS	IRF7			LOC112531457											PAQR7		LOC112530236
	ITGB1	SLC16A10					CA2	ITGB3BP			LOC112531456											YRDC		LOC112530229
	FKBP14	L3HYPDH					MGAT4A	ALKBH8			EYY68_mgr01											KCNQ4		LOC112530240
	YPEL1	CRY2					RPLP1	RRM1			EYY68_mgt17											PNRC2		LOC419602
	RSU1	TBC1D4					RIPK1	HTR1F			EYY68_mgt20											SLC37A2		MYCBP
	CCLL4	STOML3					TRIM24	Nox4														SPA17		C23H1ORF109
	MYOZ3	SLC25A15					NDUFS6	FEN1														MCAM		MIR1780
	CLEC3A	ADGRL3					KCNJ8	HINFP														CD3E		CCDC28B
	CREB3L1	OXSM					ACSF2	TMEM8A														NCAM1		KIAA1522
	PRSS23	CEP85					RF01277	TMC6														THEM4		LOC112530231
	ALDH3A2	SLC4A1AP					SAT1	SLC25A17														LOC112530281		LOC112530232
	TMEM116	NXNL1					GJA1	UGT8														LOC112530302		LOC107055033
	CNTF	EYA2					CD93	NET1														LOC107049581		LBFABP
	SLC35B3	ACTR1A					CASP8	CCNG1														LOC107049580		BGLAP
	C5H15orf41	JCHAIN					gga-mir-1742	TBCK														RHBG		FEZ1
	ADGRG6	AZIN2					PIK3AP1	NUP98														C25H1ORF43		NRGN
	ASB13	HIST1H2B8					RUBCN	SNCG														HAX1		LOC107055044
	IRAK2	GLUL					SPNS2	POLE														LOC107050393		OAF
	GAB3	RNF19A					IGFBP3	ASAP1														SYT11		LOC107055067
	CD83	TXNDC11					PRKCB	CCNF														MRPS21		LOC112530303
	RCBTB2	TSC22D3					SH3BP4	TRAIP														LOC112530313		LOC112530301
	CDADC1	BBOX1					EFNB2	PRIM2														LOC107050235		LOC396224
	CCT5	SOST					RDM1	WDHD1														LMOD1		LOC112530294
	FKBP9	THBS4					CAMK4	IFI6														PPIL1		LOC101751456
	PPP1R9B	AREL1					C4	CDKN3														PM20D1		LOC107050261
	XBP1	DNAJB9					RWDD3	ZRANB3														EIF2D		SLAMF8
	COL20A1	THAP5					TMEM39B	CCNA2														LAMB3		NES
	ZNF507	ADAMTS8					RORA	CTSZ														HSD11B1a		KCNN3
	C7	TLL1					RHOG	TMEM204														OLFML3		S100A14
	KCNJ4	CRIP1					KCNE3	KRT7														BCAS2		SMAD4
	CEP57L1	RMND5A					SULT1B	C2orf88														DENND2C		LOC107050392
	PMP22	AvBD4					SULT1B1	GLDN														LOC107055181		LOC107055146
	TMBIM6	SREBF1					PHACTR2	RF00402														QPRT		CRP
	NT5C3A	AASS					RHAG	NDC80														ITGA2B		LOC771161
	ND2	WIF1					ACER2	PPP1R3C														MYL4		GPR37L1
	FAM43A	PTRHD1					RPS6	TRAF3IP3														RUNDC3A		ADORA1
	TMEM258	NCOA1					ABHD3	MVB12B														COL1A1		PSRC1
	FBXL3	TXNDC17					GFM2	TMCC2														LOC112530352		LOC107050775
	RSRP1	BGLAP					HEXB	BCKDHB														HOXB9		MIRLET7E
	RAB11FIP1	KIF9					RAB28	TCF15														HOXB8		MIR1797
	CNTNAP1	CH25H					CPLX2	AvBD8														HOXB1		LOC112530321
	gga-mir-22	TBC1D2B					RPL24	SREK1														LRRC46		C26H1orf74
	PSD2	SHISA2					MERTK	TM7SF2														KRT15		WNT2B
	DNM3	SERPINF2					ANAPC1	EHD4														NT5C3B		BTG2
	NCOA7	TAF6					ERAP1	C15orf48														CNTNAP1		LOC112530336
	GSAP	TXNDC9					ZC2HC1C	gga-mir-7466														TIMM13		LOC112530326
	CACNG2	CRTAC1					IGFBP7	HTR7														LOC101751257		GPKOW
	DUSP8	L3MBTL3					PDE3B	TLL2														POLE4		INO80E
	MRPS28	MFSD2A					TCIRG1	LAMB4														LOC100858579		LOC112530393
	SAMD11	HACL1					CPT1A	NECAB2														C19orf70		LOH11CR2A
	EIF4EBP2	IP6K2					ENTPD1	gga-mir-1727														ACSBG2		LOC101747602
	P2RX2	EBF4					PLS1	KPNA2														DOT1L		DCAKD
	DAPL1	GNLY					RPL10A	KAZN														UQCR11		CDK5R1
	KLHL17	SLC22A4					MFAP5	CHODL														PLIN5		FZD2
	PTGFR	ZNF704					WASHC2C	WNT16														LRG1		MIR6573
	OPRL1	NPM3					ARPC1B	ADORA3														CFD		G6PC3
	MEF2C	SLC5A10					RF00273	CD164L2														POLR2E		LOC112530347
	SYT11	PPP1R14B					UBE2S	CAMK2G														C19orf24		LOC101750197
	HIPK3	RHOB					IGFBP4	SDC1														EFNA2		LOC107055285
	SLC39A13	PDE7B					GDF11	gga-mir-1707														MAP1S		TBX21
	CCNG2	SH3RF3					NOD1	LNX1														MRPL34		LOC112530406
	TMEM68	OSCP1					MIEF2	CHIR-AB1														LOC107055361		CACNB1
	PRDM5	PLEKHN1					HGF	RF00213														CERS1		LOC112530403
	PLAC9	WIPI1					RPL34	PPM1J														GDF3		PPP1R1B
	NID1	MEGF10					CSRNP2	HEYL														C19orf60		LOC107055316
	VSIG10	CNOT6L					ACAP1	CDH19														ARRDC2		KRT14
	ACOT9	ESD					SEC16A	CEP135														CPAMD8		KRT17
	OPTC	C19orf44					EPB42	LMNB1														HUC		ZNF385C
	FOS	EVA1B					CAPN3	MME														LOC112530982		HSPB9
	LPGAT1	TTLL7					B4GALNT3	TRPC6														TRAPPC5		LOC107051202
	RF02184	BET1L					KDM5A	SOCS4														ECSIT		MIR1774
	BAHCC1	CRTAP					LRP2	PGPEP1														LOC112530999		MIR6593
	ZBTB47	GTPBP6					SLC37A1	EIF2D														CYP4F11		MISP
	SLC25A36	CYP39A1					TTC17	NMT1														PCOLCE		PLVAP
	SLC2A1	SVBP					PLCXD1	CHTF8														PIN1		JUND
	TNNC1	NR1D2					SETD7	RUSC2														LOC107049937		PIK3R2
	ITSN1	VIPR1					CAPN5	MDH1														LOC769729		LOC112531006
	NAXE	TRPC3					MVP	RF00431														LOC101748084		LOC112531008
	RF00286	SLC1A6					PPP1R17	gga-mir-6646-1														CHIR-B3		LOC112531007
	RF01192	PLOD2					POF1B	THRB														LOC107051310		SYCE2
	TPMT	PROK2					ITPK1	MFSD13A														HIF3A		LOC107050518
	KDM1B	ABCB7					MMR1L4	ETNK2														LOC107050883		C30H19orf53
	MBOAT1	SBF1					SELENOF	STRADA														TESPA1		CCDC130
	GTF3C4	LTN1					KCNJ2	SYTL4														ARIH1_1		LOC112530996
	DMB2	DIRC2					OSTF1	ASL2														RBP14L		LOC112530974
	BBIP1	CKAP4					SHQ1	MICAL1														LOC107050177		LOC112531100
	DAD1	OGT					ACOX2	NUP43														RDH16		LOC107049575
	PYCR1	NEBL					RGS4	NMI														LOC112530903		LOC426064
	SEC61G	IL20RA					EIF2B4	CCNB3														HOXC8		LOC107049468
	SHMT1	C7orf50					PHF12	CMTM7														HOXC6		LOC107049469
	TSSC4	SKA2					ADAMTS9	MPC1														LOC427400		LOC107049647
	CRELD1	PROCR					IQCC	PDLIM1														KIAA1161		LOC107055390
	ABHD14B	WDFY3					MAP3K6	PTTG2														CCBE1		OTX5
	SCN2B	SGPL1					TRABD	PTK2B														PMAIP1		LOC107050328
	MMP1	C1orf145					RF02271	HRH2														EGFLAM		B9D2
	RSPO4	GAB1					RERGL	EDNRB														C7		LOC112530919
	SLC7A11	GZMA					EYA4	YPEL4														GHR		NR4A1
	SLC16A7	SPTBN1					gga-mir-147	ABCA2														FGF10		ADPRHL
	RASGEF1A	PRKN					VOPP1	BUB1B														AK3		LOC112530927
	GCDH	PLTP					PTPN6	TRPM1														LOC107052301		KRT80
	TPI1	gga-mir-1630					PTGER2	GGA1														ADAMTSL1		KRT7
	PARP1	FSTL4					LRRC73	PDK4														FAM189A2		GDF11
	GSDME	SLIT3					SERPINE2	NCAPD2														APBA1		LOC107049250
	FITM2	gga-mir-12250					AHCYL1	SMARCA5														MAMDC2		LOC107050181
	PARP8	STOM					CTSB	TERF1														GDA		LOC112530938
	SNAP47	ERMN					INSRR	PLK1														GADD45G		LOC112530965
	gga-mir-1643	PRELID3A					UHRF1	PXN														EPB41L4A		POLA2
	ORC4	TRIB2					CCDC88C	FAM49B														FUT10		LOC112530966
	OPN3	LPIN1					CMTM6	PIGY														PSD3		IGBP1L
	ANKRD10	BICRAL					CNOT10	SLCO3A1														FSD1L		LOC107055414
	FOLH1	EML4					CNTRL	PARPBP														MCTP1		HOXC9
	RF02271	OC3					ZDHHC18	FAM89A														LOC112530551		HOXC4
	STAU1	MYL9					RPS17	RFC3														VCAN		LOC112530920
	UCHL3	ARV1					GPR182	PERP2														LVRN		LOC112530782
	QPCTL	NFKBIA					ECH1	PARP9														LOC107052389		LOC112530784
	IL15	COPB2					CFTR	YBX3														LOC107050732		TESK1
	NRBP2	ABHD18					IRF10	ADAMTSL2														LOC107050420		LOC769899
	ACP6	EPB41					ADNP2	RFX5														LOC107050350		CA9
	DCX	KCTD21					TNFAIP8L1	SEMA6B														LOC107049719		NPR3
	HOXB6	HBA1					CYP21	CD34														LOC107051160		CCDC152Z
	KHDRBS2	CA13					HOXB2	ITGA7														LOC425238		ELOVL7
	SCN3B	LIX1L					EPS8	RASD1														LOC112531347		LOC112530794
	NR1D1	gga-mir-130b					ZNF366	ABHD17C														LOC107050532		FOXD1
	gga-mir-1563	ZFYVE19					OSBPL11	gga-mir-1608														MGAM		ZNF366
	HSPB1	GPR63					LAMA4	MALL														EYY68_mgt02		LOC107052272
	GART	LECT2					MSMO1	DNA2																LOC112530787
	PLXNA4	ACER3					TIA1	TLR3																PLIN2
	POLE4	SARS					CCNL1	TJP2																CZH9ORF40
	PEX11G	SMYD2					CDC25B	GHR																MIR7-1
	BKJ	SORD					RASL12																	LOC112530790
	GPD1	gga-mir-196-4					HIP1R																	TRIM14
	COPE	PFKFB3					PAN2																	RBP4
	SEMA6D	NTM					KHDRBS3																	CHRNA6
	MXRA7	WNT4					CEBPZOS																	LOC112530548
	FA2H	CAMK2N1					MYOT																	MIR6565
	TOPBP1	PLXDC1					DNASE2B																	GLRX
	ST8SIA2	IL1R1					PLAU																	RFESD
	H2A-VII	KDELR3					FADD																	MIR1452
	RIPPLY3	ACP1					TANGO2																	LOC112530621
	OLFML1	STXBP5					HES4																	DNAJA1
	RUNDC3B	BDH2					NINJ1																	MIR2954
	AXIN2	ATL1					LRRCC1																	GRHPR
	UBE2W						PRDM10																	LOC107050845
	CRYBB3						ATP6V1B2																	LOC112531203
	XPC						UROS																	LOC112531208
	GORAB						HELB																	LOC107051491
	RGS9BP						RIF1																	LOC112531259
	PCMTD1						gga-mir-6607																	IGSF1L9
	C2orf76						RAD21																	ACHRB
	SERPINH1						ZBTB48																	LOC112531294
	H3F3B						DHX35																	PFKFB4
	MAPKAPK3						SLC29A3																	LOC112529962
	PRUNE1						PYURF																	LOC100857409
	NAB2						C3orf18																	LOC107049516
	VPS13D						ATP6V1C2																	LOC107050283
	PREX2						CA4																	LOC112531334
	DMTF1						PHTF1																	LOC107051046
	KIAA0930						TEK																	LOC112531422
	C8G						NAP1L1																	LOC107050958
	SMOC1						TESK2																	LOC101750376
	PDIA4						NPC2																	LOC107049115
	USP44						ATP5MC1																	LOC112531386
	ADAMTS2						VWF																	ACAP1L
	gga-mir-144						SENP1																	LOC107049448
	CALU						C1QB																	EYY68_mgt01
	REEP5						NT5DC2																	EYY68_mgt04
	KCNT2						SLC14A1																	EYY68_mgt05
	FUCA2						ENPP2																	EYY68_mgt06
	ZFYVE26						HDLBP																	EYY68_mgt13
	ALCAM						IGF2BP2																	EYY68_mgt14
	TMEM117						POLR2L																	EYY68_mgt15
	SCD5						DRAM1																	EYY68_mgt18
	FAN1						NBEAL2																	EYY68_mgt19
	NFATC1						PACS2
	CMTR2						ARRDC1
	SH2D4B						FRY
	ARVCF						BRCA2
	ST6GALNAC3						STEAP4
	CLIP4						HACD4
	UGP2						LMX1B
	GNPNAT1						RF00581
	gga-mir-12251						NF1
	RARB						AMPD3
	HAS2						TTC29
	HNRNPA1						EPAS1
	C26H6orf89						CLSTN2
	HOXC8						TREM-B1
	ENKD1						PCTP
	TP53INP2						PRPF8
	EIF4E3						HAGHL
	POP5						SASH3
	SH3BGRL						EVI2A
	SEPT2L						MYCT1
	RNF103						FGL1
	TCP11L2						SLC25A3
	PCMT1						ETS1
	SEMA4G						gga-mir-1725
	LGALS2						UBN1
	CGNL1						PBX4
	ANKRD39						NDUFA10
	VSTM2B						ZMYND10
	gga-mir-7458-1						RPS24
	FKBP10						RF01299
	TP53INP1						ARHGEF6
	NPC1						FER
	TFPI2						BFAR
	RNF219						RGS14
	MEGF9						CAMK1D
	TMEM158						PAFAH2
	GPR146						PTPN22
	HMGCL						IER5
	GLA						CGAS
	LHX8						OTUD4
	PFKL						NREP
	MEGF11						CDH2
	RF00099						HDDC2
	MRPL54						PHC1
	MAPK8IP3						RBM47
	PNPO						WDR91
	SHISA9						CEP63
	IL2RA						TMEM243
	TPPP						GRIK4
	MMR1L2						NIT1
	SNX29						KYAT3
	SLC6A6						RPL17
	SLC16A12						TMEM123
	C1QTNF12						GNGT2
	DDAH1						KIAA1755
	CYR61						GPR174
	KCNC2						DNM2
	TMPRSS9						MAX
	GNB3						CDK5R1
	CDC37						PHLDA3
	DAP						PLAT
	MRPL18						MARVELD2
	ARRDC3						RPL32
	EDNRA						NEURL1
	RALA						KIAA0907
	UBTD2						ANKLE1
	WNT1						CNOT4
	ANTXR1						RSPO3
	ATP6						FAM13A
	MAFF						ST6GAL1
	DPT						MFAP3L
	PPP1R10						TMEM71
	RFTN1						ARHGAP28
	DLK1						TLNRD1
	JADE2						GLCCI1
	ZNF804A						SYNM
	RASA2						DRAXIN
	RF00421						INPP5D
	ALKAL2						STK4
	NTRK2						RPL27A
							ABCG2
							RGS5
							MTHFSD
							LRRC8D
							FILIP1
							TAB1
							ASXL1
							GPR50
							ADGRL4
							C3orf38
							TBC1D30
							SLC30A1
							ADCY7
							AMMECR1
							PPFIBP2
							TRMT13
							GNG13
							CSGALNACT1
							RPS8
							C1orf35
							RIPOR1
							TRADD
							RNASE6
							RAD9A
							gga-mir-1564
							H2A-IX
							RF01234
							NOL7
							SIRT5
							GRK2
							GRK4
							NCF4
							UST
							RF00186
							PYGB
							ALG3
							HNRNPLL
							GLRX2
							HPSE2
							PLCG2
							CDK12
							RF00394
							NEK8
							TWF2
							TGFBR2
							SLCO4A1
							RAB40B
							DDIT4
							PATL2
							B2M
							TMEM241
							NCKAP1L
							MCTP2
							MTFR1
							PSTPIP1
							APEH
							TSEN15
							CLEC3B
							MAPK13
							HDAC7
							MFSD1
							WFIKKN2
							GTF2H5
							RTN4
							CDKL5
							CALHM6
							PRDM1
							CHRNA6
							FEM1C
							FBXW8
							SMC4
							CYSLTR2
							TEKT1
							SVIL
							RGCC
							VWA8
							ELOC
							RF00478
							BAIAP2L1
							POLR2B
							GLCE
							TOR1AIP2
							NDUFA2
							IL18R1
							IL22RA2
							CYB561A3
							ADAMTS7
							SLC10A4
							SLC12A7
							FZR1
							MMP28
							DOCK2
							EYA3
							TNC
							EP400
							DOCK3
							DONSON
							NECAB3
							NUFIP2
							IDH1
							LRRN4
							RF00071
							CXorf21
							FAM149A
							MITD1
							RAC2
							gga-mir-1774
							MIS18BP1
							SPIDR
							PHLDB1
							CDC27
							RPS25
							FAM76A
							ABI3
							PQLC2
							COQ2
							ADGRF5
							FBP1
							NIPA1
							EME2
							UNK
							SLC2A12
							LIN9
							GPRIN3
							gga-mir-6677
							CTNNAL1
							KDR
							TOM1
							TFAP4
							TOR4A
							ANAPC2
							RPAP1
							MEOX2
							ISPD
							C5H11ORF96
							PLCB2
							ATP6V0A1
							ZCCHC14
							MAN2A2
							MASTL
							NCF2
							RF00049
							RF00088
							TSPAN4
							CHID1
							ST8SIA4
							GALT
							WASF3
							MVB12A
							HIPK2
							FIG4
							MAP1A
							GALM
							CDC42EP3
							TSPAN13
							RF01156
							AKAP7
							kcnma1
							KLHL18
							SYNGR3
							MRVI1
							PLAGL2
							BMPR1A
							BCAS2
							FANCG
							SESN2
							USMG5
							MYO9A
							FBXO34
							ETV3
							EDN2
							KCNV1
							SP2
							STX10
							BIN3
							OR51E2
							FAM20C
							SLC49A3
							PRKG2
							RASGEF1B
							RELA
							PNPLA6
							TIE1
							ASAP2
							SMCHD1
							TENT2
							CTCFL
							SNTA1
							DDHD2
							ACE
							OSBPL6
							FMR1
							CASP9
							CLK3
							RAB3IL1
							CLIC2
							CCL4
							PGC
							ATP6V0D2
							TBX2
							TERF2
							ACOT7
							K123
							RIPK2
							RECQL5
							PDGFC
							gga-mir-6650
							TLR7
							SMAP2
							SMARCD1
							MAP1B
							PCNX2
							SLC27A1
							TFEC
							TRMT5
							NAGA
							CPSF7
							IQCH
							CABIN1
							RBM14
							FAM169B
							SLC26A11
							ARHGAP25
							MORC3
							SMG7
							IFI30
							ZBTB37
							EIF4EBP3
							ADRA2A
							TPGS2
							TSHZ1
							EIF3M
							MDN1
							S100A16
							PIANP
							MCF2L2
							C1orf159
							RF00091
							AMPD2
							ITGA6
							MGARP
							RASIP1
							CD80
							ZNF330
							TMEM255B
							ZDHHC12
							MKP3
							HPSE
							DOCK8
							JAM3
							OTOS
							MECP2
							PRCP
							RAB3A
							LARGE2
							RPS10
							DAB2IP
							ANAPC16
							USP48
							F13A1
							GSTA4L
							MFSD2B
							KATNA1
							HNMT
							FRMD6
							ATP8A1
							ANKRD2
							ATF2
							SLC18A2
							C14orf2
							HMGN3
							MIS18A
							TNFRSF1B
							SPRED1
							TRARG1
							AK1
							SLC11A1
							VDAC3
							ATP13A2
							ADAM8
							RHOF
							SYTL3
							ATP13A1
							CALHM2
							MRPL1
							PIGBOS1
							AHDC1
							TIAM2
							RUBCNL
							LCP1
							CYTH1
							CHGB
							AGTR2
							TNS2
							BAAT
							DPM2
							PLA2G4A
							SHROOM4
							CNOT1
							TALDO1
							RF01241
							ACSL5
							SKP2
							RCAN2
							ENPP4
							PRPF39
							KIF5C
							ARHGAP30
							gga-mir-6590
							CMPK2
							TMEM94
							SYT9
							SMTN
							HLX
							LIN7A
							MSANTD2
							CTSH
							DMGDH
							RSRC2
							ECE1
							TMEM245
							PLPP7
							PLEKHA5
							ABLIM2
							TRIM2
							SIPA1
							GLYCTK
							ZNF827
							G2E3
							PARVA
							MRE11
							C1H11ORF54
							ST3GAL1
							GMEB1
							SLC43A3
							RAB8B
							CCND3
							COL13A1
							WSCD1
							CD180
							HOXD4
							gga-mir-6575
							PIK3R5
							ROMO1
							QSER1
							SLC23A2
							TMEM171
							VANGL1
							TM7SF3
							RABEP1
							DGKD
							CEP76
							FCRL4
							ATP8B3
							SLC4A11
							RCAN1
							SDC4
							BTK
							SLC44A5
							TPT1
							SLC9A3R2
							STAB1
							ARHGEF9
							CD72AG
							MYH9
							HIC1
							NOTCH2
							CETN1
							UNC5B
							SSH2
							OTULIN
							DYNLT3
							gga-mir-1744
							ZNF592
							GCH1
							GMFB
							MRPS36
							LLGL1
							TCEA3
							RAB36
							SPRY3
							TMLHE
							TUBB1
							LENG8
							MAFG
							BAP1
							ABR
							CPN2
							LTF
							ZNF692
							RFFL
							MANSC1
							SLC16A9
							CCNI2
							HIST1H110
							PGAP3
							B3GALT1
							PIAS2
							P2RY13
							ITGB1BP1
							P2RY6
							LRFN5
							PRKD1
							RAB37
							gga-mir-1783
							ABCB1
							JADE1
							MGME1
							SNX5
							PPIC
							CYTH4
							TRMU
							CAMK1G
							PIP4K2A
							IL1RAP
							ZBTB17
							PARP12
							ZBTB8B
							IL6R
							FLT4
							TSPAN14
							RIN2
							SNX10
							RAB7B
							IFIT5
							NFASC
							RPL7
							SNX11
							CCDC84
							FOXS1
							ANO8
							FBXO2
							RF00137
							RF00599
							RF00565
							FGFR3
							TACC3
							IRF8
							DROSHA
							INSIG2
							CHIC1
							PARP6
							SRC
							TCF21
							SEPT12
							LRP3
							ZNFX1
							POGZ
							DGKG
							CSF1R
							CREBBP
							C3
							TTPA
							RSPO2
							DCXR
							ARID2
							TNNI1
							GIT1
							CPQ
							TDRP
							ARHGEF10
							RF00418
							MAP4K5
							FES
							CASP18
							CTSD
							SIN3A
							F7
							SUN2
							GP5
							FZD9
							H6PD
							RHOT2
							CHCHD2
							RNASE4
							CASP7
							ENTPD8
							B3GNT2
							SLA
							RNF213
							EFHC1
							PLIN2
							ZBTB20
							HOXA2
							ALDOB
							GTPBP2
							NAV3
							ARHGEF16
							GFRA4
							CAPN10
							MLLT6
							MMP11
							TMEM140
							RFC5
							C1orf123
							USP21
							DRP2
							SH2D3C
							SREBF2
							FBXO30
							PDGFB
							DAPP1
							CRMP1B
							RPS20
							ABLIM1
							ERC1
							GPR137B
							RF00334
							RF00400
							RF00319
							SLC9A7
							DTL
							NOL9
							ASCC2
							MAP3K14
							RNF113A
							FMC1
							RHOJ
							SDHAF4
							VIL1
							CUTC
							TTI2
							CXCR1
							ARHGEF39
							ZCCHC4
							BCL9L
							RGS18
							MPP6
							UBA5
							DCLK2
							RPS16
							EMC6
							TNFRSF25
							TREM-A1
							TBC1D1
							LPCAT3
							RPS15
							BNIP3
							CPPED1
							PTPRR
							HINT3
							HNRNPUL1
							EIF5
							PALMD
							MYL3
							ATP2A3
							THRAP3
							RPL35
							ASH2L
							RPL9
							ARHGAP45
							DENND2D
							HOXD3
							BRD2
							AGRN
							REPS2
							ZUP1
							ZDHHC7
							PPIL3
							GRK6
							NUP205
							SLC46A3
							BCL6
							LRP6
							MRNIP
							RUNX1
							SETD4
							NETO2
							RSPRY1
							COX6C
							SUOX
							STAMBP
							TJP1
							SMYD5
							BEST4
							FBXL12
							AHCY
							BAHD1
							EHMT1
							gga-mir-142
							CNDP1
							ZDHHC14
							NFIL3
							SLC1A1
							KANSL1
							NSDHL
							PLXNA2
							ADGRG1
							IP6K1
							SVIP
							FMNL1
							RALYL
							GALNT6
							S1PR2
							RIOX1
							GNB5
							ZADH2
							PDLIM4
							PLD1
							STARD5
							THPO
							TRIB1
							OSR1
							BAZ2B
							LCP2
							FLI1
							SHKBP1
							MLXIPL
							GLIPR1L
							HELZ2
							THUMPD2
							REL
							SEMA6C
							RAB30
							ME3
							GK5
							MST1
							ANKS1A
							RFTN2
							MPP2
							LUC7L
							RF02271
							MAFK
							SPATA20
							GADD45B
							GSTO1
							CAB39L
							RCBTB1
							SRI
							gga-mir-6550
							WDR90
							ATAD2
							KIF21B
							WDCP
							NFKB2
							PIGQ
							PIGO
							GRASP
							STAT1
							LMBR1L
							BRD3
							gga-mir-6690
							PKN1
							SPHK1
							PCIF1
							RPS6KB2
							MAPK9
							OPRM1
							RASSF5
							KLHL38
							ATP5PF
							UTRN
							SESN1
							RIOK2
							PACSIN2
							NRDE2
							VPS37D
							SDC2
							MX1
							TMEM106C
							UBE2O
							LDB3
							MED16
							ABCA5
							OASL
							CBL
							LYPD1
							PODXL
							DDTNFR23
							NRROS
							STX1A
							HK2
							CSTF1
							TMEFF2
							P4HB
							AHCYL2
							TYK2
							AMY2A
							FAM206A
							DTD2
							EOGT
							NHSL2
							RPL37
							PRKAA1
							PLEKHA7
							ADORA1
							ANKRD52
							SLC18A1
							TINAGL1
							MCM8
							ADORA2A
							ABCC1
							SPECC1L
							LHX6
							LAMB3
							EFEMP1
							BACH1
							CNP
							TNFAIP8L3
							ALOX5
							RF00158
							ATF6
							POLR1B
							PTPRC
							KIAA0319L
							FECH
							MXD1
							SHARPIN
							RAPGEF1
							MYO9B
							DPF3
							SKIL
							HELZ
							ITPRID2
							NTPCR
							gga-mir-1626
							CYP2J22
							AK4
							COX7C
							FMO3
							LMAN2L
							CHD1Z
							TLE3
							SPI1
							MATK
							THEMIS2
							ZC3H7B
							APPL1
							SLC35B4
							LXN
							BLVRA
							CASTOR1
							IL16
							CDA
							AP3B2
							MRPL17
							KYAT1
							ASPHD2
							PELI2
							GBE1
							MCOLN2
							MTM1
							STON1
							DGKA
							TMEM161B
							FCHSD2
							SLC46A2
							RF00322
							C1QL1
							NSUN3
							TSEN54
							ACTC1
							INTS7
							PPP6R2
							TMEM51
							LIMK2
							SWAP70
							MLLT11
							ACSS3
							ETV4
							RPL27
							CNR1
							RF01186
							RF01291
							RF01233
							IGF2BP1
							LRRC1
							YAP1
							AP3M2
							TDRD7
							PRR5
							MOB3A
							RPL30
							LMO2
							BMT2
							INPP5F
							LSMEM1
							MKNK1
							CARS2
							ITGB2
							PRNP
							DLL1
							PLEKHM1
							gga-mir-12207
							CCNL2
							CSF3R
							PLEKHA6
							UBA52
							CEP192
							FYB
							gga-mir-126
							CCL17
							PAICS
							MIB1
							SLC2A9
							IQGAP2
							PHLDB2
							ATP5ME
							RNFT2
							DDB2
							CLK2
							REEP1
							MYL10
							GPSM1
							XKR4
							NADK2
							RPS6KA1L
							KCNQ1
							CFAP410
							BF1
							EN1
							TRMT2A
							GPSM2
							IRF5
							IGFALS
							SLC36A1
							TMPRSS13
							AGBL5
							SHF
							LAPTM5
							HLF
							SLC30A10
							FERMT1
							NDUFA5
							VGLL3
							RAB3C
							PLK2
							KLRD1
							PUDP
							RAD51C
							NME6
							S1PR1
							KCNJ5
							PDXK
							NCF1
							SOX13
							DDX42
							SLC26A2
							SAMHD1
							NPR3
							RF00151
							FADS2
							FHIT
							TGFB1
							RNF44
							NDUFAF4
							ENO2
							gga-mir-1571
							RFC1
							OIP5
							BMPER
							ATP6V0C
							ACAA2
							C3AR1
							GCG
							RF01684
							CARD9
							NAAA
							TYRO3
							MMR1L3
							ELK4
							SUGP1
							CTSC
							FRMD4B
							ZC3H3
							GLE1
							gga-mir-451
							gga-mir-193b
							TBC1D31
							CTTNBP2NL
							RPLP0
							LETMD1
							PUSL1
							SLC16A1
							EIF2AK2
							LMO7
							MRPS31
							JAKMIP1
							FKBP2
							COA4
							ITGB5
							PTGDR
							LRRC3B
							ANKRD44
							GGA3
							PTPRB
							CAPN15
							MECOM
							RF00575
							PTP4A1
							RAB23
							FRYL
							TLR1A
							CDK5RAP1
							COX15
							MYO7A
							NFKBIE
							MRPS27
							CDKN1A
							CCR5
							SEC14L5
							RPS4X
							DHX40
							SLCO2A1
							CCM2L
							DNAJC16
							PPL
							SPON1
							gga-mir-12288
							SPRY4
							TGIF2
							TCIM
							SMCR8
							RSAD2
							GAN
							RPS6KA3
							RF01225
							RF01200
							gga-mir-1804
							ATP6V1A
							RSBN1L
							LAMA5
							TMEM229B
							IL17RD
							RPS2
							NCSTN
							INPP5A
							SLC29A4
							ARID3B
							CLCN5
							HAUS6
							TMEM222
							SMIM8
							2021-03-08
							SLC41A3
							ACTG1
							RNF152
							MAP2K3
							EMX2
							RAB11FIP2
							CCDC125
							MSH6
							ARID5A
							PHF2
							FMNL3
							PNPLA4
							H2B-V
							MT3
							SARAF
							ZNF142
							MSH4
							EEF1D
							NT5C2
							APBA3
							XRCC6
							NFE2L1
							FAS
							LAMP1
							NR2F2
							TLR4
							SEPT4
							ZNF76
							VASH1
							SLC2A6
							ATRIP
							MYL2
							RPS14
							SHLD1
							TUB
							FABP7
							MBP
							SMARCC2
							MARCO
							STEAP3
							WT1
							ZNF414
							ELOVL5
							AMN1
							KLF9
							ELMOD3
							PEA15L2
							POU2F1
							gga-mir-7476
							TIMD4
							SLC37A2
							TCF24
							RF00592
							HSCB
							LGR5
							RPL38
							PDIK1L
							B3GNT7
							XYLT2
							BBS9
							gga-mir-7447
							RPL26L1
							PQLC1
							NEMP1
							VDR
							RUNX1T1
							SDK1
							FSTL3
							BCL2L15
							SUCNR1
							ENHO
							AKR1D1
							RF00405
							MMR1L1
							TNFAIP8
							GNG10
							RAB32
							gga-mir-1778
							RASA3
							APCDD1L
							NAGPA
							TENT5C
							HMGN4
							CNOT9
							NTN4
							TMOD1
							ELMO3
							gga-mir-7468
							HDAC1
							ATAD5
							G0S2
							SMPX
							NECAP2
							CAPN1
							CSF2RA
							RF00403
							NAALAD2
							ARHGEF28
							POLQ
							EDN1
							gga-mir-6652
							NFKBIZ
							NXPE3
							SLC12A2
							CASP2
							CXCL13L2
							RBM43
							GPR65
							TET2
							SCAMP4
							TM6SF1
							RB1
							HTR2A
							LRCH1
							FAM110D
							CREM
							LGALS3
							CDKN2A
							gga-let-7d
							LACTB
							ZDHHC4
							GATA2
							ALDH1A3
							RHBDF2
							ZNF282
							NOTCH1
							SLC9A9
							RPL14
							ING3
							JAG1
							OMA1
							PRPF4
							RF00431
							RF00581
							TNFRSF21
							BTG2
							MAP3K1
							PCBP4
							RPL15
							CASKIN2
							EPHA4
							IRF1
							SRP19
							METTL7A
							VEGFC
							CRIP2
							PPP6C
							FGR
							C1H12ORF57
							NCX1
							MPHOSPH8
							CTSS
							ABCC9
							BRPF3
							MFAP1
							GPD1L
							IPP
							MAPK1
							HOXB5
							FKBP51
							PCGF1
							TSPO2
							LITAF
							ANGPTL1
							CPD
							PANX1
							IKZF1
							MOSPD2
							ASB9
							CHD1L
							ANKRD29
							CAP2
							ANKRD17
							TNFAIP3
							MGAT5B
							ACSBG2
							CLN5
							MYCBP2
							ACOD1
							ARL8BL
							MCOLN1
							MOK
							GPRIN2
							EEF2KMT
							XKR8
							ALKBH2
							PPP1R3B
							MTF2
							RF00392
							CACYBP
							TAL1
							gga-mir-1598
							GABRD
							SRRM1
							Pou5f3
							KLHL10
							CARD11
							SQLE
							TMEM173
							ZNF740
							SMPD2
							FAM124B
							PLA2G15
							gga-mir-7451
							TEX9
							ATP6V0D1
							UNC13D
							CARNS1
							SORBS1
							TPST1
							HES6
							SYT17
							HAND2
							gga-mir-6712
							HOXD10
							RPL21
							2021-03-01
							FSD1
							YTHDC2
							NEIL1
							TRAF1
							ANKIB1
							TNFRSF10B
							SLC9A5
							TXNRD1
							CMC2
							CEL
							DAGLA
							TMOD2
							VRK2
							RASSF2
							LPXN
							CTSA
							PMCH
							TBC1D22B
							CHMP4C
							gga-mir-1583
							RPP14
							SNX24
							IL1B
							SH3GL3
[truncated: 58 more rows]
