# Supplementary material for: RNA-seq Based Transcriptome Analysis Reveals The Cross-Talk of Macrophage and Adipocyte of Chicken Subcutaneous Adipose Tissue during The Embryonic and Post-Hatch Period
Source: Front Immunol. 2022 Jul 15;13:889439. doi: 10.3389/fimmu.2022.889439 (PMC9334849; doi:10.3389/fimmu.2022.889439)
Supplement: Supplementary Table S9 — GO and KEGG enrichment of modules in different stage subcutaneous fat by WGCNA. [file Table_9.xlsx]

## Sheet: GO BP
	Category	Term	Count	%	PValue	Genes	List Total	Pop Hits	Pop Total	Fold Enrichment	Bonferroni	Benjamini	FDR
black	GOTERM_BP_DIRECT	GO:0032753~positive regulation of interleukin-4 production	4	0.0509165	9.22715e-06	CD40LG, CD28, GATA3, CD3E	40	15	13824	92.16	0.00367488	0.00367241	0.00366318
black	GOTERM_BP_DIRECT	GO:0006338~chromatin remodeling	4	0.0509165	0.000416962	SATB1, MYB, HMGB2, GATA3	40	52	13824	26.5846	0.153295	0.0829754	0.0827669
black	GOTERM_BP_DIRECT	GO:0031295~T cell costimulation	3	0.0381874	0.00115321	CD5, CD28, CD3E	40	18	13824	57.6	0.368966	0.152992	0.152608
black	GOTERM_BP_DIRECT	GO:0050852~T cell receptor signaling pathway	3	0.0381874	0.00459888	CD28, GATA3, CD3E	40	36	13824	28.8	0.841053	0.353306	0.352418
black	GOTERM_BP_DIRECT	GO:0097190~apoptotic signaling pathway	3	0.0381874	0.00459888	CD5, CD28, CD3E	40	36	13824	28.8	0.841053	0.353306	0.352418
black	GOTERM_BP_DIRECT	GO:0045944~positive regulation of transcription from RNA polymerase II promoter	7	0.0891039	0.00532622	MYB, E2F1, STAT4, HMGB2, CD28, GATA3, CD3D	40	580	13824	4.17103	0.881263	0.353306	0.352418
black	GOTERM_BP_DIRECT	GO:0051897~positive regulation of protein kinase B signaling	3	0.0381874	0.0119911	CD28, GATA3, CCL19	40	59	13824	17.5729	0.991879	0.587943	0.586466
black	GOTERM_BP_DIRECT	GO:0045576~mast cell activation	2	0.0254582	0.0140286	CHGA, RHOH	40	5	13824	138.24	0.996437	0.587943	0.586466
black	GOTERM_BP_DIRECT	GO:0033153~T cell receptor V(D)J recombination	2	0.0254582	0.0140286	LEF1, LIG4	40	5	13824	138.24	0.996437	0.587943	0.586466
black	GOTERM_BP_DIRECT	GO:0042493~response to drug	3	0.0381874	0.0161533	HMGB2, CD38, HTR1B	40	69	13824	15.0261	0.998493	0.587943	0.586466
black	GOTERM_BP_DIRECT	GO:0010629~negative regulation of gene expression	3	0.0381874	0.0179677	HMGB2, CD28, CD3E	40	73	13824	14.2027	0.999279	0.587943	0.586466
black	GOTERM_BP_DIRECT	GO:0046641~positive regulation of alpha-beta T cell proliferation	2	0.0254582	0.0223534	CD28, CD3E	40	8	13824	86.4	0.999879	0.587943	0.586466
black	GOTERM_BP_DIRECT	GO:0006955~immune response	4	0.0509165	0.0224794	CD40LG, TNFRSF9, TNFRSF18, CD28	40	215	13824	6.42977	0.999885	0.587943	0.586466
black	GOTERM_BP_DIRECT	GO:0006954~inflammatory response	4	0.0509165	0.0224794	CD40LG, TNFRSF9, TNFRSF18, CCL19	40	215	13824	6.42977	0.999885	0.587943	0.586466
black	GOTERM_BP_DIRECT	GO:0032496~response to lipopolysaccharide	3	0.0381874	0.0228599	TNFRSF9, TNFRSF18, HMGB2	40	83	13824	12.4916	0.999902	0.587943	0.586466
black	GOTERM_BP_DIRECT	GO:0051569~regulation of histone H3-K4 methylation	2	0.0254582	0.0251132	GFI1, GATA3	40	9	13824	76.8	0.999961	0.587943	0.586466
black	GOTERM_BP_DIRECT	GO:0045086~positive regulation of interleukin-2 biosynthetic process	2	0.0254582	0.0251132	CD28, CD3E	40	9	13824	76.8	0.999961	0.587943	0.586466
black	GOTERM_BP_DIRECT	GO:0000122~negative regulation of transcription from RNA polymerase II promoter	5	0.0636456	0.0298974	GFI1, MYB, LEF1, E2F1, GATA3	40	420	13824	4.11429	0.999995	0.602387	0.600874
black	GOTERM_BP_DIRECT	GO:0045060~negative thymic T cell selection	2	0.0254582	0.0306098	CD28, CD3E	40	11	13824	62.8364	0.999996	0.602387	0.600874
black	GOTERM_BP_DIRECT	GO:0006357~regulation of transcription from RNA polymerase II promoter	4	0.0509165	0.0311313	SATB1, PLAGL1, MYB, HMGB2	40	244	13824	5.66557	0.999997	0.602387	0.600874
black	GOTERM_BP_DIRECT	GO:0043066~negative regulation of apoptotic process	4	0.0509165	0.0317843	CD40LG, TNFRSF18, PSEN2, CD38	40	246	13824	5.61951	0.999997	0.602387	0.600874
black	GOTERM_BP_DIRECT	GO:0050767~regulation of neurogenesis	2	0.0254582	0.0333468	GFI1, HMGB2	40	12	13824	57.6	0.999999	0.603275	0.601759
black	GOTERM_BP_DIRECT	GO:0045190~isotype switching	2	0.0254582	0.0387983	CD40LG, LIG4	40	14	13824	49.3714	1	0.671379	0.669692
black	GOTERM_BP_DIRECT	GO:0071897~DNA biosynthetic process	2	0.0254582	0.0415127	POLG2, LIG4	40	15	13824	46.08	1	0.68842	0.68669
black	GOTERM_BP_DIRECT	GO:0050850~positive regulation of calcium-mediated signaling	2	0.0254582	0.0442198	CD8A, CD3E	40	16	13824	43.2	1	0.698388	0.696634
black	GOTERM_BP_DIRECT	GO:0042981~regulation of apoptotic process	3	0.0381874	0.0456234	TNFRSF9, TNFRSF18, TRAF5	40	121	13824	8.5686	1	0.698388	0.696634
black	GOTERM_BP_DIRECT	GO:0071353~cellular response to interleukin-4	2	0.0254582	0.0496114	LEF1, GATA3	40	18	13824	38.4	1	0.705191	0.703419
black	GOTERM_BP_DIRECT	GO:0032733~positive regulation of interleukin-10 production	2	0.0254582	0.0496114	CD40LG, CD28	40	18	13824	38.4	1	0.705191	0.703419
black	GOTERM_BP_DIRECT	GO:0043392~negative regulation of DNA binding	2	0.0254582	0.0576434	LEF1, E2F1	40	21	13824	32.9143	1	0.791106	0.789119
black	GOTERM_BP_DIRECT	GO:0034605~cellular response to heat	2	0.0254582	0.0629613	ARPP21, ST8SIA1	40	23	13824	30.0522	1	0.816015	0.813965
black	GOTERM_BP_DIRECT	GO:0010977~negative regulation of neuron projection development	2	0.0254582	0.0656093	GFI1, ITM2C	40	24	13824	28.8	1	0.816015	0.813965
black	GOTERM_BP_DIRECT	GO:0051209~release of sequestered calcium ion into cytosol	2	0.0254582	0.0656093	HTR1B, CCL19	40	24	13824	28.8	1	0.816015	0.813965
black	GOTERM_BP_DIRECT	GO:0001701~in utero embryonic development	3	0.0381874	0.0738788	POLG2, LIG4, GATA3	40	159	13824	6.52075	1	0.891024	0.888785
black	GOTERM_BP_DIRECT	GO:0008625~extrinsic apoptotic signaling pathway via death domain receptors	2	0.0254582	0.0761284	TNFRSF9, TNFRSF18	40	28	13824	24.6857	1	0.89115	0.888911
black	GOTERM_BP_DIRECT	GO:0006351~transcription, DNA-templated	5	0.0636456	0.0886937	SATB1, PLAGL1, MYB, E2F1, HMGB2	40	603	13824	2.86567	1	1	1
black	GOTERM_BP_DIRECT	GO:0045599~negative regulation of fat cell differentiation	2	0.0254582	0.091691	E2F1, GATA3	40	34	13824	20.3294	1	1	1
black	GOTERM_BP_DIRECT	GO:0048146~positive regulation of fibroblast proliferation	2	0.0254582	0.0968216	E2F1, LIG4	40	36	13824	19.2	1	1	1
blue	GOTERM_BP_DIRECT	GO:0072659~protein localization to plasma membrane	8	1.08844	0.00117878	RAMP3, DENND4C, EPB41L3, EMP2, SCN3B, PRKCZ, RAB11A, SYTL2	477	32	8994	4.71384	0.859016	1	1
blue	GOTERM_BP_DIRECT	GO:0030335~positive regulation of cell migration	14	1.90476	0.00188396	SEMA4D, SEMA3C, SEMA3D, SEMA6D, SEMA4G, MAPK14, ELP6, CYR61, TGFBR3, PAK1, PDCD10, CDH13, HAS2, CCLL4	477	98	8994	2.69362	0.956379	1	1
blue	GOTERM_BP_DIRECT	GO:0018105~peptidyl-serine phosphorylation	12	1.63265	0.00498198	CLK1, MAPKAPK3, NEK6, STK39, DCX, AKT1, STK38L, ULK1, MAPK14, PRKCZ, DCLK1, HIPK3	477	85	8994	2.66193	0.99975	1	1
blue	GOTERM_BP_DIRECT	GO:0006605~protein targeting	5	0.680272	0.0050702	AKAP12, PAN3, YWHAQ, YWHAB, SEC61G	477	14	8994	6.73405	0.999785	1	1
blue	GOTERM_BP_DIRECT	GO:0031623~receptor internalization	6	0.816327	0.00748123	DNM3, ITGB1, RAMP3, RAB31, CD9, LDLRAP1	477	24	8994	4.71384	0.999996	1	1
blue	GOTERM_BP_DIRECT	GO:0060395~SMAD protein signal transduction	7	0.952381	0.0107047	SKI, JUN, BMP2, INHBB, VIM, FOS, JADE2	477	36	8994	3.66632	1	1	1
blue	GOTERM_BP_DIRECT	GO:0010811~positive regulation of cell-substrate adhesion	5	0.680272	0.0131031	SMOC2, ECM2, RSU1, NID1, CYR61	477	18	8994	5.2376	1	1	1
blue	GOTERM_BP_DIRECT	GO:0071526~semaphorin-plexin signaling pathway	5	0.680272	0.0131031	SEMA4D, SEMA3C, SEMA3D, SEMA6D, SEMA4G	477	18	8994	5.2376	1	1	1
blue	GOTERM_BP_DIRECT	GO:0048843~negative regulation of axon extension involved in axon guidance	5	0.680272	0.0159182	SEMA4D, SEMA3C, SEMA3D, SEMA6D, SEMA4G	477	19	8994	4.96193	1	1	1
blue	GOTERM_BP_DIRECT	GO:0050919~negative chemotaxis	5	0.680272	0.0159182	SEMA4D, SEMA3C, SEMA3D, SEMA4G, RHOA	477	19	8994	4.96193	1	1	1
blue	GOTERM_BP_DIRECT	GO:0071404~cellular response to low-density lipoprotein particle stimulus	3	0.408163	0.0251215	ITGB1, NPC1, CD9	477	5	8994	11.3132	1	1	1
blue	GOTERM_BP_DIRECT	GO:0001765~membrane raft assembly	3	0.408163	0.0251215	RFTN1, EMP2, S100A10	477	5	8994	11.3132	1	1	1
blue	GOTERM_BP_DIRECT	GO:0048813~dendrite morphogenesis	5	0.680272	0.0354606	PREX2, ITGB1, DCX, FMN1, DCLK1	477	24	8994	3.9282	1	1	1
blue	GOTERM_BP_DIRECT	GO:2000649~regulation of sodium ion transmembrane transporter activity	3	0.408163	0.0363759	SCN3B, SCN2B, YWHAH	477	6	8994	9.42767	1	1	1
blue	GOTERM_BP_DIRECT	GO:0048048~embryonic eye morphogenesis	3	0.408163	0.0363759	FBN2, RARB, FBN1	477	6	8994	9.42767	1	1	1
blue	GOTERM_BP_DIRECT	GO:0030913~paranodal junction assembly	3	0.408163	0.0363759	CNTNAP1, EPB41L3, CD9	477	6	8994	9.42767	1	1	1
blue	GOTERM_BP_DIRECT	GO:0048675~axon extension	4	0.544218	0.041668	ITGB1, DCX, ULK1, DCLK1	477	15	8994	5.02809	1	1	1
blue	GOTERM_BP_DIRECT	GO:0046676~negative regulation of insulin secretion	4	0.544218	0.041668	PFKL, VSNL1, INHBB, GHRL	477	15	8994	5.02809	1	1	1
blue	GOTERM_BP_DIRECT	GO:0032869~cellular response to insulin stimulus	5	0.680272	0.0459451	XBP1, RAB31, PARP1, DENND4C, INHBB	477	26	8994	3.62603	1	1	1
blue	GOTERM_BP_DIRECT	GO:0006826~iron ion transport	3	0.408163	0.0491689	HEPH, FTH1, SFXN1	477	7	8994	8.08086	1	1	1
blue	GOTERM_BP_DIRECT	GO:0044319~wound healing, spreading of cells	3	0.408163	0.0491689	PDCD10, RHOA, CYR61	477	7	8994	8.08086	1	1	1
blue	GOTERM_BP_DIRECT	GO:0045055~regulated exocytosis	3	0.408163	0.0491689	TMED10, RAB11FIP1, RAB31	477	7	8994	8.08086	1	1	1
blue	GOTERM_BP_DIRECT	GO:0032836~glomerular basement membrane development	3	0.408163	0.0491689	MYO1E, NID1, SULF1	477	7	8994	8.08086	1	1	1
blue	GOTERM_BP_DIRECT	GO:0016485~protein processing	6	0.816327	0.0531615	CPM, TYSND1, UQCRC2, CPZ, PCSK6, CPN1	477	39	8994	2.90082	1	1	1
blue	GOTERM_BP_DIRECT	GO:0006457~protein folding	9	1.22449	0.0532672	FKBP10, HSP90AB1, CDC37, DNAJB13, PFDN1, FKBP9, CCT5, TXNDC5, PDIA4	477	78	8994	2.17562	1	1	1
blue	GOTERM_BP_DIRECT	GO:0006486~protein glycosylation	7	0.952381	0.0553505	SDF2L1, NPC1, GALNT15, DAD1, ST8SIA2, B3GALT2, ST8SIA5	477	52	8994	2.53822	1	1	1
blue	GOTERM_BP_DIRECT	GO:0061077~chaperone-mediated protein folding	4	0.544218	0.0576212	FKBP10, FKBP14, FKBP9, FKBP6	477	17	8994	4.43655	1	1	1
blue	GOTERM_BP_DIRECT	GO:0035914~skeletal muscle cell differentiation	5	0.680272	0.0579702	CITED2, MYOD1, MAFF, SOX8, FOS	477	28	8994	3.36703	1	1	1
blue	GOTERM_BP_DIRECT	GO:0016339~calcium-dependent cell-cell adhesion via plasma membrane cell adhesion molecules	3	0.408163	0.063307	ARVCF, CDH13, CDH17	477	8	8994	7.07075	1	1	1
blue	GOTERM_BP_DIRECT	GO:0006518~peptide metabolic process	3	0.408163	0.063307	CPM, CPZ, CPN1	477	8	8994	7.07075	1	1	1
blue	GOTERM_BP_DIRECT	GO:1990138~neuron projection extension	3	0.408163	0.063307	ALCAM, NRN1, PRKCZ	477	8	8994	7.07075	1	1	1
blue	GOTERM_BP_DIRECT	GO:0031663~lipopolysaccharide-mediated signaling pathway	3	0.408163	0.063307	IRAK2, AKT1, MAPK14	477	8	8994	7.07075	1	1	1
blue	GOTERM_BP_DIRECT	GO:0034097~response to cytokine	4	0.544218	0.0665248	JUN, MAPKAPK3, ALDH1A2, MCL1	477	18	8994	4.19008	1	1	1
blue	GOTERM_BP_DIRECT	GO:0001755~neural crest cell migration	6	0.816327	0.0750412	SEMA4D, SEMA3C, SEMA3D, SEMA6D, SOX8, SEMA4G	477	43	8994	2.63098	1	1	1
blue	GOTERM_BP_DIRECT	GO:0040007~growth	4	0.544218	0.0760135	CNTF, BMP2, RFTN1, INHBB	477	19	8994	3.96955	1	1	1
blue	GOTERM_BP_DIRECT	GO:0031032~actomyosin structure organization	4	0.544218	0.0760135	MYL6, EPB41L4A, EPB41L3, CDC42BPA	477	19	8994	3.96955	1	1	1
blue	GOTERM_BP_DIRECT	GO:0035994~response to muscle stretch	3	0.408163	0.0786124	JUN, FOS, MAPK14	477	9	8994	6.28512	1	1	1
blue	GOTERM_BP_DIRECT	GO:0031334~positive regulation of protein complex assembly	3	0.408163	0.0786124	TPPP, WNT1, VEGFA	477	9	8994	6.28512	1	1	1
blue	GOTERM_BP_DIRECT	GO:0033690~positive regulation of osteoblast proliferation	3	0.408163	0.0786124	TMEM119, SOX8, CYR61	477	9	8994	6.28512	1	1	1
blue	GOTERM_BP_DIRECT	GO:0035556~intracellular signal transduction	17	2.31293	0.0847778	STK39, ASB13, HSPB1, CDC42BPA, PRKCZ, DCLK1, TGFBR3, SOCS2, IRAK2, MCF2L, RASA2, DCX, ASB6, STK38L, AKT1, ASB5, RGS9	477	208	8994	1.54106	1	1	1
blue	GOTERM_BP_DIRECT	GO:0001570~vasculogenesis	5	0.680272	0.0865095	TMEM100, MYO1E, NTRK2, CITED2, HAS2	477	32	8994	2.94615	1	1	1
blue	GOTERM_BP_DIRECT	GO:0007275~multicellular organism development	15	2.04082	0.0890759	COLEC11, TPI1, TSHZ2, OTX5, FMN1, CPZ, TSKU, DKK3, HOXA9, ARVCF, OLFML3, HOXA3, HESX1, HOXC8, HOXB6	477	178	8994	1.58893	1	1	1
blue	GOTERM_BP_DIRECT	GO:0001938~positive regulation of endothelial cell proliferation	5	0.680272	0.0945368	JUN, CDH13, AKT1, CCLL4, VEGFA	477	33	8994	2.85687	1	1	1
blue	GOTERM_BP_DIRECT	GO:0006464~cellular protein modification process	3	0.408163	0.0949227	STK38L, TTLL12, TTL	477	10	8994	5.6566	1	1	1
blue	GOTERM_BP_DIRECT	GO:0051496~positive regulation of stress fiber assembly	4	0.544218	0.0966337	PAK1, EVL, RHOA, S100A10	477	21	8994	3.59149	1	1	1
brown	GOTERM_BP_DIRECT	GO:0030199~collagen fibril organization	9	1.39969	6.34095e-06	GREM1, SGPL1, TGFB2, COL1A2, COL5A1, ANXA2, LUM, COL5A2, FMOD	451	22	8994	8.15823	0.01059	0.0106401	0.0106401
brown	GOTERM_BP_DIRECT	GO:0007155~cell adhesion	16	2.48834	0.00191471	LMLN, NRP1, TNFAIP6, COL14A1, NRXN1, NTM, COL12A1, LYVE1, RHOB, VCAN, NOV, COL5A1, COL6A1, CERCAM, COL6A3, COL8A1	451	129	8994	2.47347	0.95996	1	1
brown	GOTERM_BP_DIRECT	GO:0030514~negative regulation of BMP signaling pathway	7	1.08865	0.00383852	GREM1, FZD1, PPM1A, TWSG1, HTRA3, NOG, SOST	451	31	8994	4.50311	0.998431	1	1
brown	GOTERM_BP_DIRECT	GO:0055114~oxidation-reduction process	12	1.86625	0.0110817	DHFR, MOXD1, ADH1C, FRRS1, MTHFD2, PRDX1, ALDH1A1, CYBRD1, PCBD1, QSOX1, TXN, PRDX6	451	100	8994	2.39308	1	1	1
brown	GOTERM_BP_DIRECT	GO:0001837~epithelial to mesenchymal transition	4	0.622084	0.019519	EPB41L5, TGFB2, NOG, WNT4	451	12	8994	6.64745	1	1	1
brown	GOTERM_BP_DIRECT	GO:0007015~actin filament organization	6	0.933126	0.0201916	TMSB15B, TMOD3, WASL, PTK2, DBN1, PACSIN1	451	32	8994	3.73919	1	1	1
brown	GOTERM_BP_DIRECT	GO:0006469~negative regulation of protein kinase activity	7	1.08865	0.0236084	SOCS3, CISH, FLRT2, GADD45A, CEP85, PODN, ASPN	451	45	8994	3.10214	1	1	1
brown	GOTERM_BP_DIRECT	GO:0006629~lipid metabolic process	7	1.08865	0.0236084	PLCXD3, GNLY, PNPLA8, APOD, ENPP6, PLTP, LPIN2	451	45	8994	3.10214	1	1	1
brown	GOTERM_BP_DIRECT	GO:0001568~blood vessel development	5	0.777605	0.0296498	TGFB2, COL1A2, COL5A1, FLVCR1, PKD1	451	24	8994	4.15466	1	1	1
brown	GOTERM_BP_DIRECT	GO:0040008~regulation of growth	4	0.622084	0.0299888	SOCS3, GAP43, TGFB2, CISH	451	14	8994	5.69781	1	1	1
brown	GOTERM_BP_DIRECT	GO:0006000~fructose metabolic process	3	0.466563	0.0327636	PFKFB4, PFKFB3, SORD	451	6	8994	9.97118	1	1	1
brown	GOTERM_BP_DIRECT	GO:0001658~branching involved in ureteric bud morphogenesis	5	0.777605	0.0339466	BMP4, GREM1, SOX9, FAT4, WNT4	451	25	8994	3.98847	1	1	1
brown	GOTERM_BP_DIRECT	GO:0050770~regulation of axonogenesis	4	0.622084	0.0361283	RET, KIF13B, SLIT3, FMOD	451	15	8994	5.31796	1	1	1
brown	GOTERM_BP_DIRECT	GO:0046426~negative regulation of JAK-STAT cascade	5	0.777605	0.0385864	SOCS3, CISH, FLRT2, PODN, ASPN	451	26	8994	3.83507	1	1	1
brown	GOTERM_BP_DIRECT	GO:0032092~positive regulation of protein binding	6	0.933126	0.0394772	BMP4, EPB41L5, TIAM1, EPB41, PKD1, PTK2	451	38	8994	3.14879	1	1	1
brown	GOTERM_BP_DIRECT	GO:0034976~response to endoplasmic reticulum stress	5	0.777605	0.0435705	UFM1, FAM129A, TXNDC11, PIK3R1, THBS4	451	27	8994	3.69303	1	1	1
brown	GOTERM_BP_DIRECT	GO:0019221~cytokine-mediated signaling pathway	7	1.08865	0.0477919	SOCS3, GREM2, CISH, FLRT2, PODN, F3, ASPN	451	53	8994	2.6339	1	1	1
brown	GOTERM_BP_DIRECT	GO:0090090~negative regulation of canonical Wnt signaling pathway	8	1.24417	0.0491727	GREM1, INVS, FZD1, WNT5B, NOG, SOX9, SOST, WNT4	451	67	8994	2.38118	1	1	1
brown	GOTERM_BP_DIRECT	GO:0055088~lipid homeostasis	4	0.622084	0.0501698	ACOX1, NR1D2, ACACA, PNPLA2	451	17	8994	4.69232	1	1	1
brown	GOTERM_BP_DIRECT	GO:0032967~positive regulation of collagen biosynthetic process	3	0.466563	0.0572389	BMP4, SOX9, WNT4	451	8	8994	7.47838	1	1	1
brown	GOTERM_BP_DIRECT	GO:0045786~negative regulation of cell cycle	3	0.466563	0.0712113	THAP5, HPGD, RHOB	451	9	8994	6.64745	1	1	1
brown	GOTERM_BP_DIRECT	GO:0046627~negative regulation of insulin receptor signaling pathway	4	0.622084	0.0753939	SOCS3, PID1, CISH, TSC2	451	20	8994	3.98847	1	1	1
brown	GOTERM_BP_DIRECT	GO:0042742~defense response to bacterium	5	0.777605	0.080603	AVBD6, AVBD1, AVBD2, LYG2, LYZ	451	33	8994	3.02157	1	1	1
brown	GOTERM_BP_DIRECT	GO:0071560~cellular response to transforming growth factor beta stimulus	4	0.622084	0.084829	PPM1A, EPB41L5, SOX9, WNT4	451	21	8994	3.79854	1	1	1
brown	GOTERM_BP_DIRECT	GO:0048846~axon extension involved in axon guidance	3	0.466563	0.0861466	NRP1, SLIT3, FMOD	451	10	8994	5.98271	1	1	1
brown	GOTERM_BP_DIRECT	GO:0045454~cell redox homeostasis	6	0.933126	0.096684	TXNDC9, PRDX1, TXNDC11, QSOX1, TXN, PRDX6	451	49	8994	2.44192	1	1	1
brown	GOTERM_BP_DIRECT	GO:0048592~eye morphogenesis	2	0.311042	0.0975687	COL5A1, COL5A2	451	2	8994	19.9424	1	1	1
brown	GOTERM_BP_DIRECT	GO:1903225~negative regulation of endodermal cell differentiation	2	0.311042	0.0975687	COL5A1, COL5A2	451	2	8994	19.9424	1	1	1
brown	GOTERM_BP_DIRECT	GO:0046653~tetrahydrofolate metabolic process	2	0.311042	0.0975687	DHFR, MTHFD2	451	2	8994	19.9424	1	1	1
brown	GOTERM_BP_DIRECT	GO:1903263~positive regulation of serine phosphorylation of STAT3 protein	2	0.311042	0.0975687	RET, GFRA2	451	2	8994	19.9424	1	1	1
brown	GOTERM_BP_DIRECT	GO:0071603~endothelial cell-cell adhesion	2	0.311042	0.0975687	NOV, THBS4	451	2	8994	19.9424	1	1	1
brown	GOTERM_BP_DIRECT	GO:1901390~positive regulation of transforming growth factor beta activation	2	0.311042	0.0975687	FST, FSTL1	451	2	8994	19.9424	1	1	1
brown	GOTERM_BP_DIRECT	GO:1903352~L-ornithine transmembrane transport	2	0.311042	0.0975687	SLC7A1, SLC7A3	451	2	8994	19.9424	1	1	1
brown	GOTERM_BP_DIRECT	GO:0001838~embryonic epithelial tube formation	2	0.311042	0.0975687	RET, WNT4	451	2	8994	19.9424	1	1	1
brown	GOTERM_BP_DIRECT	GO:0007182~common-partner SMAD protein phosphorylation	2	0.311042	0.0975687	BMP4, SPTBN1	451	2	8994	19.9424	1	1	1
green	GOTERM_BP_DIRECT	GO:0007189~adenylate cyclase-activating G-protein coupled receptor signaling pathway	5	1.50602	0.00291339	PTGER4, LHCGR, ADORA2B, PTH1R, ADCY5	230	24	8994	8.14674	0.961797	1	1
green	GOTERM_BP_DIRECT	GO:0007163~establishment or maintenance of cell polarity	4	1.20482	0.00385697	CAP1, ACTR2, FSCN1, CTNNA1	230	13	8994	12.0321	0.986757	1	1
green	GOTERM_BP_DIRECT	GO:2000146~negative regulation of cell motility	3	0.903614	0.00613543	SLC9A3R1, CTNNA1, FBLN1	230	5	8994	23.4626	0.998979	1	1
green	GOTERM_BP_DIRECT	GO:0006915~apoptotic process	8	2.40964	0.00658215	SIAH2, PRKCD, CIDEA, SHISA5, MAP3K8, EXFABP, SH3RF1, CIDEC	230	87	8994	3.5958	0.999382	1	1
green	GOTERM_BP_DIRECT	GO:0045429~positive regulation of nitric oxide biosynthetic process	4	1.20482	0.00713853	HSP90AA1, PTX3, KLF2, ASS1	230	16	8994	9.77609	0.99967	1	1
green	GOTERM_BP_DIRECT	GO:0031668~cellular response to extracellular stimulus	3	0.903614	0.0124575	NR4A2, ADORA2B, SLC1A2	230	7	8994	16.759	0.999999	1	1
green	GOTERM_BP_DIRECT	GO:0046328~regulation of JNK cascade	3	0.903614	0.0124575	TRAF2, EPHB1, SH3RF1	230	7	8994	16.759	0.999999	1	1
green	GOTERM_BP_DIRECT	GO:0001836~release of cytochrome c from mitochondria	3	0.903614	0.0163333	BCL2, SFN, BCL2L1	230	8	8994	14.6641	1	1	1
green	GOTERM_BP_DIRECT	GO:0008284~positive regulation of cell proliferation	10	3.01205	0.0174288	HSP90AA1, CCKBR, CCPG1, ODC1, FGF18, ILK, CDC7, PTH1R, EXFABP, BCL2L1	230	155	8994	2.52286	1	1	1
green	GOTERM_BP_DIRECT	GO:0007267~cell-cell signaling	5	1.50602	0.018263	NPY, NGF, ADRA2C, WISP1, CTGF	230	40	8994	4.88804	1	1	1
green	GOTERM_BP_DIRECT	GO:0010507~negative regulation of autophagy	3	0.903614	0.0206509	HERC1, HTR2B, BCL2	230	9	8994	13.0348	1	1	1
green	GOTERM_BP_DIRECT	GO:0031589~cell-substrate adhesion	3	0.903614	0.0206509	ANGPT1, SMAD6, EPHB1	230	9	8994	13.0348	1	1	1
green	GOTERM_BP_DIRECT	GO:0043123~positive regulation of I-kappaB kinase/NF-kappaB signaling	7	2.10843	0.0232857	SHISA5, HTR2B, LPAR1, HMOX1, CD36, RHOC, MID2	230	87	8994	3.14633	1	1	1
green	GOTERM_BP_DIRECT	GO:0001958~endochondral ossification	3	0.903614	0.0305133	PHOSPHO1, MMP13, FGF18	230	11	8994	10.6648	1	1	1
green	GOTERM_BP_DIRECT	GO:0016311~dephosphorylation	3	0.903614	0.0305133	DUSP4, PHOSPHO1, ALPL	230	11	8994	10.6648	1	1	1
green	GOTERM_BP_DIRECT	GO:0032332~positive regulation of chondrocyte differentiation	3	0.903614	0.0418576	FGF18, EXFABP, LOXL2	230	13	8994	9.02408	1	1	1
green	GOTERM_BP_DIRECT	GO:0055114~oxidation-reduction process	7	2.10843	0.0420332	LDHB, SH3PXD2A, GLDC, AKR1A1, PLOD1, ND3, LOXL2	230	100	8994	2.7373	1	1	1
green	GOTERM_BP_DIRECT	GO:0032880~regulation of protein localization	4	1.20482	0.0433811	MMD, ARHGDIA, BCL2, PDLIM7	230	31	8994	5.04572	1	1	1
green	GOTERM_BP_DIRECT	GO:0007155~cell adhesion	8	2.40964	0.0464139	NEGR1, ITGA8, CNTN1, ANOS1, CNTN4, TLN1, WISP1, CTGF	230	129	8994	2.42508	1	1	1
green	GOTERM_BP_DIRECT	GO:0007205~protein kinase C-activating G-protein coupled receptor signaling pathway	3	0.903614	0.0480309	DGKE, DGKQ, HTR2B	230	14	8994	8.3795	1	1	1
green	GOTERM_BP_DIRECT	GO:2001238~positive regulation of extrinsic apoptotic signaling pathway	3	0.903614	0.0480309	PDIA3, HYAL2, TRAF2	230	14	8994	8.3795	1	1	1
green	GOTERM_BP_DIRECT	GO:0045746~negative regulation of Notch signaling pathway	3	0.903614	0.0480309	DLL4, GDPD5, DLK2	230	14	8994	8.3795	1	1	1
green	GOTERM_BP_DIRECT	GO:0046902~regulation of mitochondrial membrane permeability	2	0.60241	0.0502773	BCL2, BCL2L1	230	2	8994	39.1043	1	1	1
green	GOTERM_BP_DIRECT	GO:1903038~negative regulation of leukocyte cell-cell adhesion	2	0.60241	0.0502773	PPARA, ASS1	230	2	8994	39.1043	1	1	1
green	GOTERM_BP_DIRECT	GO:0030036~actin cytoskeleton organization	5	1.50602	0.0537519	SLC9A3R1, DAAM1, CORO2B, PDLIM7, CORO1C	230	56	8994	3.49146	1	1	1
green	GOTERM_BP_DIRECT	GO:0007204~positive regulation of cytosolic calcium ion concentration	4	1.20482	0.0587052	PTGER4, CCKBR, CD36, ADCY5	230	35	8994	4.46907	1	1	1
green	GOTERM_BP_DIRECT	GO:0002040~sprouting angiogenesis	3	0.903614	0.0612786	RAMP2, ANGPT1, LOXL2	230	16	8994	7.33207	1	1	1
green	GOTERM_BP_DIRECT	GO:0070374~positive regulation of ERK1 and ERK2 cascade	6	1.80723	0.0626779	ANGPT1, GLIPR2, FGF18, HTR2B, CD36, CTGF	230	84	8994	2.79317	1	1	1
green	GOTERM_BP_DIRECT	GO:0022612~gland morphogenesis	2	0.60241	0.074464	SLC9A3R1, BCL2	230	3	8994	26.0696	1	1	1
green	GOTERM_BP_DIRECT	GO:0071447~cellular response to hydroperoxide	2	0.60241	0.074464	PRKCD, CD36	230	3	8994	26.0696	1	1	1
green	GOTERM_BP_DIRECT	GO:0070543~response to linoleic acid	2	0.60241	0.074464	CD36, EXFABP	230	3	8994	26.0696	1	1	1
green	GOTERM_BP_DIRECT	GO:0001957~intramembranous ossification	2	0.60241	0.074464	MMP2, FGF18	230	3	8994	26.0696	1	1	1
green	GOTERM_BP_DIRECT	GO:0071243~cellular response to arsenic-containing substance	2	0.60241	0.074464	ZFAND2A, HMOX1	230	3	8994	26.0696	1	1	1
green	GOTERM_BP_DIRECT	GO:0034097~response to cytokine	3	0.903614	0.0756016	BCL2, EXFABP, BCL2L1	230	18	8994	6.51739	1	1	1
green	GOTERM_BP_DIRECT	GO:0060548~negative regulation of cell death	3	0.903614	0.0756016	DUS2, WISP1, CTGF	230	18	8994	6.51739	1	1	1
green	GOTERM_BP_DIRECT	GO:0019933~cAMP-mediated signaling	3	0.903614	0.0756016	SLC9A3R1, DGKQ, ADCY5	230	18	8994	6.51739	1	1	1
green	GOTERM_BP_DIRECT	GO:0043524~negative regulation of neuron apoptotic process	5	1.50602	0.0797251	NR4A2, ANGPT1, BCL2, NGF, BCL2L1	230	64	8994	3.05503	1	1	1
green	GOTERM_BP_DIRECT	GO:0035335~peptidyl-tyrosine dephosphorylation	3	0.903614	0.083122	DUSP4, PALD1, DUSP14	230	19	8994	6.17437	1	1	1
green	GOTERM_BP_DIRECT	GO:0001541~ovarian follicle development	3	0.903614	0.083122	LHCGR, BCL2, BCL2L1	230	19	8994	6.17437	1	1	1
green	GOTERM_BP_DIRECT	GO:0010744~positive regulation of macrophage derived foam cell differentiation	2	0.60241	0.0980373	LPL, CD36	230	4	8994	19.5522	1	1	1
green	GOTERM_BP_DIRECT	GO:0042773~ATP synthesis coupled electron transport	2	0.60241	0.0980373	ND4L, ND5	230	4	8994	19.5522	1	1	1
green	GOTERM_BP_DIRECT	GO:0030030~cell projection organization	2	0.60241	0.0980373	ITGA8, ILK	230	4	8994	19.5522	1	1	1
green	GOTERM_BP_DIRECT	GO:0035634~response to stilbenoid	2	0.60241	0.0980373	CIDEA, CD36	230	4	8994	19.5522	1	1	1
green	GOTERM_BP_DIRECT	GO:0001973~adenosine receptor signaling pathway	2	0.60241	0.0980373	ADORA2B, ADCY5	230	4	8994	19.5522	1	1	1
green	GOTERM_BP_DIRECT	GO:0071499~cellular response to laminar fluid shear stress	2	0.60241	0.0980373	KLF2, ASS1	230	4	8994	19.5522	1	1	1
green	GOTERM_BP_DIRECT	GO:0010890~positive regulation of sequestering of triglyceride	2	0.60241	0.0980373	CIDEA, LPL	230	4	8994	19.5522	1	1	1
green	GOTERM_BP_DIRECT	GO:0006633~fatty acid biosynthetic process	3	0.903614	0.0987981	SCD, AGMO, LPL	230	21	8994	5.58634	1	1	1
green	GOTERM_BP_DIRECT	GO:0042100~B cell proliferation	3	0.903614	0.0987981	PRKCD, BCL2, CTPS1	230	21	8994	5.58634	1	1	1
magenta	GOTERM_BP_DIRECT	GO:0006936~muscle contraction	5	13.1579	1.90802e-07	MYBPC1, MYL1, ACTN2, MYOM2, LMOD2	23	22	8994	88.8735	1.54549e-05	1.52642e-05	1.50734e-05
magenta	GOTERM_BP_DIRECT	GO:0003009~skeletal muscle contraction	3	7.89474	8.51723e-05	TNNC2, TNNT3, TNNI2	23	6	8994	195.522	0.0068755	0.00340689	0.00336431
magenta	GOTERM_BP_DIRECT	GO:0045214~sarcomere organization	3	7.89474	0.000671351	ACTN2, CASQ2, LMOD2	23	16	8994	73.3207	0.0529446	0.0179027	0.0176789
magenta	GOTERM_BP_DIRECT	GO:1901017~negative regulation of potassium ion transmembrane transporter activity	2	5.26316	0.0121734	ACTN2, CASQ2	23	5	8994	156.417	0.629201	0.243468	0.240424
magenta	GOTERM_BP_DIRECT	GO:0030239~myofibril assembly	2	5.26316	0.0265948	MYOZ1, LMOD2	23	11	8994	71.0988	0.887335	0.425516	0.420197
magenta	GOTERM_BP_DIRECT	GO:0060048~cardiac muscle contraction	2	5.26316	0.0360971	CASQ2, TNNI2	23	15	8994	52.1391	0.949103	0.481295	0.475279
pink	GOTERM_BP_DIRECT	GO:0060021~palate development	3	7.5	0.0116862	CSRNP1, TIPARP, BCOR	28	55	8994	17.5208	0.807122	1	1
pink	GOTERM_BP_DIRECT	GO:0007166~cell surface receptor signaling pathway	3	7.5	0.0352156	NPY4R, GPR157, JMJD6	28	99	8994	9.73377	0.993389	1	1
pink	GOTERM_BP_DIRECT	GO:0048008~platelet-derived growth factor receptor signaling pathway	2	5	0.055577	CSRNP1, TIPARP	28	19	8994	33.812	0.999666	1	1
pink	GOTERM_BP_DIRECT	GO:0060325~face morphogenesis	2	5	0.0640758	CSRNP1, TIPARP	28	22	8994	29.2013	0.999906	1	1
pink	GOTERM_BP_DIRECT	GO:0048705~skeletal system morphogenesis	2	5	0.0697007	CSRNP1, TIPARP	28	24	8994	26.7679	0.99996	1	1
red	GOTERM_BP_DIRECT	GO:0006974~cellular response to DNA damage stimulus	6	0.0483053	0.000941621	VCP, SLF1, ERCC8, SMC5, RAD1, INIP	62	208	16792	7.81266	0.3255	0.392656	0.392656
red	GOTERM_BP_DIRECT	GO:0006281~DNA repair	5	0.0402544	0.0104661	VCP, SLF1, XPA, RAD1, INIP	62	235	16792	5.76253	0.987697	1	1
red	GOTERM_BP_DIRECT	GO:0007067~mitotic nuclear division	5	0.0402544	0.0125553	HAUS8, DCTN3, CETN3, CLTA, SMC5	62	248	16792	5.46046	0.994914	1	1
red	GOTERM_BP_DIRECT	GO:0034184~positive regulation of maintenance of mitotic sister chromatid cohesion	2	0.0161018	0.0180341	SLF1, SMC5	62	5	16792	108.335	0.999503	1	1
red	GOTERM_BP_DIRECT	GO:0035264~multicellular organism growth	3	0.0241526	0.0342228	RMI1, PDE4D, XPA	62	80	16792	10.1565	1	1	1
red	GOTERM_BP_DIRECT	GO:0043161~proteasome-mediated ubiquitin-dependent protein catabolic process	4	0.0322035	0.0375559	VCP, UBE2R2, ERCC8, PLAA	62	203	16792	5.33672	1	1	1
red	GOTERM_BP_DIRECT	GO:0032743~positive regulation of interleukin-2 production	2	0.0161018	0.0496927	PDE4D, MALT1	62	14	16792	38.6912	1	1	1
red	GOTERM_BP_DIRECT	GO:0042325~regulation of phosphorylation	2	0.0161018	0.0600209	PPP1R14C, RICTOR	62	17	16792	31.8634	1	1	1
red	GOTERM_BP_DIRECT	GO:0031334~positive regulation of protein complex assembly	2	0.0161018	0.0769895	VCP, SLF1	62	22	16792	24.6217	1	1	1
red	GOTERM_BP_DIRECT	GO:0010165~response to X-ray	2	0.0161018	0.0769895	XRCC4, ERCC8	62	22	16792	24.6217	1	1	1
red	GOTERM_BP_DIRECT	GO:0043687~post-translational protein modification	2	0.0161018	0.0769895	ARSK, ARSB	62	22	16792	24.6217	1	1	1
red	GOTERM_BP_DIRECT	GO:0032008~positive regulation of TOR signaling	2	0.0161018	0.0936569	SLC38A9, RICTOR	62	27	16792	20.0621	1	1	1
turquoise	GOTERM_BP_DIRECT	GO:0006412~translation	37	2.01855	6.52692e-06	RPL5, SLC25A3, RPL30, RPL32, RPL34, MRPL17, RPL10A, RPS15, RPS4X, RPS14, RPS17, RPS16, RPL14, RPL35, RPL38, SLC25A21, RPL15, RPS2, RPL37, RPL17, RPS13, RPS12, RPS7, RPL21, RPS8, RPS6, RPL22, RPL23A, SLC25A37, RPL27A, RPL37A, RPL24, RPS20, RPL27, RPS21, UBA52, RPS24	1219	126	8994	2.16661	0.0212447	0.021467	0.021467
turquoise	GOTERM_BP_DIRECT	GO:0006954~inflammatory response	33	1.80033	0.000180034	CD40, NRROS, TLR1A, TNFRSF11A, PTGS2, LIPA, RELA, C3, TBXA2R, CCL4, NFKBIZ, C3AR1, TSPAN2, CCR5, CCL17, CCR2, CHID1, SYK, SLC11A1, CD180, CYBB, TNFRSF10B, TNFRSF1B, NFKB2, P2RX7, BCL6, IL1B, REL, FAS, TLR7, AGTR2, TLR4, TLR15	1219	124	8994	1.96355	0.446982	0.296066	0.296066
turquoise	GOTERM_BP_DIRECT	GO:0051607~defense response to virus	18	0.981997	0.000408267	RNASEL, CD40, KCNJ8, RSAD2, BNIP3, CARD9, MX1, IFIT5, ABCC9, SAMHD1, TMEM173, UNC13D, OASL, MAVS, IRF1, TLR7, IRF5, FADD	1219	53	8994	2.5058	0.739062	0.447596	0.447596
turquoise	GOTERM_BP_DIRECT	GO:0071260~cellular response to mechanical stimulus	11	0.600109	0.000945066	CD40, CASP8, MAP3K1, BNIP3, IRF1, CASP2, FAS, TLR7, FADD, MAP3K14, TLR4	1219	25	8994	3.2464	0.955432	0.77708	0.77708
turquoise	GOTERM_BP_DIRECT	GO:0030890~positive regulation of B cell proliferation	11	0.600109	0.00188934	SASH3, MSH6, BST1, CDKN1A, CD40, BCL6, GPR183, SLC39A10, NCKAP1L, TLR4, CARD11	1219	27	8994	3.00592	0.998014	1	1
turquoise	GOTERM_BP_DIRECT	GO:0042127~regulation of cell proliferation	26	1.41844	0.00296337	BLK, LAMA5, CD40, SRC, TNC, TNFRSF11A, PTGS2, SAT1, PLAU, E2F4, BID, JAG1, FANCL, MATK, TNFRSF10B, PLA2G4A, TNFRSF1B, PIAS1, HCK, FER, BCL6, FES, MAFG, BTK, FAS, LGR5	1219	105	8994	1.82698	0.999943	1	1
turquoise	GOTERM_BP_DIRECT	GO:0002181~cytoplasmic translation	8	0.436443	0.00307542	RPLP1, RPL22, RPLP0, RPL15, RPL29, RPL8, RPL9, RPL7	1219	16	8994	3.68909	0.99996	1	1
turquoise	GOTERM_BP_DIRECT	GO:0050766~positive regulation of phagocytosis	7	0.381888	0.00692999	TUB, ABR, CAMK1D, SLC11A1, TULP1, DOCK2, MERTK	1219	14	8994	3.68909	1	1	1
turquoise	GOTERM_BP_DIRECT	GO:0097150~neuronal stem cell population maintenance	7	0.381888	0.00692999	NOTCH1, JAG1, CDH2, FUT10, IGF2BP1, HOOK3, DLL1	1219	14	8994	3.68909	1	1	1
turquoise	GOTERM_BP_DIRECT	GO:0032495~response to muramyl dipeptide	5	0.272777	0.00833358	NOTCH1, JAG1, CARD9, TNFAIP3, IRF5	1219	7	8994	5.27013	1	1	1
turquoise	GOTERM_BP_DIRECT	GO:0000185~activation of MAPKKK activity	5	0.272777	0.00833358	GADD45B, PRKCB, DAB2IP, TAB1, CARD11	1219	7	8994	5.27013	1	1	1
turquoise	GOTERM_BP_DIRECT	GO:0032497~detection of lipopolysaccharide	4	0.218221	0.00890856	SCARB1, IL1B, LY96, TLR4	1219	4	8994	7.37818	1	1	1
turquoise	GOTERM_BP_DIRECT	GO:0002467~germinal center formation	4	0.218221	0.00890856	BCL6, KLHL6, UNC13D, NFKB2	1219	4	8994	7.37818	1	1	1
turquoise	GOTERM_BP_DIRECT	GO:0032496~response to lipopolysaccharide	15	0.818331	0.00919962	CD40, KCNJ8, GCH1, SLC11A1, F2R, TNFRSF10B, TNFRSF11A, TNFRSF1B, P2RX7, RPS6KA3, ABR, FER, TBXA2R, PLCG2, FAS	1219	53	8994	2.08816	1	1	1
turquoise	GOTERM_BP_DIRECT	GO:0051092~positive regulation of NF-kappaB transcription factor activity	15	0.818331	0.00919962	CD40, RIPK2, PRKCB, EIF2AK2, NOD1, TNFRSF11A, RELA, TRIM8, FER, CAPN3, RIPK1, PRKD1, RAB7B, TLR4, CARD11	1219	53	8994	2.08816	1	1	1
turquoise	GOTERM_BP_DIRECT	GO:0032755~positive regulation of interleukin-6 production	8	0.436443	0.00938162	P2RX7, RIPK2, CARD9, NOD1, TLR7, RAB7B, TLR4, MAPK13	1219	19	8994	3.1066	1	1	1
turquoise	GOTERM_BP_DIRECT	GO:0045944~positive regulation of transcription from RNA polymerase II promoter	71	3.87343	0.00953337	RB1, ATF2, CCNK, CD40, LDB1, HEXB, PSIP1, ASH2L, RORA, FHL5, IKZF1, ETS2, RPS6KA3, CHCHD2, SIN3A, HOXA2, CCNL2, PITX2, HMGN3, OSR1, NCOA3, SLC11A1, TMEM173, SREBF2, PIAS2, SENP1, THRAP3, IRF1, MTF2, IRF2, ITGB1BP1, ITGA6, IRF5, PRKD1, TLR4, RNASEL, EPAS1, HDAC1, CREM, SUPT4H1, GATA2, HOXD10, DLL1, RELA, LRP6, FSTL3, HELZ2, SBNO2, RIPK1, FADD, BCL9L, XRCC6, JAG1, VDR, STAT1, ATAD2, DAB2IP, TBX6, N…	1219	395	8994	1.3262	1	1	1
turquoise	GOTERM_BP_DIRECT	GO:0043123~positive regulation of I-kappaB kinase/NF-kappaB signaling	21	1.14566	0.0110242	SLC35B2, CD40, RIPK2, PRKCB, PLK2, TRADD, F2R, CARD9, ZDHHC13, NOD1, LITAF, RELA, TRIM8, GJA1, CASP8, REL, RIPK1, PRKD1, FADD, MAP3K14, CARD11	1219	87	8994	1.78094	1	1	1
turquoise	GOTERM_BP_DIRECT	GO:0006974~cellular response to DNA damage stimulus	16	0.872886	0.0141162	ATF2, POLQ, CCNK, BTG2, MCM8, FANCL, SETD7, ASH2L, CHD1L, MASTL, FANCG, HELB, BCL6, UBE2T, INTS7, DTL	1219	61	8994	1.93526	1	1	1
turquoise	GOTERM_BP_DIRECT	GO:0006935~chemotaxis	9	0.490998	0.0141969	FER, CXCR1, FES, C3AR1, RAC2, ENPP2, CCR5, DOCK2, CCR2	1219	25	8994	2.65614	1	1	1
turquoise	GOTERM_BP_DIRECT	GO:0097191~extrinsic apoptotic signaling pathway	7	0.381888	0.0145477	MLLT11, P2RX7, TRADD, G0S2, FAS, RIPK1, BID	1219	16	8994	3.22795	1	1	1
turquoise	GOTERM_BP_DIRECT	GO:0045087~innate immune response	23	1.25477	0.0166638	BLK, SYK, RIPK2, SRC, MX1, MATK, TLR1A, EIF2AK2, CYBB, SAMHD1, TMEM173, RELA, NFKB2, TRIM8, IFIH1, HCK, FER, FES, REL, BTK, TLR7, B2M, TLR4	1219	102	8994	1.66371	1	1	1
turquoise	GOTERM_BP_DIRECT	GO:0006955~immune response	24	1.30933	0.018766	CD40, TINAGL1, NRROS, TNFAIP3, TNFRSF10B, TNFRSF11A, TNFRSF1B, FYB, CTSS, OASL, NFIL3, IL1B, CCL4, ENPP2, IRF8, FAS, TLR7, LCP2, CCR5, B2M, MAP3K14, BMPR1A, CCR2	1219	109	8994	1.62455	1	1	1
turquoise	GOTERM_BP_DIRECT	GO:0032729~positive regulation of interferon-gamma production	7	0.381888	0.0199606	SASH3, RIPK2, SLC11A1, IRF8, FADD, TLR4, IL18R1	1219	17	8994	3.03807	1	1	1
turquoise	GOTERM_BP_DIRECT	GO:0032233~positive regulation of actin filament bundle assembly	4	0.218221	0.0200309	VIL1, SWAP70, SYNPO2, PLEK	1219	5	8994	5.90254	1	1	1
turquoise	GOTERM_BP_DIRECT	GO:0030335~positive regulation of cell migration	22	1.20022	0.0204044	SUN2, EDN1, NOTCH1, ATP8A1, HGF, ARHGEF39, F2R, PDGFB, RRAS2, PIK3CD, ADRA2A, TGFBR2, MYLK, VIL1, PTP4A1, FER, WNT11, PODXL, PLAU, PDGFC, SNAI1, FGFR1OP	1219	98	8994	1.65633	1	1	1
turquoise	GOTERM_BP_DIRECT	GO:0050853~B cell receptor signaling pathway	8	0.436443	0.022061	BLK, SYK, PRKCB, KLHL6, INPP5D, PLCG2, PTPN6, NCKAP1L	1219	22	8994	2.68297	1	1	1
turquoise	GOTERM_BP_DIRECT	GO:0007519~skeletal muscle tissue development	8	0.436443	0.0281081	SVIL, NF1, EP300, NR2F2, MEOX2, HOXD9, HOXD10, FOXP2	1219	23	8994	2.56632	1	1	1
turquoise	GOTERM_BP_DIRECT	GO:0070374~positive regulation of ERK1 and ERK2 cascade	19	1.03655	0.0302735	RIPK2, SRC, FLT4, F2R, PDGFB, GCG, NOD1, PTPN22, HTR2A, BMPER, GPR183, PDGFC, CCL4, KDR, TNFAIP8L3, TEK, CCL17, FGFR3, TLR4	1219	84	8994	1.66887	1	1	1
turquoise	GOTERM_BP_DIRECT	GO:0046034~ATP metabolic process	6	0.327332	0.031476	ATP6V1A, HSPA8, AK1, ATP6V1B2, AK4, AMPD3	1219	14	8994	3.16208	1	1	1
turquoise	GOTERM_BP_DIRECT	GO:0006281~DNA repair	20	1.09111	0.0339385	MBD4, UPF1, RFC1, FANCL, EYA4, NUDT1, RPA1, SSRP1, BACH1, FANCG, GTF2H5, PIAS1, RDM1, BRIP1, CHAF1A, EME2, UBE2T, RAD54L, UBA52, RAD9A	1219	91	8994	1.62158	1	1	1
turquoise	GOTERM_BP_DIRECT	GO:0015991~ATP hydrolysis coupled proton transport	8	0.436443	0.0351851	ATP6V1A, ATP6V1B2, TCIRG1, ATP6V0D1, ATP6V0D2, ATP6V0C, ATP6V0A1, ATP6V1C2	1219	24	8994	2.45939	1	1	1
turquoise	GOTERM_BP_DIRECT	GO:0048514~blood vessel morphogenesis	5	0.272777	0.0357507	EFNB2, GJA1, SYK, CDH2, NR2F2	1219	10	8994	3.68909	1	1	1
turquoise	GOTERM_BP_DIRECT	GO:0043304~regulation of mast cell degranulation	4	0.218221	0.0360627	FER, FES, RAC2, UNC13D	1219	6	8994	4.91879	1	1	1
turquoise	GOTERM_BP_DIRECT	GO:0016926~protein desumoylation	4	0.218221	0.0360627	FAM76B, FAM76A, TLR15, SENP1	1219	6	8994	4.91879	1	1	1
turquoise	GOTERM_BP_DIRECT	GO:0030593~neutrophil chemotaxis	8	0.436443	0.0433471	LGALS3, EDN2, CSF3R, SYK, ITGB2, CCL4, NCKAP1L, CCL17	1219	25	8994	2.36102	1	1	1
turquoise	GOTERM_BP_DIRECT	GO:0006897~endocytosis	14	0.763775	0.0491376	SH3GL3, SNX10, CSNK1E, SNX11, C9ORF72, MIB1, FBXL12, NECAP2, PSTPIP1, RABEP1, DPYSL2, PACSIN2, WASF2, SNX5	1219	59	8994	1.75075	1	1	1
turquoise	GOTERM_BP_DIRECT	GO:0000902~cell morphogenesis	11	0.600109	0.0499568	P2RX7, EPB42, BCL6, VDR, HGF, KLHL10, FRY, STK4, LIPA, FRYL, CAP2	1219	42	8994	1.93238	1	1	1
turquoise	GOTERM_BP_DIRECT	GO:0034154~toll-like receptor 7 signaling pathway	3	0.163666	0.050023	UNC93B1, TLR7, PIK3AP1	1219	3	8994	7.37818	1	1	1
turquoise	GOTERM_BP_DIRECT	GO:0071225~cellular response to muramyl dipeptide	3	0.163666	0.050023	RIPK2, NOD1, PTPN22	1219	3	8994	7.37818	1	1	1
turquoise	GOTERM_BP_DIRECT	GO:0050764~regulation of phagocytosis	3	0.163666	0.050023	BLK, HCK, SYK	1219	3	8994	7.37818	1	1	1
turquoise	GOTERM_BP_DIRECT	GO:0097202~activation of cysteine-type endopeptidase activity	3	0.163666	0.050023	CYFIP2, CASP8, FADD	1219	3	8994	7.37818	1	1	1
turquoise	GOTERM_BP_DIRECT	GO:0045736~negative regulation of cyclin-dependent protein serine/threonine kinase activity	5	0.272777	0.0503028	CDKN1A, TFAP4, CDK5RAP1, TNFAIP3, NR2F2	1219	11	8994	3.35372	1	1	1
turquoise	GOTERM_BP_DIRECT	GO:0045071~negative regulation of viral genome replication	5	0.272777	0.0503028	RNASEL, RSAD2, EIF2AK2, ZC3HAV1, OASL	1219	11	8994	3.35372	1	1	1
turquoise	GOTERM_BP_DIRECT	GO:0030239~myofibril assembly	5	0.272777	0.0503028	TMOD1, TMOD4, TMOD2, CAPN3, MYOZ2	1219	11	8994	3.35372	1	1	1
turquoise	GOTERM_BP_DIRECT	GO:0042474~middle ear morphogenesis	6	0.327332	0.054611	EDN1, INSIG2, OSR1, TSHZ1, HOXA2, RPL38	1219	16	8994	2.76682	1	1	1
turquoise	GOTERM_BP_DIRECT	GO:0007249~I-kappaB kinase/NF-kappaB signaling	7	0.381888	0.054617	RIPK2, TIFA, REL, BTK, MAP3K14, RELA, NFKB2	1219	21	8994	2.45939	1	1	1
turquoise	GOTERM_BP_DIRECT	GO:0002224~toll-like receptor signaling pathway	7	0.381888	0.054617	RPS6KA3, IL1B, CD180, TLR1A, TLR7, TLR15, TLR4	1219	21	8994	2.45939	1	1	1
turquoise	GOTERM_BP_DIRECT	GO:0032760~positive regulation of tumor necrosis factor production	7	0.381888	0.054617	SASH3, RIPK2, CARD9, LY96, NOD1, RIPK1, FADD	1219	21	8994	2.45939	1	1	1
turquoise	GOTERM_BP_DIRECT	GO:0030155~regulation of cell adhesion	7	0.381888	0.054617	LAMA5, FES, LAMA4, S1PR1, KIF14, DLL1, CYTH1	1219	21	8994	2.45939	1	1	1
turquoise	GOTERM_BP_DIRECT	GO:0044257~cellular protein catabolic process	4	0.218221	0.0568595	CHEK2, DAB2IP, DENND3, RIPK1	1219	7	8994	4.2161	1	1	1
turquoise	GOTERM_BP_DIRECT	GO:0034142~toll-like receptor 4 signaling pathway	4	0.218221	0.0568595	RIPK2, LY96, PIK3AP1, TLR4	1219	7	8994	4.2161	1	1	1
turquoise	GOTERM_BP_DIRECT	GO:0007035~vacuolar acidification	4	0.218221	0.0568595	SLC11A1, TCIRG1, ATP6V0D2, ATP6V0A1	1219	7	8994	4.2161	1	1	1
turquoise	GOTERM_BP_DIRECT	GO:0007252~I-kappaB phosphorylation	4	0.218221	0.0568595	DAB2IP, TLR7, ERC1, TLR4	1219	7	8994	4.2161	1	1	1
turquoise	GOTERM_BP_DIRECT	GO:0006970~response to osmotic stress	4	0.218221	0.0568595	ATF2, KCNMA1, LRRC8A, MAPK13	1219	7	8994	4.2161	1	1	1
turquoise	GOTERM_BP_DIRECT	GO:0097067~cellular response to thyroid hormone stimulus	4	0.218221	0.0568595	LMO2, KLF9, CTSS, CTSB	1219	7	8994	4.2161	1	1	1
turquoise	GOTERM_BP_DIRECT	GO:0051764~actin crosslink formation	4	0.218221	0.0568595	EPS8, BAIAP2L1, LCP1, PLS1	1219	7	8994	4.2161	1	1	1
turquoise	GOTERM_BP_DIRECT	GO:0014068~positive regulation of phosphatidylinositol 3-kinase signaling	11	0.600109	0.0575205	PRR5, UNC5B, HGF, F2R, PDGFC, PDGFB, KDR, PTPN6, TEK, CBL, PIK3AP1	1219	43	8994	1.88744	1	1	1
turquoise	GOTERM_BP_DIRECT	GO:0031532~actin cytoskeleton reorganization	10	0.545554	0.0629736	EPS8, FER, RAP2A, PARVG, GPR65, PLEK, S1PR1, MYH9, PARVA, AGRN	1219	38	8994	1.94163	1	1	1
turquoise	GOTERM_BP_DIRECT	GO:0034446~substrate adhesion-dependent cell spreading	8	0.436443	0.0630822	LAMA5, FER, SRC, KIF14, TYRO3, PARVA, TEK, MERTK	1219	27	8994	2.18613	1	1	1
turquoise	GOTERM_BP_DIRECT	GO:0007155~cell adhesion	25	1.36388	0.063454	SPON1, TINAGL1, ITGB5, SRC, LAMA4, TNC, HAPLN2, EFNB2, ADGRG1, CDH2, PODXL, IGFBP7, NCAM1, CTNNAL1, EPHA4, VWF, FERMT1, NFASC, FER, PARVG, FES, SPECC1L, NINJ1, TYRO3, ITGA6	1219	129	8994	1.42988	1	1	1
turquoise	GOTERM_BP_DIRECT	GO:0007265~Ras protein signal transduction	7	0.381888	0.0668256	RB1, CDKN1A, DNMT1, NF1, RRAS2, PRKD1, RASGRP3	1219	22	8994	2.3476	1	1	1
turquoise	GOTERM_BP_DIRECT	GO:0009952~anterior/posterior pattern specification	13	0.70922	0.0686176	EMX2, BTG2, TSHZ1, NR2F2, HOXD10, HIPK2, HOXA2, HOXD4, HOXB2, HOXD3, HOXD9, HOXB7, HOXB5	1219	56	8994	1.71279	1	1	1
turquoise	GOTERM_BP_DIRECT	GO:0006915~apoptotic process	18	0.981997	0.0735915	CYFIP2, RB1, TNFAIP8, MAP3K1, BIK, HIP1R, STK4, TMEM173, TGFBR2, VIL1, CASP8, WT1, IRF1, G2E3, CASP2, BID, FGFR3, RNF152	1219	87	8994	1.52652	1	1	1
turquoise	GOTERM_BP_DIRECT	GO:0008152~metabolic process	13	0.70922	0.0767013	ARSA, ACSS3, ACAA2, PNAT3, ACSL5, NPL, ACSF2, AGPAT3, BST1, AUH, ARSI, ACSBG2, PNAT10	1219	57	8994	1.68274	1	1	1
turquoise	GOTERM_BP_DIRECT	GO:0046330~positive regulation of JNK cascade	9	0.490998	0.0797143	RASSF2, GADD45B, RIPK2, FLT4, CARD9, NOD1, RIPK1, TLR4, HIPK2	1219	34	8994	1.95305	1	1	1
turquoise	GOTERM_BP_DIRECT	GO:0001756~somitogenesis	9	0.490998	0.0797143	EPHA4, OSR1, PLXNA2, EP300, PTN, DLL1, BMPR1A, MIB1, HES4	1219	34	8994	1.95305	1	1	1
turquoise	GOTERM_BP_DIRECT	GO:0043410~positive regulation of MAPK cascade	9	0.490998	0.0797143	CD40, CDH2, BANK1, PELI2, TNFRSF10B, FAS, TNFRSF11A, ADRA1B, TNFRSF1B	1219	34	8994	1.95305	1	1	1
turquoise	GOTERM_BP_DIRECT	GO:0006006~glucose metabolic process	7	0.381888	0.0804906	PRKAA1, H6PD, DCXR, GALM, OMA1, GAPDH, HK2	1219	23	8994	2.24553	1	1	1
turquoise	GOTERM_BP_DIRECT	GO:0070555~response to interleukin-1	4	0.218221	0.0820387	RIPK2, SRC, YTHDC2, TNFRSF11A	1219	8	8994	3.68909	1	1	1
turquoise	GOTERM_BP_DIRECT	GO:0045651~positive regulation of macrophage differentiation	4	0.218221	0.0820387	RB1, CASP8, RIPK1, FADD	1219	8	8994	3.68909	1	1	1
turquoise	GOTERM_BP_DIRECT	GO:0045618~positive regulation of keratinocyte differentiation	4	0.218221	0.0820387	NOTCH1, VDR, NCOA3, NME2	1219	8	8994	3.68909	1	1	1
turquoise	GOTERM_BP_DIRECT	GO:0006357~regulation of transcription from RNA polymerase II promoter	33	1.80033	0.0839419	RB1, ATF2, GMEB1, SPI1, LDB1, TSHZ1, ETS1, ETS2, ELK3, ELK4, BRIP1, NFKBIZ, ZNF367, BRD3, BRD2, PRKCB, RFX2, ETV3, FLI1, ETV5, NFKB2, RUNX1, ELF1, TFAP4, MAFB, SP2, TAL1, WT1, MAFG, IRF5, MAFK, ZNF710, NFE2L1	1219	185	8994	1.31611	1	1	1
turquoise	GOTERM_BP_DIRECT	GO:0051017~actin filament bundle assembly	6	0.327332	0.0853776	EPS8, MYO1B, BAIAP2L1, SWAP70, LCP1, PLS1	1219	18	8994	2.45939	1	1	1
turquoise	GOTERM_BP_DIRECT	GO:0045662~negative regulation of myoblast differentiation	5	0.272777	0.0875625	NOTCH1, ID3, ANKRD2, DLL1, TBX3	1219	13	8994	2.83776	1	1	1
turquoise	GOTERM_BP_DIRECT	GO:0060412~ventricular septum morphogenesis	5	0.272777	0.0875625	NOTCH1, WNT11, PITX2, TBX3, TGFBR2	1219	13	8994	2.83776	1	1	1
turquoise	GOTERM_BP_DIRECT	GO:0002755~MyD88-dependent toll-like receptor signaling pathway	5	0.272777	0.0875625	TLR1A, TLR7, TLR15, TLR4, RELA	1219	13	8994	2.83776	1	1	1
turquoise	GOTERM_BP_DIRECT	GO:0043029~T cell homeostasis	5	0.272777	0.0875625	GPR174, P2RX7, SLC46A2, NCKAP1L, FADD	1219	13	8994	2.83776	1	1	1
turquoise	GOTERM_BP_DIRECT	GO:0051276~chromosome organization	5	0.272777	0.0875625	SMCHD1, RAD54L, BRCA2, SMC4, GEM	1219	13	8994	2.83776	1	1	1
turquoise	GOTERM_BP_DIRECT	GO:0071801~regulation of podosome assembly	3	0.163666	0.0911374	BLK, HCK, SRC	1219	4	8994	5.53363	1	1	1
turquoise	GOTERM_BP_DIRECT	GO:0045730~respiratory burst	3	0.163666	0.0911374	NCF1, SLC11A1, CYBB	1219	4	8994	5.53363	1	1	1
turquoise	GOTERM_BP_DIRECT	GO:0032481~positive regulation of type I interferon production	3	0.163666	0.0911374	SYK, PLCG2, TMEM173	1219	4	8994	5.53363	1	1	1
turquoise	GOTERM_BP_DIRECT	GO:0071803~positive regulation of podosome assembly	3	0.163666	0.0911374	MAPK9, SRC, LCP1	1219	4	8994	5.53363	1	1	1
turquoise	GOTERM_BP_DIRECT	GO:0045444~fat cell differentiation	10	0.545554	0.0939613	BBS2, ATF2, RNASEL, STEAP4, ADGRF5, CBY1, EP300, BBS9, OSBPL11, PIAS1	1219	41	8994	1.79956	1	1	1
yellow	GOTERM_BP_DIRECT	GO:0051301~cell division	17	2.68562	2.40487e-07	CENPT, CENPW, NDE1, CDCA9, NDC80, NCAPH, SMC2, CCNB3, CCNA2, CCNB2, DSN1, KIF18B, NUF2, CDK1, BIRC5, NCAPD2, ITGB3BP	431	73	8994	4.85961	0.000407783	0.000407626	0.000406664
yellow	GOTERM_BP_DIRECT	GO:0007059~chromosome segregation	11	1.73776	4.65709e-06	TOP2A, DSN1, INCENP, NDE1, CENPN, NEK2, KIF11, BRCA1, KNSTRN, NDC80, SPC25	431	36	8994	6.37626	0.00786733	0.00394688	0.00393757
yellow	GOTERM_BP_DIRECT	GO:0006270~DNA replication initiation	7	1.10585	3.99212e-05	CCNE2, MCM3, MCM4, MCM10, MCM5, MCM6, MCM2	431	15	8994	9.73828	0.0654663	0.0225555	0.0225022
yellow	GOTERM_BP_DIRECT	GO:0006268~DNA unwinding involved in DNA replication	5	0.789889	7.15856e-05	TOP2A, RAD51, MCM4, MCM6, MCM2	431	6	8994	17.3898	0.114332	0.0303344	0.0302628
yellow	GOTERM_BP_DIRECT	GO:0006260~DNA replication	11	1.73776	0.000145754	TOP2A, GINS1, PIF1, CHAF1B, RFC3, RRM1, BLM, NUP98, DNA2, POLE, TICRR	431	52	8994	4.41433	0.219028	0.0494106	0.049294
yellow	GOTERM_BP_DIRECT	GO:0000070~mitotic sister chromatid segregation	6	0.947867	0.00022824	KIF18A, DSN1, KIF18B, NEK2, CDCA9, MAD2L1	431	13	8994	9.63127	0.321004	0.0644779	0.0643257
yellow	GOTERM_BP_DIRECT	GO:0007076~mitotic chromosome condensation	5	0.789889	0.000535791	NUSAP1, NCAPD2, NCAPD3, NCAPH, SMC2	431	9	8994	11.5932	0.597051	0.129738	0.129432
yellow	GOTERM_BP_DIRECT	GO:0007018~microtubule-based movement	9	1.4218	0.000846876	CENPE, KIF18A, KIF18B, KIF4A, KIF24, KIF2C, KIF23, KIF11, KIF15	431	43	8994	4.36767	0.762339	0.179432	0.179008
yellow	GOTERM_BP_DIRECT	GO:0007067~mitotic nuclear division	10	1.57978	0.00139712	CENPT, CCNA2, CCNB2, CENPW, INCENP, NUF2, CDK1, NUSAP1, CENPN, ITGB3BP	431	57	8994	3.66101	0.906629	0.263125	0.262504
yellow	GOTERM_BP_DIRECT	GO:0032508~DNA duplex unwinding	6	0.947867	0.00162495	PIF1, GINS2, BLM, MCM3, NBN, DNA2	431	19	8994	6.58982	0.936591	0.275429	0.274779
yellow	GOTERM_BP_DIRECT	GO:0000281~mitotic cytokinesis	5	0.789889	0.00351638	ANLN, NUSAP1, KIF23, MYH10, CEP55	431	14	8994	7.45277	0.997457	0.541842	0.540563
yellow	GOTERM_BP_DIRECT	GO:0006281~DNA repair	12	1.89573	0.00393289	ZRANB3, PIF1, CHAF1B, BLM, RAD51, PARPBP, EME1, EXO1, FANCC, NBN, HINFP, RAD54B	431	91	8994	2.75179	0.998748	0.555521	0.55421
yellow	GOTERM_BP_DIRECT	GO:0007094~mitotic spindle assembly checkpoint	4	0.631912	0.00507541	BUB1B, BUB1, MAD1L1, MAD2L1	431	8	8994	10.4339	0.999821	0.661756	0.660194
yellow	GOTERM_BP_DIRECT	GO:0034508~centromere complex assembly	3	0.473934	0.00662499	CENPI, CENPN, CENPO	431	3	8994	20.8677	0.999987	0.802097	0.800204
yellow	GOTERM_BP_DIRECT	GO:0010628~positive regulation of gene expression	14	2.21169	0.00806711	ITGB3, EPHX2, NTRK3, FN1, HMGA2, ACTA2, CNN2, MAPK11, FGF9, RPS6KA2, ID2, ID1, PLP1, EZR	431	128	8994	2.28241	0.999999	0.911584	0.909433
yellow	GOTERM_BP_DIRECT	GO:0071479~cellular response to ionizing radiation	5	0.789889	0.00923695	NET1, BLM, RAD51, ECT2, RHNO1	431	18	8994	5.7966	1	0.953424	0.951174
yellow	GOTERM_BP_DIRECT	GO:0007019~microtubule depolymerization	4	0.631912	0.0101249	KIF18A, KIF18B, KIF24, KIF2C	431	10	8994	8.3471	1	0.953424	0.951174
yellow	GOTERM_BP_DIRECT	GO:0009725~response to hormone	4	0.631912	0.0101249	LYN, SRF, HCLS1, STEAP2	431	10	8994	8.3471	1	0.953424	0.951174
yellow	GOTERM_BP_DIRECT	GO:0051304~chromosome separation	3	0.473934	0.0128312	NCAPD2, TTK, NCAPD3	431	4	8994	15.6508	1	1	0.998229
yellow	GOTERM_BP_DIRECT	GO:0051988~regulation of attachment of spindle microtubules to kinetochore	3	0.473934	0.0128312	NEK2, ECT2, KNSTRN	431	4	8994	15.6508	1	1	0.998229
yellow	GOTERM_BP_DIRECT	GO:0006302~double-strand break repair	6	0.947867	0.0129273	PARP3, EME1, SMARCA5, NBN, TRIP13, PARP9	431	30	8994	4.17355	1	1	0.998229
yellow	GOTERM_BP_DIRECT	GO:0007229~integrin-mediated signaling pathway	7	1.10585	0.0174349	SEMA7A, ITGA4, ITGA3, ITGB3, ITGA1, PTK2B, TSPAN32	431	44	8994	3.31987	1	1	0.998229
yellow	GOTERM_BP_DIRECT	GO:0090307~mitotic spindle assembly	5	0.789889	0.0189952	TPX2, BIRC5, NEK2, KIF11, BIRC2	431	22	8994	4.74267	1	1	0.998229
yellow	GOTERM_BP_DIRECT	GO:0045747~positive regulation of Notch signaling pathway	5	0.789889	0.0189952	JAG2, TSPAN15, TSPAN33, TP63, FGF10	431	22	8994	4.74267	1	1	0.998229
yellow	GOTERM_BP_DIRECT	GO:0010032~meiotic chromosome condensation	3	0.473934	0.0207122	NCAPD2, NCAPD3, SMC2	431	5	8994	12.5206	1	1	0.998229
yellow	GOTERM_BP_DIRECT	GO:0007100~mitotic centrosome separation	3	0.473934	0.0207122	NDE1, KIF11, AURKA	431	5	8994	12.5206	1	1	0.998229
yellow	GOTERM_BP_DIRECT	GO:0051315~attachment of mitotic spindle microtubules to kinetochore	3	0.473934	0.0207122	CENPE, NDC80, MAD1L1	431	5	8994	12.5206	1	1	0.998229
yellow	GOTERM_BP_DIRECT	GO:1900264~positive regulation of DNA-directed DNA polymerase activity	3	0.473934	0.0207122	RFC3, DSCC1, CHTF18	431	5	8994	12.5206	1	1	0.998229
yellow	GOTERM_BP_DIRECT	GO:0007093~mitotic cell cycle checkpoint	4	0.631912	0.0216901	ZWILCH, MAD2L1BP, TTK, NBN	431	13	8994	6.42085	1	1	0.998229
yellow	GOTERM_BP_DIRECT	GO:0016477~cell migration	10	1.57978	0.0332433	LYN, DEPDC1B, PSTPIP2, NDE1, FN1, ELMO1, SDC1, SORBS2, SRGAP1, PTPRF	431	93	8994	2.24384	1	1	0.998229
yellow	GOTERM_BP_DIRECT	GO:0000278~mitotic cell cycle	4	0.631912	0.0382069	CENPF, NEK4, PPP2R2C, PPP2R2B	431	16	8994	5.21694	1	1	0.998229
yellow	GOTERM_BP_DIRECT	GO:0035987~endodermal cell differentiation	4	0.631912	0.0382069	COL4A2, ITGA4, FN1, MMP9	431	16	8994	5.21694	1	1	0.998229
yellow	GOTERM_BP_DIRECT	GO:0000724~double-strand break repair via homologous recombination	7	1.10585	0.0397013	BLM, RAD51, SFR1, CDK1, NBN, BRCA1, RAD54B	431	53	8994	2.75612	1	1	0.998229
yellow	GOTERM_BP_DIRECT	GO:0030949~positive regulation of vascular endothelial growth factor receptor signaling pathway	3	0.473934	0.040817	FLT1, FGF9, FGF10	431	7	8994	8.94332	1	1	0.998229
yellow	GOTERM_BP_DIRECT	GO:0010389~regulation of G2/M transition of mitotic cell cycle	3	0.473934	0.040817	CCNB3, CCNA2, CENPF	431	7	8994	8.94332	1	1	0.998229
yellow	GOTERM_BP_DIRECT	GO:0051145~smooth muscle cell differentiation	3	0.473934	0.040817	MYOCD, TMEM204, FGF10	431	7	8994	8.94332	1	1	0.998229
yellow	GOTERM_BP_DIRECT	GO:0042060~wound healing	5	0.789889	0.0425127	CNN2, FN1, SDC1, AQP1, FGF10	431	28	8994	3.72638	1	1	0.998229
yellow	GOTERM_BP_DIRECT	GO:0000723~telomere maintenance	4	0.631912	0.0447953	PIF1, PARP3, NBN, TERF1	431	17	8994	4.91006	1	1	0.998229
yellow	GOTERM_BP_DIRECT	GO:0007049~cell cycle	6	0.947867	0.0485299	CCNB3, STK10, CHAF1B, STRADA, MCM3, MAPK6	431	42	8994	2.98111	1	1	0.998229
yellow	GOTERM_BP_DIRECT	GO:0032147~activation of protein kinase activity	4	0.631912	0.051907	TPX2, STRADA, CLSPN, ECT2	431	18	8994	4.63728	1	1	0.998229
yellow	GOTERM_BP_DIRECT	GO:0048469~cell maturation	4	0.631912	0.059527	SOX18, ID2, PLP1, SOX10	431	19	8994	4.39321	1	1	0.998229
yellow	GOTERM_BP_DIRECT	GO:0032757~positive regulation of interleukin-8 production	3	0.473934	0.0656981	AFAP1L2, ADIPOQ, TLR3	431	9	8994	6.95592	1	1	0.998229
yellow	GOTERM_BP_DIRECT	GO:0051382~kinetochore assembly	3	0.473934	0.0656981	CENPT, CENPW, CENPH	431	9	8994	6.95592	1	1	0.998229
yellow	GOTERM_BP_DIRECT	GO:0070301~cellular response to hydrogen peroxide	4	0.631912	0.0676383	NET1, ECT2, EZH2, NFE2L2	431	20	8994	4.17355	1	1	0.998229
yellow	GOTERM_BP_DIRECT	GO:0045893~positive regulation of transcription, DNA-templated	15	2.36967	0.0686251	AFAP1L2, BLM, NEK4, TESC, FZD7, HMGA1, TFEB, SMARCA5, HINFP, MED24, LBH, SFR1, ID2, CDK2, NFE2L2	431	189	8994	1.65617	1	1	0.998229
yellow	GOTERM_BP_DIRECT	GO:0006606~protein import into nucleus	5	0.789889	0.07066	NUP214, NUP107, FGF9, NUP98, KPNA2	431	33	8994	3.16178	1	1	0.998229
yellow	GOTERM_BP_DIRECT	GO:0000086~G2/M transition of mitotic cell cycle	4	0.631912	0.076222	KHDRBS1, CDK1, BIRC5, FOXM1	431	21	8994	3.97481	1	1	0.998229
yellow	GOTERM_BP_DIRECT	GO:0043547~positive regulation of GTPase activity	7	1.10585	0.0794494	RAP1GAP2, DEPDC1B, ARHGAP19, THY1, ARHGAP26, ARHGAP15, EZH2	431	63	8994	2.31864	1	1	0.998229
yellow	GOTERM_BP_DIRECT	GO:0000079~regulation of cyclin-dependent protein serine/threonine kinase activity	3	0.473934	0.0795915	CCNB3, CCNA2, BLM	431	10	8994	6.26032	1	1	0.998229
yellow	GOTERM_BP_DIRECT	GO:0008344~adult locomotory behavior	5	0.789889	0.0840329	CSTB, ID2, SNCG, TSHR, SNCA	431	35	8994	2.98111	1	1	0.998229
yellow	GOTERM_BP_DIRECT	GO:0006284~base-excision repair	4	0.631912	0.0852578	FEN1, NEIL3, LIG1, DNA2	431	22	8994	3.79414	1	1	0.998229
yellow	GOTERM_BP_DIRECT	GO:0030263~apoptotic chromosome condensation	2	0.315956	0.0933386	TOP2A, CASP6	431	2	8994	20.8677	1	1	0.998229
yellow	GOTERM_BP_DIRECT	GO:0007044~cell-substrate junction assembly	2	0.315956	0.0933386	ITGB3, FN1	431	2	8994	20.8677	1	1	0.998229
yellow	GOTERM_BP_DIRECT	GO:0000973~posttranscriptional tethering of RNA polymerase II gene DNA at nuclear periphery	2	0.315956	0.0933386	NUP107, NUP98	431	2	8994	20.8677	1	1	0.998229
yellow	GOTERM_BP_DIRECT	GO:0048807~female genitalia morphogenesis	2	0.315956	0.0933386	TP63, FGF10	431	2	8994	20.8677	1	1	0.998229
yellow	GOTERM_BP_DIRECT	GO:0043137~DNA replication, removal of RNA primer	2	0.315956	0.0933386	FEN1, DNA2	431	2	8994	20.8677	1	1	0.998229
yellow	GOTERM_BP_DIRECT	GO:0060959~cardiac neuron development	2	0.315956	0.0933386	ID2, SOX10	431	2	8994	20.8677	1	1	0.998229
yellow	GOTERM_BP_DIRECT	GO:0072757~cellular response to camptothecin	2	0.315956	0.0933386	BLM, RAD51	431	2	8994	20.8677	1	1	0.998229
yellow	GOTERM_BP_DIRECT	GO:0048557~embryonic digestive tract morphogenesis	3	0.473934	0.0942931	ID2, RBPMS2, FGF10	431	11	8994	5.6912	1	1	0.998229
yellow	GOTERM_BP_DIRECT	GO:0007095~mitotic G2 DNA damage checkpoint	3	0.473934	0.0942931	BLM, CDK1, NBN	431	11	8994	5.6912	1	1	0.998229
yellow	GOTERM_BP_DIRECT	GO:0042310~vasoconstriction	3	0.473934	0.0942931	EDNRB, HTR7, HTR7L	431	11	8994	5.6912	1	1	0.998229
yellow	GOTERM_BP_DIRECT	GO:0008360~regulation of cell shape	7	1.10585	0.0945706	DMTN, FN1, PTK2B, VRK1, EZR, ARHGAP15, MYH10	431	66	8994	2.21325	1	1	0.998229
yellow	GOTERM_BP_DIRECT	GO:0048565~digestive tract development	4	0.631912	0.0947242	MYOCD, HRH2, GATA6, RBPMS2	431	23	8994	3.62917	1	1	0.998229
yellow	GOTERM_BP_DIRECT	GO:0000910~cytokinesis	4	0.631912	0.0947242	INCENP, BIRC5, ECT2, CIT	431	23	8994	3.62917	1	1	0.998229

## Sheet: KEGG
	Category	Term	Count	%	PValue	Genes	List Total	Pop Hits	Pop Total	Fold Enrichment	Bonferroni	Benjamini	FDR
black	KEGG_PATHWAY	bta05340:Primary immunodeficiency	5	0.0636456	7.06749e-06	CD40LG, CD8A, ICOS, CD3E, CD3D	28	36	7550	37.4504	0.000536987	0.000544197	0.000522994
black	KEGG_PATHWAY	bta04660:T cell receptor signaling pathway	6	0.0763747	2.99212e-05	CD40LG, CD8A, CD28, ICOS, CD3E, CD3D	28	105	7550	15.4082	0.00227146	0.00115197	0.00110709
black	KEGG_PATHWAY	bta04672:Intestinal immune network for IgA production	4	0.0509165	0.000945453	CD40LG, CD28, CXCR4, ICOS	28	55	7550	19.6104	0.0693653	0.0242666	0.0233212
black	KEGG_PATHWAY	bta04640:Hematopoietic cell lineage	4	0.0509165	0.00414445	CD8A, CD5, CD3E, CD3D	28	92	7550	11.7236	0.270672	0.0797806	0.0766722
black	KEGG_PATHWAY	bta04060:Cytokine-cytokine receptor interaction	5	0.0636456	0.00704199	CD40LG, TNFRSF9, TNFRSF18, CXCR4, CCL19	28	218	7550	6.18447	0.41555	0.108447	0.104221
black	KEGG_PATHWAY	bta05200:Pathways in cancer	6	0.0763747	0.0122495	ARNT2, LPAR5, TRAF5, LEF1, E2F1, CXCR4	28	398	7550	4.06497	0.608087	0.157202	0.151078
black	KEGG_PATHWAY	bta04514:Cell adhesion molecules (CAMs)	4	0.0509165	0.0170073	CD40LG, CD8A, CD28, ICOS	28	154	7550	7.00371	0.728466	0.18708	0.179791
black	KEGG_PATHWAY	bta04064:NF-kappa B signaling pathway	3	0.0381874	0.0414959	CD40LG, TRAF5, CCL19	28	91	7550	8.88932	0.960085	0.399398	0.383838
black	KEGG_PATHWAY	bta05166:HTLV-I infection	4	0.0509165	0.0685051	MYB, E2F1, CD3E, CD3D	28	267	7550	4.03959	0.995453	0.586099	0.563264
black	KEGG_PATHWAY	bta05162:Measles	3	0.0381874	0.0886825	CD28, CD3E, CD3D	28	140	7550	5.77806	0.999139	0.682856	0.656251
blue	KEGG_PATHWAY	gga04010:MAPK signaling pathway	18	2.44898	0.0211038	MAP2K4, DUSP5, NTRK2, MEF2C, JUN, HSPB1, NFATC1, FOS, GNG12, DUSP8, MAPK14, MAPK8IP3, PAK1, MAPKAPK3, RASA2, AKT1, PTPN7, CACNG2	206	211	4324	1.79064	0.930484	1	1
blue	KEGG_PATHWAY	gga01130:Biosynthesis of antibiotics	15	2.04082	0.0484337	GCDH, PDHA1, TPI1, AADAT, SHMT1, AK2, AK3, NME5, PAPSS2, ALDH3A2, PFKL, UGP2, SC5D, HAO2, GART	206	182	4324	1.72997	0.997982	1	1
blue	KEGG_PATHWAY	gga04144:Endocytosis	17	2.31293	0.0542386	SMURF2, SMURF1, ARAP2, YF5, VPS26B, ARFGAP3, PRKCZ, IGF2R, RHOA, RAB11A, DNM3, EHD3, RAB11FIP1, RAB31, PSD2, IL2RA, LDLRAP1	206	219	4324	1.62938	0.999061	1	1
blue	KEGG_PATHWAY	gga04141:Protein processing in endoplasmic reticulum	12	1.63265	0.0843309	LMAN1, XBP1, SEC23A, HSP90AB1, SAR1A, DAD1, DERL3, SEC61G, EIF2S1, SEC31B, TXNDC5, PDIA4	206	146	4324	1.72523	0.999984	1	1
brown	KEGG_PATHWAY	gga04510:Focal adhesion	17	2.64386	0.0159411	VAV3, PIK3R1, MYLK3, PTK2, THBS4, IGF1R, COL3A1, COL1A2, COL5A1, PDGFD, COL6A1, ITGA11, COL5A2, AKT3, COL6A3, MET, MYL9	211	184	4324	1.89336	0.874189	1	1
brown	KEGG_PATHWAY	gga00770:Pantothenate and CoA biosynthesis	4	0.622084	0.0333372	DPYD, GADL1, ENPP3, BCAT1	211	15	4324	5.46477	0.987397	1	1
brown	KEGG_PATHWAY	gga04931:Insulin resistance	10	1.55521	0.0420925	NFKBIA, SOCS3, SREBF1, RPS6KA6, TBC1D4, GFPT2, AKT3, SLC27A6, PIK3R1, OGT	211	96	4324	2.13468	0.996103	1	1
brown	KEGG_PATHWAY	gga00051:Fructose and mannose metabolism	5	0.777605	0.0550796	PFKFB4, PFKFB3, GMDS, GMPPA, SORD	211	30	4324	3.41548	0.99933	1	1
brown	KEGG_PATHWAY	gga04512:ECM-receptor interaction	8	1.24417	0.0623462	COL3A1, COL1A2, COL5A1, COL5A2, COL6A1, ITGA11, COL6A3, THBS4	211	73	4324	2.2458	0.999753	1	1
brown	KEGG_PATHWAY	gga03050:Proteasome	5	0.777605	0.094824	PSMA6, PSMA2, PSMB3, PSME3, PSME4	211	36	4324	2.84623	0.999997	1	1
green	KEGG_PATHWAY	gga03320:PPAR signaling pathway	7	2.10843	0.00894883	SCP2, SCD, ILK, APOC3, LPL, CD36, PPARA	134	59	4324	3.82848	0.614358	0.566467	0.566467
green	KEGG_PATHWAY	gga00280:Valine, leucine and isoleucine degradation	6	1.80723	0.0105882	IVD, MCCC1, AOX1, DLD, HSD17B10, ACAT1	134	44	4324	4.40027	0.676427	0.566467	0.566467
green	KEGG_PATHWAY	gga01130:Biosynthesis of antibiotics	11	3.31325	0.0521777	LDHB, ADSL, GLDC, ODC1, AKR1A1, PGM3, PGD, DLD, HSD17B10, ASS1, ACAT1	134	182	4324	1.9503	0.996588	1	1
green	KEGG_PATHWAY	gga01100:Metabolic pathways	42	12.6506	0.0547599	DGKE, CHPF, GLDC, HDC, DPYS, GALNT18, ODC1, HSD17B10, ACAT1, LDHB, SCP2, UROD, IMPA2, CYP11A1, HYAL2, COX3, AOX1, NT5M, UPP1, PIP5K1C, MGAT2, ADSL, GALNT1, MCCC1, AKR1A1, ND4L, CTPS1, PGD, ASS1, ETNPPL, DCTD, PHOSPHO1, POLR3B, IVD, DGKQ, STT3A, ALPL, CYTB, ND3, PLCD3, DLD, ND5	134	1059	4324	1.27978	0.997445	1	1
green	KEGG_PATHWAY	gga04350:TGF-beta signaling pathway	6	1.80723	0.0761662	TFDP1, CHRD, SMAD6, BMP7, LTBP1, BMP6	134	74	4324	2.61638	0.999775	1	1
green	KEGG_PATHWAY	gga04141:Protein processing in endoplasmic reticulum	9	2.71084	0.0790902	PDIA3, SEC61A1, HSP90AA1, HSPH1, ERP29, BCL2, STT3A, TRAF2, SEC31A	134	146	4324	1.98916	0.999839	1	1
green	KEGG_PATHWAY	gga00620:Pyruvate metabolism	4	1.20482	0.0852706	LDHB, GLO1, DLD, ACAT1	134	34	4324	3.79631	0.999921	1	1
magenta	KEGG_PATHWAY	gga04530:Tight junction	3	7.89474	0.00604726	ACTN2, MYH1C, MYH1B	8	76	4324	21.3355	0.119599	0.13304	0.13304
red	KEGG_PATHWAY	hsa03008:Ribosome biogenesis in eukaryotes	3	0.0241526	0.0422293	UTP15, WDR36, NOL6	27	87	6879	8.78544	0.914511	1	1
red	KEGG_PATHWAY	hsa04142:Lysosome	3	0.0241526	0.075832	CLTA, AP3B1, ARSB	27	121	6879	6.3168	0.988836	1	1
red	KEGG_PATHWAY	hsa04120:Ubiquitin mediated proteolysis	3	0.0241526	0.0938357	UBE2R2, FBXO4, ERCC8	27	137	6879	5.57908	0.996363	1	1
turquoise	KEGG_PATHWAY	gga03010:Ribosome	44	2.40044	9.44496e-10	RPL5, RPL30, RPL32, RPLP1, RPL34, RPLP0, MRPL17, RPL8, RPL10A, RPL9, RPL7, RPS15, RPS4X, RPS14, RPS17, RPS16, MRPL1, RPL14, RPL35, RPLP2, RPL38, RPL15, RPS2, RPL37, RPS10, RPL17, RPS13, RPS12, RPS7, RPL21, RPS8, RPS6, RPL22, RPL23A, RPS25, RPL27A, RPL37A, RPL24, RPS20, RPL27, RPL29, RPS21, UBA52, RPS24	618	118	4324	2.60896	1.37896e-07	1.38841e-07	1.37896e-07
turquoise	KEGG_PATHWAY	gga04142:Lysosome	32	1.74577	9.17788e-05	HEXB, TCIRG1, NAGPA, LITAF, LIPA, CTSS, SGSH, CLN5, AP3M2, GGA3, LAMP1, CTSH, AP3S1, CTSD, CTSC, ATP6V0A1, CTSB, CTSA, ARSA, DNASE2B, SLC11A1, LAPTM5, AP1B1, NAGA, MCOLN1, AP3B2, PLA2G15, GLB1, NPC2, ATP6V0D1, ATP6V0D2, ATP6V0C	618	110	4324	2.03542	0.0133109	0.00674574	0.00669985
turquoise	KEGG_PATHWAY	gga04620:Toll-like receptor signaling pathway	24	1.30933	0.000944018	CD86, MAP2K3, CD40, STAT1, CD80, TLR1A, PIK3CD, LY96, MAPK12, RELA, PIK3R5, MAPK13, MAPK9, CASP8, IL1B, CCL4, MAPK1, TLR7, RIPK1, IRF5, FADD, TAB1, TLR4, IFNAR1	618	83	4324	2.02316	0.128807	0.0462569	0.0459422
turquoise	KEGG_PATHWAY	gga04210:Apoptosis	16	0.872886	0.00568837	DFFB, TRADD, PIK3CD, TNFRSF10B, RELA, PIK3R5, CASP9, CASP7, CASP8, CASP10, FAS, RIPK1, CAPN1, FADD, BID, MAP3K14	618	53	4324	2.11223	0.565202	0.155757	0.154697
turquoise	KEGG_PATHWAY	gga00100:Steroid biosynthesis	8	0.436443	0.00616332	SQLE, NSDHL, CYP51A1, MSMO1, CEL, LSS, LIPA, FDFT1	618	17	4324	3.29259	0.594498	0.155757	0.154697
turquoise	KEGG_PATHWAY	gga05164:Influenza A	30	1.63666	0.00635741	ATF2, RNASEL, PIK3CD, RELA, ACTG1, PIK3R5, CASP9, IFIH1, MAPK9, MAPK1, EP300, MAP2K3, HSPA8, CREBBP, RSAD2, STAT1, MX1, EIF2AK2, TNFRSF10B, TYK2, TMPRSS13, MAPK12, MAPK13, MAVS, HNRNPUL1, IL1B, FAS, TLR7, TLR4, IFNAR1	618	128	4324	1.63987	0.605898	0.155757	0.154697
turquoise	KEGG_PATHWAY	gga04621:NOD-like receptor signaling pathway	13	0.70922	0.00782996	RIPK2, CARD9, TNFAIP3, NOD1, MAPK12, RELA, MAPK13, MAPK9, PSTPIP1, CASP8, IL1B, MAPK1, TAB1	618	40	4324	2.27395	0.682625	0.164429	0.163311
turquoise	KEGG_PATHWAY	gga04145:Phagosome	26	1.41844	0.0357517	ATP6V1A, SCARB1, ITGB5, NCF1, NCF2, NCF4, ITGB2, TCIRG1, CTSS, ACTG1, C3, LAMP1, TUBB1, ATP6V0A1, ATP6V1C2, BF1, BF2, MARCO, HGS, ATP6V1B2, PIK3C3, RAB7B, ATP6V0D1, TLR4, ATP6V0D2, ATP6V0C	618	122	4324	1.49111	0.995084	0.656938	0.652469
turquoise	KEGG_PATHWAY	gga04330:Notch signaling pathway	12	0.654664	0.040762	LFNG, NOTCH2, CREBBP, NCSTN, NOTCH1, JAG1, DTX3L, HDAC1, MFNG, EP300, DLL1, HES4	618	44	4324	1.90821	0.997703	0.665779	0.66125
turquoise	KEGG_PATHWAY	gga04370:VEGF signaling pathway	14	0.763775	0.0542629	PRKCB, SRC, SPHK1, PLA2G4A, PIK3CD, PTGS2, MAPK12, PIK3R5, MAPK13, CASP9, RAC2, PLCG2, KDR, MAPK1	618	57	4324	1.7185	0.99971	0.797664	0.792238
turquoise	KEGG_PATHWAY	gga03460:Fanconi anemia pathway	12	0.654664	0.0710015	BRIP1, RAD51C, SLX4, FANCL, EME2, UBE2T, RPA1, BRCA2, MLH1, ATRIP, FANCG, HES4	618	48	4324	1.74919	0.999979	0.948838	0.942384
turquoise	KEGG_PATHWAY	gga04622:RIG-I-like receptor signaling pathway	13	0.70922	0.0833659	MAP3K1, TRADD, TMEM173, MAPK12, RELA, MAPK13, IFIH1, MAPK9, MAVS, CASP8, CASP10, RIPK1, FADD	618	55	4324	1.65378	0.999997	0.96805	0.961464
turquoise	KEGG_PATHWAY	gga04115:p53 signaling pathway	14	0.763775	0.0856098	CDKN1A, STEAP3, GADD45B, IGFBP3, DDB2, CASP9, CCND3, CASP8, SESN1, CHEK2, SESN2, FAS, PMAIP1, BID	618	61	4324	1.60581	0.999998	0.96805	0.961464
turquoise	KEGG_PATHWAY	gga04520:Adherens junction	15	0.818331	0.0961894	CREBBP, SRC, LMO7, SORBS1, ACTG1, TGFBR2, TJP1, PTPRB, SNAI1, RAC2, MAPK1, EP300, PTPN6, WASF2, WASF3	618	68	4324	1.5434	1	1	1
yellow	KEGG_PATHWAY	gga04110:Cell cycle	23	3.63349	2.09005e-08	PLK1, BUB1B, TTK, CDC6, CCNB3, CCNA2, CDC20, CCNB2, CDC45, RBL1, CCNE2, ESPL1, ORC1, CDK2, CDK1, MCM3, MCM4, MCM5, MCM6, BUB1, MAD1L1, MAD2L1, MCM2	223	110	4324	4.0543	2.52896e-06	2.54986e-06	2.48716e-06
yellow	KEGG_PATHWAY	gga03030:DNA replication	11	1.73776	1.26309e-06	PRIM2, FEN1, RFC3, LIG1, MCM3, MCM4, MCM5, MCM6, DNA2, POLE, MCM2	223	30	4324	7.10972	0.000152822	7.70484e-05	7.51537e-05
yellow	KEGG_PATHWAY	gga04512:ECM-receptor interaction	13	2.05371	0.000282342	ITGA4, ITGA3, ITGB3, ITGA1, LAMB4, FN1, HMMR, THBS2, GP9, COL4A2, COL4A1, SDC1, CD44	223	73	4324	3.45304	0.0335911	0.0114819	0.0111996
yellow	KEGG_PATHWAY	gga04115:p53 signaling pathway	11	1.73776	0.000930386	CCNB3, CCNB2, APAF1, CCNE2, CCNG1, CDK2, PERP2, CDK1, CYCS, GTSE1, TP73	223	61	4324	3.49658	0.106518	0.0283768	0.027679
yellow	KEGG_PATHWAY	gga04914:Progesterone-mediated oocyte maturation	11	1.73776	0.00455724	CCNB3, CCNA2, MAPK11, CCNB2, RPS6KA2, PLK1, CDK2, CDK1, BUB1, MAD1L1, MAD2L1	223	75	4324	2.84389	0.424598	0.109422	0.106731
yellow	KEGG_PATHWAY	gga04114:Oocyte meiosis	12	1.89573	0.00538142	CDC20, CCNB2, CCNE2, ESPL1, RPS6KA2, PLK1, CDK2, CDK1, BUB1, CAMK2G, AURKA, MAD2L1	223	89	4324	2.6144	0.479471	0.109422	0.106731
yellow	KEGG_PATHWAY	gga03440:Homologous recombination	6	0.947867	0.00779005	RAD52, BLM, RAD51, EME1, NBN, RAD54B	223	25	4324	4.65363	0.61182	0.13577	0.132431
yellow	KEGG_PATHWAY	gga04530:Tight junction	10	1.57978	0.0149149	CLDN5, PPP2R2C, PPP2R2B, ACTN1, CLDN19, HCLS1, AMOTL1, YBX3, MYH10, TJP2	223	76	4324	2.55133	0.837698	0.227452	0.221859
yellow	KEGG_PATHWAY	gga03460:Fanconi anemia pathway	7	1.10585	0.0345632	BLM, RAD51, EME1, FANCA, FAAP24, FANCC, BRCA1	223	48	4324	2.82773	0.985823	0.468524	0.457003
yellow	KEGG_PATHWAY	gga00480:Glutathione metabolism	6	0.947867	0.0429702	GGT5, RRM1, GSTA3, GSS, ANPEP, MGST2	223	38	4324	3.0616	0.99508	0.524237	0.511346
yellow	KEGG_PATHWAY	gga03410:Base excision repair	5	0.789889	0.052591	FEN1, NEIL3, PARP3, LIG1, POLE	223	28	4324	3.46252	0.998551	0.583282	0.568939
yellow	KEGG_PATHWAY	gga00240:Pyrimidine metabolism	9	1.4218	0.072417	PRIM2, DGUOK, NT5C3B, DTYMK, RRM1, TK1, UPB1, POLE, DCK	223	86	4324	2.0292	0.999888	0.73624	0.718136

## Sheet: black
Category	Term	Count	%	PValue	Genes	List Total	Pop Hits	Pop Total	Fold Enrichment	Bonferroni	Benjamini	FDR
GOTERM_CC_DIRECT	GO:0009897~external side of plasma membrane	8	0.101833	2.30853e-07	CD40LG, CD8A, CD5, TNFRSF9, TNFRSF18, CD28, ICOS, CD3E	44	157	15461	17.905	1.52362e-05	1.52363e-05	1.52363e-05
KEGG_PATHWAY	bta05340:Primary immunodeficiency	5	0.0636456	7.06749e-06	CD40LG, CD8A, ICOS, CD3E, CD3D	28	36	7550	37.4504	0.000536987	0.000544197	0.000522994
GOTERM_BP_DIRECT	GO:0032753~positive regulation of interleukin-4 production	4	0.0509165	9.22715e-06	CD40LG, CD28, GATA3, CD3E	40	15	13824	92.16	0.00367488	0.00367241	0.00366318
KEGG_PATHWAY	bta04660:T cell receptor signaling pathway	6	0.0763747	2.99212e-05	CD40LG, CD8A, CD28, ICOS, CD3E, CD3D	28	105	7550	15.4082	0.00227146	0.00115197	0.00110709
GOTERM_BP_DIRECT	GO:0006338~chromatin remodeling	4	0.0509165	0.000416962	SATB1, MYB, HMGB2, GATA3	40	52	13824	26.5846	0.153295	0.0829754	0.0827669
KEGG_PATHWAY	bta04672:Intestinal immune network for IgA production	4	0.0509165	0.000945453	CD40LG, CD28, CXCR4, ICOS	28	55	7550	19.6104	0.0693653	0.0242666	0.0233212
GOTERM_BP_DIRECT	GO:0031295~T cell costimulation	3	0.0381874	0.00115321	CD5, CD28, CD3E	40	18	13824	57.6	0.368966	0.152992	0.152608
GOTERM_CC_DIRECT	GO:0001772~immunological synapse	3	0.0381874	0.00292478	CD28, RHOH, CD3E	44	29	15461	36.3503	0.17578	0.0965176	0.0965176
KEGG_PATHWAY	bta04640:Hematopoietic cell lineage	4	0.0509165	0.00414445	CD8A, CD5, CD3E, CD3D	28	92	7550	11.7236	0.270672	0.0797806	0.0766722
GOTERM_BP_DIRECT	GO:0050852~T cell receptor signaling pathway	3	0.0381874	0.00459888	CD28, GATA3, CD3E	40	36	13824	28.8	0.841053	0.353306	0.352418
GOTERM_BP_DIRECT	GO:0097190~apoptotic signaling pathway	3	0.0381874	0.00459888	CD5, CD28, CD3E	40	36	13824	28.8	0.841053	0.353306	0.352418
GOTERM_BP_DIRECT	GO:0045944~positive regulation of transcription from RNA polymerase II promoter	7	0.0891039	0.00532622	MYB, E2F1, STAT4, HMGB2, CD28, GATA3, CD3D	40	580	13824	4.17103	0.881263	0.353306	0.352418
KEGG_PATHWAY	bta04060:Cytokine-cytokine receptor interaction	5	0.0636456	0.00704199	CD40LG, TNFRSF9, TNFRSF18, CXCR4, CCL19	28	218	7550	6.18447	0.41555	0.108447	0.104221
GOTERM_MF_DIRECT	GO:0000977~RNA polymerase II regulatory region sequence-specific DNA binding	4	0.0509165	0.00835498	SATB1, PLAGL1, STAT4, GATA3	36	157	13095	9.26752	0.585615	0.877273	0.877273
GOTERM_BP_DIRECT	GO:0051897~positive regulation of protein kinase B signaling	3	0.0381874	0.0119911	CD28, GATA3, CCL19	40	59	13824	17.5729	0.991879	0.587943	0.586466
KEGG_PATHWAY	bta05200:Pathways in cancer	6	0.0763747	0.0122495	ARNT2, LPAR5, TRAF5, LEF1, E2F1, CXCR4	28	398	7550	4.06497	0.608087	0.157202	0.151078
GOTERM_CC_DIRECT	GO:0042105~alpha-beta T cell receptor complex	2	0.0254582	0.0138306	CD3E, CD3D	44	5	15461	140.555	0.601158	0.304273	0.304273
GOTERM_BP_DIRECT	GO:0045576~mast cell activation	2	0.0254582	0.0140286	CHGA, RHOH	40	5	13824	138.24	0.996437	0.587943	0.586466
GOTERM_BP_DIRECT	GO:0033153~T cell receptor V(D)J recombination	2	0.0254582	0.0140286	LEF1, LIG4	40	5	13824	138.24	0.996437	0.587943	0.586466
GOTERM_BP_DIRECT	GO:0042493~response to drug	3	0.0381874	0.0161533	HMGB2, CD38, HTR1B	40	69	13824	15.0261	0.998493	0.587943	0.586466
KEGG_PATHWAY	bta04514:Cell adhesion molecules (CAMs)	4	0.0509165	0.0170073	CD40LG, CD8A, CD28, ICOS	28	154	7550	7.00371	0.728466	0.18708	0.179791
GOTERM_BP_DIRECT	GO:0010629~negative regulation of gene expression	3	0.0381874	0.0179677	HMGB2, CD28, CD3E	40	73	13824	14.2027	0.999279	0.587943	0.586466
GOTERM_BP_DIRECT	GO:0046641~positive regulation of alpha-beta T cell proliferation	2	0.0254582	0.0223534	CD28, CD3E	40	8	13824	86.4	0.999879	0.587943	0.586466
GOTERM_BP_DIRECT	GO:0006955~immune response	4	0.0509165	0.0224794	CD40LG, TNFRSF9, TNFRSF18, CD28	40	215	13824	6.42977	0.999885	0.587943	0.586466
GOTERM_BP_DIRECT	GO:0006954~inflammatory response	4	0.0509165	0.0224794	CD40LG, TNFRSF9, TNFRSF18, CCL19	40	215	13824	6.42977	0.999885	0.587943	0.586466
GOTERM_BP_DIRECT	GO:0032496~response to lipopolysaccharide	3	0.0381874	0.0228599	TNFRSF9, TNFRSF18, HMGB2	40	83	13824	12.4916	0.999902	0.587943	0.586466
GOTERM_BP_DIRECT	GO:0051569~regulation of histone H3-K4 methylation	2	0.0254582	0.0251132	GFI1, GATA3	40	9	13824	76.8	0.999961	0.587943	0.586466
GOTERM_BP_DIRECT	GO:0045086~positive regulation of interleukin-2 biosynthetic process	2	0.0254582	0.0251132	CD28, CD3E	40	9	13824	76.8	0.999961	0.587943	0.586466
GOTERM_MF_DIRECT	GO:0008301~DNA binding, bending	2	0.0254582	0.0290217	LEF1, HMGB2	36	11	13095	66.1364	0.954606	1	1
GOTERM_BP_DIRECT	GO:0000122~negative regulation of transcription from RNA polymerase II promoter	5	0.0636456	0.0298974	GFI1, MYB, LEF1, E2F1, GATA3	40	420	13824	4.11429	0.999995	0.602387	0.600874
GOTERM_BP_DIRECT	GO:0045060~negative thymic T cell selection	2	0.0254582	0.0306098	CD28, CD3E	40	11	13824	62.8364	0.999996	0.602387	0.600874
GOTERM_BP_DIRECT	GO:0006357~regulation of transcription from RNA polymerase II promoter	4	0.0509165	0.0311313	SATB1, PLAGL1, MYB, HMGB2	40	244	13824	5.66557	0.999997	0.602387	0.600874
GOTERM_BP_DIRECT	GO:0043066~negative regulation of apoptotic process	4	0.0509165	0.0317843	CD40LG, TNFRSF18, PSEN2, CD38	40	246	13824	5.61951	0.999997	0.602387	0.600874
GOTERM_BP_DIRECT	GO:0050767~regulation of neurogenesis	2	0.0254582	0.0333468	GFI1, HMGB2	40	12	13824	57.6	0.999999	0.603275	0.601759
GOTERM_MF_DIRECT	GO:0044212~transcription regulatory region DNA binding	3	0.0381874	0.0382805	GFI1, MYB, GATA3	36	116	13095	9.40733	0.983401	1	1
GOTERM_BP_DIRECT	GO:0045190~isotype switching	2	0.0254582	0.0387983	CD40LG, LIG4	40	14	13824	49.3714	1	0.671379	0.669692
GOTERM_MF_DIRECT	GO:0001158~enhancer sequence-specific DNA binding	2	0.0254582	0.0393708	HMGB2, GATA3	36	15	13095	48.5	0.985265	1	1
KEGG_PATHWAY	bta04064:NF-kappa B signaling pathway	3	0.0381874	0.0414959	CD40LG, TRAF5, CCL19	28	91	7550	8.88932	0.960085	0.399398	0.383838
GOTERM_BP_DIRECT	GO:0071897~DNA biosynthetic process	2	0.0254582	0.0415127	POLG2, LIG4	40	15	13824	46.08	1	0.68842	0.68669
GOTERM_CC_DIRECT	GO:0000793~condensed chromosome	2	0.0254582	0.0436035	HMGB2, LIG4	44	16	15461	43.9233	0.947264	0.719458	0.719458
GOTERM_BP_DIRECT	GO:0050850~positive regulation of calcium-mediated signaling	2	0.0254582	0.0442198	CD8A, CD3E	40	16	13824	43.2	1	0.698388	0.696634
GOTERM_BP_DIRECT	GO:0042981~regulation of apoptotic process	3	0.0381874	0.0456234	TNFRSF9, TNFRSF18, TRAF5	40	121	13824	8.5686	1	0.698388	0.696634
GOTERM_BP_DIRECT	GO:0071353~cellular response to interleukin-4	2	0.0254582	0.0496114	LEF1, GATA3	40	18	13824	38.4	1	0.705191	0.703419
GOTERM_BP_DIRECT	GO:0032733~positive regulation of interleukin-10 production	2	0.0254582	0.0496114	CD40LG, CD28	40	18	13824	38.4	1	0.705191	0.703419
GOTERM_MF_DIRECT	GO:0005031~tumor necrosis factor-activated receptor activity	2	0.0254582	0.0496128	TNFRSF9, TNFRSF18	36	19	13095	38.2895	0.995219	1	1
GOTERM_BP_DIRECT	GO:0043392~negative regulation of DNA binding	2	0.0254582	0.0576434	LEF1, E2F1	40	21	13824	32.9143	1	0.791106	0.789119
GOTERM_BP_DIRECT	GO:0034605~cellular response to heat	2	0.0254582	0.0629613	ARPP21, ST8SIA1	40	23	13824	30.0522	1	0.816015	0.813965
GOTERM_CC_DIRECT	GO:0000790~nuclear chromatin	3	0.0381874	0.0652031	E2F1, HMGB2, GATA3	44	150	15461	7.02773	0.988323	0.860681	0.860681
GOTERM_BP_DIRECT	GO:0010977~negative regulation of neuron projection development	2	0.0254582	0.0656093	GFI1, ITM2C	40	24	13824	28.8	1	0.816015	0.813965
GOTERM_BP_DIRECT	GO:0051209~release of sequestered calcium ion into cytosol	2	0.0254582	0.0656093	HTR1B, CCL19	40	24	13824	28.8	1	0.816015	0.813965
GOTERM_MF_DIRECT	GO:0043565~sequence-specific DNA binding	4	0.0509165	0.066076	SATB1, MYB, LEF1, E2F1	36	350	13095	4.15714	0.999237	1	1
KEGG_PATHWAY	bta05166:HTLV-I infection	4	0.0509165	0.0685051	MYB, E2F1, CD3E, CD3D	28	267	7550	4.03959	0.995453	0.586099	0.563264
GOTERM_BP_DIRECT	GO:0001701~in utero embryonic development	3	0.0381874	0.0738788	POLG2, LIG4, GATA3	40	159	13824	6.52075	1	0.891024	0.888785
GOTERM_BP_DIRECT	GO:0008625~extrinsic apoptotic signaling pathway via death domain receptors	2	0.0254582	0.0761284	TNFRSF9, TNFRSF18	40	28	13824	24.6857	1	0.89115	0.888911
GOTERM_MF_DIRECT	GO:0008144~drug binding	2	0.0254582	0.0821718	HMGB2, HTR1B	36	32	13095	22.7344	0.999877	1	1
KEGG_PATHWAY	bta05162:Measles	3	0.0381874	0.0886825	CD28, CD3E, CD3D	28	140	7550	5.77806	0.999139	0.682856	0.656251
GOTERM_BP_DIRECT	GO:0006351~transcription, DNA-templated	5	0.0636456	0.0886937	SATB1, PLAGL1, MYB, E2F1, HMGB2	40	603	13824	2.86567	1	1	1
GOTERM_BP_DIRECT	GO:0045599~negative regulation of fat cell differentiation	2	0.0254582	0.091691	E2F1, GATA3	40	34	13824	20.3294	1	1	1
GOTERM_BP_DIRECT	GO:0048146~positive regulation of fibroblast proliferation	2	0.0254582	0.0968216	E2F1, LIG4	40	36	13824	19.2	1	1	1

## Sheet: blue
Category	Term	Count	%	PValue	Genes	List Total	Pop Hits	Pop Total	Fold Enrichment	Bonferroni	Benjamini	FDR
GOTERM_CC_DIRECT	GO:0005615~extracellular space	55	7.48299	1.40409e-05	CPM, CNTF, USPL1, ECM2, HSPB1, NENF, CPZ, PCSK6, TSKU, CFL2, CTSK, MCF2L, TNFSF10, HBBA, CCLL4, CCBE1, TPI1, IL15, SERPINF1, KERA, DCN, TGFBR3, COL6A2, CDH13, VWA1, CRELD2, HBEGF, NRN1, SEMA3C, SEMA3D, MRPL18, KLHL17, DPT, CPN1, SH3BGRL, C1H2ORF40, UBN2, SERPINH1, WNT1, S100A11, SEMA4D, FUCA2, INHBB, SEMA4G, SULF1, SORL1, DLK1, PM20D1, BMP2, COL20A1, CD9, GHRL, TGFBI, ENGASE, FBN1	513	587	10057	1.83686	0.00458088	0.00459137	0.00459137
GOTERM_CC_DIRECT	GO:0070062~extracellular exosome	104	14.1497	0.000179066	NCKAP1, TPMT, GDA, ANTXR1, ALCAM, CFL2, FTH1, TNFSF10, LGALS8, TGM2, ENTPD2, SLC15A2, SERPINF1, SCNN1G, FOLH1, MXRA8, UQCRC2, LAP3, SQSTM1, TMED10, SAR1A, PSMD14, ATP6, ARL1, AK2, DPT, NID1, PRKCZ, DPP7, C7, PDCD10, SERPINH1, RSU1, HAO2, S100A11, TXNDC5, S100A10, MPST, VAT1, ST14, H3F3B, SMURF1, FUCA2, GNG12, EIF2S1, IGF2R, SNUPN, QDPR, PM20D1, REEP5, PI4KA, TGFBI, PAM, FBN1, ITGB1, CPM, HSP90AB1…	513	1448	10057	1.40804	0.0568781	0.0292773	0.0292773
GOTERM_CC_DIRECT	GO:0005783~endoplasmic reticulum	33	4.4898	0.00117344	PLEKHF2, PHTF2, STAU1, SAR1A, UBXN2A, EI24, ZDHHC2, TMEM100, CREB3L1, SERPINH1, BNIP1, SLC39A6, TXNDC5, TGM2, IKBIP, CAST, XBP1, GPX7, FOS, KCNRG, TEX2, SULF1, USF3, SORL1, PDIA4, NT5C3A, FA2H, DISP3, RNF103, NPC1, TMEM117, TMEM119, CRELD2	513	355	10057	1.82237	0.318828	0.127905	0.127905
GOTERM_BP_DIRECT	GO:0072659~protein localization to plasma membrane	8	1.08844	0.00117878	RAMP3, DENND4C, EPB41L3, EMP2, SCN3B, PRKCZ, RAB11A, SYTL2	477	32	8994	4.71384	0.859016	1	1
GOTERM_BP_DIRECT	GO:0030335~positive regulation of cell migration	14	1.90476	0.00188396	SEMA4D, SEMA3C, SEMA3D, SEMA6D, SEMA4G, MAPK14, ELP6, CYR61, TGFBR3, PAK1, PDCD10, CDH13, HAS2, CCLL4	477	98	8994	2.69362	0.956379	1	1
GOTERM_CC_DIRECT	GO:0005578~proteinaceous extracellular matrix	16	2.17687	0.00246655	CCBE1, ECM2, KERA, CPZ, DCN, CYR61, TGFBR3, CCDC80, COL6A2, SMOC1, COL9A1, GPC4, TGFBI, WNT1, ADAMTS6, FBN1	513	130	10057	2.41284	0.554055	0.201641	0.201641
GOTERM_MF_DIRECT	GO:0030215~semaphorin receptor binding	5	0.680272	0.00461831	SEMA4D, SEMA3C, SEMA3D, SEMA6D, SEMA4G	441	14	8532	6.90962	0.885408	1	1
GOTERM_BP_DIRECT	GO:0018105~peptidyl-serine phosphorylation	12	1.63265	0.00498198	CLK1, MAPKAPK3, NEK6, STK39, DCX, AKT1, STK38L, ULK1, MAPK14, PRKCZ, DCLK1, HIPK3	477	85	8994	2.66193	0.99975	1	1
GOTERM_BP_DIRECT	GO:0006605~protein targeting	5	0.680272	0.0050702	AKAP12, PAN3, YWHAQ, YWHAB, SEC61G	477	14	8994	6.73405	0.999785	1	1
GOTERM_MF_DIRECT	GO:0004185~serine-type carboxypeptidase activity	4	0.544218	0.00627971	CPM, DPP7, CPZ, CPN1	441	8	8532	9.67347	0.947565	1	1
GOTERM_BP_DIRECT	GO:0031623~receptor internalization	6	0.816327	0.00748123	DNM3, ITGB1, RAMP3, RAB31, CD9, LDLRAP1	477	24	8994	4.71384	0.999996	1	1
GOTERM_BP_DIRECT	GO:0060395~SMAD protein signal transduction	7	0.952381	0.0107047	SKI, JUN, BMP2, INHBB, VIM, FOS, JADE2	477	36	8994	3.66632	1	1	1
GOTERM_MF_DIRECT	GO:0005509~calcium ion binding	33	4.4898	0.011898	FBN2, FKBP10, NECAB1, FKBP14, ITSN1, NID1, PCDH18, CDH20, EFCAB1, NCS1, SVEP1, S100A11, S100A10, CCBE1, F10, MMP1, TNNC1, SULF1, TC2N, DLK1, SYTL2, SMOC2, MYL6, EHD3, VSNL1, GPD2, SMOC1, PLA2G10, CDH13, FKBP9, CRELD2, CDH17, FBN1	441	409	8532	1.561	0.996308	1	1
GOTERM_BP_DIRECT	GO:0010811~positive regulation of cell-substrate adhesion	5	0.680272	0.0131031	SMOC2, ECM2, RSU1, NID1, CYR61	477	18	8994	5.2376	1	1	1
GOTERM_BP_DIRECT	GO:0071526~semaphorin-plexin signaling pathway	5	0.680272	0.0131031	SEMA4D, SEMA3C, SEMA3D, SEMA6D, SEMA4G	477	18	8994	5.2376	1	1	1
GOTERM_BP_DIRECT	GO:0048843~negative regulation of axon extension involved in axon guidance	5	0.680272	0.0159182	SEMA4D, SEMA3C, SEMA3D, SEMA6D, SEMA4G	477	19	8994	4.96193	1	1	1
GOTERM_BP_DIRECT	GO:0050919~negative chemotaxis	5	0.680272	0.0159182	SEMA4D, SEMA3C, SEMA3D, SEMA4G, RHOA	477	19	8994	4.96193	1	1	1
GOTERM_MF_DIRECT	GO:0005528~FK506 binding	4	0.544218	0.0164818	FKBP10, FKBP14, FKBP9, FKBP6	441	11	8532	7.03525	0.999581	1	1
GOTERM_MF_DIRECT	GO:0045499~chemorepellent activity	5	0.680272	0.0174984	SEMA4D, SEMA3C, SEMA3D, SEMA6D, SEMA4G	441	20	8532	4.83673	0.999742	1	1
GOTERM_CC_DIRECT	GO:0000139~Golgi membrane	14	1.90476	0.017815	GALNT11, SEC23A, TMED10, GALNT15, SLC39A13, USF3, MAPK8IP3, GALNT10, LMAN1, C26H6ORF89, PDCD10, B3GALT2, SLC9A8, COPE	513	133	10057	2.06361	0.9972	1	1
GOTERM_CC_DIRECT	GO:0005794~Golgi apparatus	28	3.80952	0.0184528	SAR1A, EI24, GORAB, ARL1, GLT8D1, ZDHHC2, CLINT1, CXCL14, FGFRL1, PAK1, DPP7, NCS1, GNPNAT1, TOPBP1, RABGAP1L, AKTIP, PAQR3, EMP2, AXIN2, ASH1L, SULF1, ARFGAP3, NPC1, SLC9A8, UBAP1, CRELD2, ST6GALNAC3, GLA	513	347	10057	1.5819	0.997736	1	1
KEGG_PATHWAY	gga04010:MAPK signaling pathway	18	2.44898	0.0211038	MAP2K4, DUSP5, NTRK2, MEF2C, JUN, HSPB1, NFATC1, FOS, GNG12, DUSP8, MAPK14, MAPK8IP3, PAK1, MAPKAPK3, RASA2, AKT1, PTPN7, CACNG2	206	211	4324	1.79064	0.930484	1	1
GOTERM_BP_DIRECT	GO:0071404~cellular response to low-density lipoprotein particle stimulus	3	0.408163	0.0251215	ITGB1, NPC1, CD9	477	5	8994	11.3132	1	1	1
GOTERM_BP_DIRECT	GO:0001765~membrane raft assembly	3	0.408163	0.0251215	RFTN1, EMP2, S100A10	477	5	8994	11.3132	1	1	1
GOTERM_CC_DIRECT	GO:0005925~focal adhesion	21	2.85714	0.031367	ITGB1, NCKAP1, RALA, YWHAB, HSPB1, IGF2R, RHOA, AKAP12, EHD3, ALCAM, YWHAQ, PI4KA, CD9, CDH13, PGM5, EVL, VIM, RSU1, LAP3, SNTB1, TGM2	513	251	10057	1.6402	0.99997	1	1
GOTERM_BP_DIRECT	GO:0048813~dendrite morphogenesis	5	0.680272	0.0354606	PREX2, ITGB1, DCX, FMN1, DCLK1	477	24	8994	3.9282	1	1	1
GOTERM_BP_DIRECT	GO:2000649~regulation of sodium ion transmembrane transporter activity	3	0.408163	0.0363759	SCN3B, SCN2B, YWHAH	477	6	8994	9.42767	1	1	1
GOTERM_BP_DIRECT	GO:0048048~embryonic eye morphogenesis	3	0.408163	0.0363759	FBN2, RARB, FBN1	477	6	8994	9.42767	1	1	1
GOTERM_BP_DIRECT	GO:0030913~paranodal junction assembly	3	0.408163	0.0363759	CNTNAP1, EPB41L3, CD9	477	6	8994	9.42767	1	1	1
GOTERM_MF_DIRECT	GO:0004181~metallocarboxypeptidase activity	4	0.544218	0.0390143	CPM, FOLH1, CPZ, CPN1	441	15	8532	5.15918	1	1	1
GOTERM_MF_DIRECT	GO:0000982~transcription factor activity, RNA polymerase II core promoter proximal region sequence-specific binding	4	0.544218	0.0390143	JUN, FOS, ARNTL2, FOSL2	441	15	8532	5.15918	1	1	1
GOTERM_BP_DIRECT	GO:0048675~axon extension	4	0.544218	0.041668	ITGB1, DCX, ULK1, DCLK1	477	15	8994	5.02809	1	1	1
GOTERM_BP_DIRECT	GO:0046676~negative regulation of insulin secretion	4	0.544218	0.041668	PFKL, VSNL1, INHBB, GHRL	477	15	8994	5.02809	1	1	1
GOTERM_BP_DIRECT	GO:0032869~cellular response to insulin stimulus	5	0.680272	0.0459451	XBP1, RAB31, PARP1, DENND4C, INHBB	477	26	8994	3.62603	1	1	1
GOTERM_MF_DIRECT	GO:0005537~mannose binding	3	0.408163	0.0468946	LMAN1, COLEC11, IGF2R	441	7	8532	8.29155	1	1	1
GOTERM_MF_DIRECT	GO:0004745~retinol dehydrogenase activity	3	0.408163	0.0468946	DHRS9, ALDH1A2, DHRS3	441	7	8532	8.29155	1	1	1
KEGG_PATHWAY	gga01130:Biosynthesis of antibiotics	15	2.04082	0.0484337	GCDH, PDHA1, TPI1, AADAT, SHMT1, AK2, AK3, NME5, PAPSS2, ALDH3A2, PFKL, UGP2, SC5D, HAO2, GART	206	182	4324	1.72997	0.997982	1	1
GOTERM_BP_DIRECT	GO:0006826~iron ion transport	3	0.408163	0.0491689	HEPH, FTH1, SFXN1	477	7	8994	8.08086	1	1	1
GOTERM_BP_DIRECT	GO:0044319~wound healing, spreading of cells	3	0.408163	0.0491689	PDCD10, RHOA, CYR61	477	7	8994	8.08086	1	1	1
GOTERM_BP_DIRECT	GO:0045055~regulated exocytosis	3	0.408163	0.0491689	TMED10, RAB11FIP1, RAB31	477	7	8994	8.08086	1	1	1
GOTERM_BP_DIRECT	GO:0032836~glomerular basement membrane development	3	0.408163	0.0491689	MYO1E, NID1, SULF1	477	7	8994	8.08086	1	1	1
GOTERM_BP_DIRECT	GO:0016485~protein processing	6	0.816327	0.0531615	CPM, TYSND1, UQCRC2, CPZ, PCSK6, CPN1	477	39	8994	2.90082	1	1	1
GOTERM_BP_DIRECT	GO:0006457~protein folding	9	1.22449	0.0532672	FKBP10, HSP90AB1, CDC37, DNAJB13, PFDN1, FKBP9, CCT5, TXNDC5, PDIA4	477	78	8994	2.17562	1	1	1
KEGG_PATHWAY	gga04144:Endocytosis	17	2.31293	0.0542386	SMURF2, SMURF1, ARAP2, YF5, VPS26B, ARFGAP3, PRKCZ, IGF2R, RHOA, RAB11A, DNM3, EHD3, RAB11FIP1, RAB31, PSD2, IL2RA, LDLRAP1	206	219	4324	1.62938	0.999061	1	1
GOTERM_BP_DIRECT	GO:0006486~protein glycosylation	7	0.952381	0.0553505	SDF2L1, NPC1, GALNT15, DAD1, ST8SIA2, B3GALT2, ST8SIA5	477	52	8994	2.53822	1	1	1
GOTERM_BP_DIRECT	GO:0061077~chaperone-mediated protein folding	4	0.544218	0.0576212	FKBP10, FKBP14, FKBP9, FKBP6	477	17	8994	4.43655	1	1	1
GOTERM_BP_DIRECT	GO:0035914~skeletal muscle cell differentiation	5	0.680272	0.0579702	CITED2, MYOD1, MAFF, SOX8, FOS	477	28	8994	3.36703	1	1	1
GOTERM_MF_DIRECT	GO:0008201~heparin binding	8	1.08844	0.0599525	TGFBR3, SMOC2, ECM2, PCSK6, FGFRL1, CYR61, HBEGF, VEGFA	441	68	8532	2.27611	1	1	1
GOTERM_MF_DIRECT	GO:0050840~extracellular matrix binding	4	0.544218	0.0624722	TGFBI, NID1, DCN, CYR61	441	18	8532	4.29932	1	1	1
GOTERM_BP_DIRECT	GO:0016339~calcium-dependent cell-cell adhesion via plasma membrane cell adhesion molecules	3	0.408163	0.063307	ARVCF, CDH13, CDH17	477	8	8994	7.07075	1	1	1
GOTERM_BP_DIRECT	GO:0006518~peptide metabolic process	3	0.408163	0.063307	CPM, CPZ, CPN1	477	8	8994	7.07075	1	1	1
GOTERM_BP_DIRECT	GO:1990138~neuron projection extension	3	0.408163	0.063307	ALCAM, NRN1, PRKCZ	477	8	8994	7.07075	1	1	1
GOTERM_BP_DIRECT	GO:0031663~lipopolysaccharide-mediated signaling pathway	3	0.408163	0.063307	IRAK2, AKT1, MAPK14	477	8	8994	7.07075	1	1	1
GOTERM_CC_DIRECT	GO:0030018~Z disc	7	0.952381	0.0640054	CSRP3, CFL2, HSPB1, PGM5, MYOZ3, FBXO32, SCN3B	513	56	10057	2.45054	1	1	1
GOTERM_BP_DIRECT	GO:0034097~response to cytokine	4	0.544218	0.0665248	JUN, MAPKAPK3, ALDH1A2, MCL1	477	18	8994	4.19008	1	1	1
GOTERM_CC_DIRECT	GO:0016323~basolateral plasma membrane	7	0.952381	0.0686154	KCNJ4, HEPH, STK39, SLC2A1, SLC40A1, CDH17, SLC26A5	513	57	10057	2.40754	1	1	1
GOTERM_BP_DIRECT	GO:0001755~neural crest cell migration	6	0.816327	0.0750412	SEMA4D, SEMA3C, SEMA3D, SEMA6D, SOX8, SEMA4G	477	43	8994	2.63098	1	1	1
GOTERM_BP_DIRECT	GO:0040007~growth	4	0.544218	0.0760135	CNTF, BMP2, RFTN1, INHBB	477	19	8994	3.96955	1	1	1
GOTERM_BP_DIRECT	GO:0031032~actomyosin structure organization	4	0.544218	0.0760135	MYL6, EPB41L4A, EPB41L3, CDC42BPA	477	19	8994	3.96955	1	1	1
GOTERM_CC_DIRECT	GO:0032154~cleavage furrow	4	0.544218	0.0785812	RALA, SEPT2L, RHOA, RAB11A	513	20	10057	3.92086	1	1	1
GOTERM_BP_DIRECT	GO:0035994~response to muscle stretch	3	0.408163	0.0786124	JUN, FOS, MAPK14	477	9	8994	6.28512	1	1	1
GOTERM_BP_DIRECT	GO:0031334~positive regulation of protein complex assembly	3	0.408163	0.0786124	TPPP, WNT1, VEGFA	477	9	8994	6.28512	1	1	1
GOTERM_BP_DIRECT	GO:0033690~positive regulation of osteoblast proliferation	3	0.408163	0.0786124	TMEM119, SOX8, CYR61	477	9	8994	6.28512	1	1	1
KEGG_PATHWAY	gga04141:Protein processing in endoplasmic reticulum	12	1.63265	0.0843309	LMAN1, XBP1, SEC23A, HSP90AB1, SAR1A, DAD1, DERL3, SEC61G, EIF2S1, SEC31B, TXNDC5, PDIA4	206	146	4324	1.72523	0.999984	1	1
GOTERM_CC_DIRECT	GO:0042383~sarcolemma	5	0.680272	0.0847472	POPDC2, ITGB1, COL6A2, PGM5, SGCG	513	33	10057	2.97035	1	1	1
GOTERM_BP_DIRECT	GO:0035556~intracellular signal transduction	17	2.31293	0.0847778	STK39, ASB13, HSPB1, CDC42BPA, PRKCZ, DCLK1, TGFBR3, SOCS2, IRAK2, MCF2L, RASA2, DCX, ASB6, STK38L, AKT1, ASB5, RGS9	477	208	8994	1.54106	1	1	1
GOTERM_BP_DIRECT	GO:0001570~vasculogenesis	5	0.680272	0.0865095	TMEM100, MYO1E, NTRK2, CITED2, HAS2	477	32	8994	2.94615	1	1	1
GOTERM_BP_DIRECT	GO:0007275~multicellular organism development	15	2.04082	0.0890759	COLEC11, TPI1, TSHZ2, OTX5, FMN1, CPZ, TSKU, DKK3, HOXA9, ARVCF, OLFML3, HOXA3, HESX1, HOXC8, HOXB6	477	178	8994	1.58893	1	1	1
GOTERM_MF_DIRECT	GO:0038191~neuropilin binding	3	0.408163	0.0907736	SEMA4D, SEMA3C, SEMA3D	441	10	8532	5.80408	1	1	1
GOTERM_MF_DIRECT	GO:0004252~serine-type endopeptidase activity	8	1.08844	0.0909196	TMPRSS9, ST14, F10, PREP, TYSND1, PRSS35, PCSK6, PRSS23	441	75	8532	2.06367	1	1	1
GOTERM_BP_DIRECT	GO:0001938~positive regulation of endothelial cell proliferation	5	0.680272	0.0945368	JUN, CDH13, AKT1, CCLL4, VEGFA	477	33	8994	2.85687	1	1	1
GOTERM_BP_DIRECT	GO:0006464~cellular protein modification process	3	0.408163	0.0949227	STK38L, TTLL12, TTL	477	10	8994	5.6566	1	1	1
GOTERM_BP_DIRECT	GO:0051496~positive regulation of stress fiber assembly	4	0.544218	0.0966337	PAK1, EVL, RHOA, S100A10	477	21	8994	3.59149	1	1	1
GOTERM_CC_DIRECT	GO:0055038~recycling endosome membrane	4	0.544218	0.0986185	EHD3, PLEKHB2, ZDHHC2, RAB11A	513	22	10057	3.56442	1	1	1

## Sheet: brown
Category	Term	Count	%	PValue	Genes	List Total	Pop Hits	Pop Total	Fold Enrichment	Bonferroni	Benjamini	FDR
GOTERM_CC_DIRECT	GO:0005578~proteinaceous extracellular matrix	21	3.26594	2.63549e-06	CRTAP, OLFML2B, SPARC, WNT5B, LUM, COL14A1, COL12A1, PRELP, ASPN, COL1A1, SGPL1, VCAN, COL3A1, NOV, COL6A1, COL6A3, SLIT3, FMOD, WNT2, TIMP4, WNT4	475	130	10057	3.42019	0.00078507	0.000567767	0.000562052
GOTERM_CC_DIRECT	GO:0070062~extracellular exosome	105	16.3297	3.81052e-06	RNH1, CD82, COL12A1, PLOD2, SLC4A4, TXNDC17, RAB43, GOLGA4, TUBB6, ENPP3, ENPP6, TGM3, WNT5B, CACNA2D1, ENTPD6, SARS, TOM1L1, PROCR, TWSG1, DAAM2, SCNN1A, S100A6, COL8A1, KDELR2, PEF1, ABHD6, SDSL, NDRG1, ACACA, SNX3, FLRT2, PRDX1, ST3GAL4, SNX9, APOD, SPTBN1, H3F3C, NEBL, MYO5A, CYBRD1, LYZ, PRDX6, PTRHD1, GNAL, COL1A2, COL5A1, C3H6ORF120, FAT4, SERINC2, YWHAE, GABRB2, COL14A1, WASL, PEPD, PKD1,…	475	1448	10057	1.53531	0.00113489	0.000567767	0.000562052
GOTERM_BP_DIRECT	GO:0030199~collagen fibril organization	9	1.39969	6.34095e-06	GREM1, SGPL1, TGFB2, COL1A2, COL5A1, ANXA2, LUM, COL5A2, FMOD	451	22	8994	8.15823	0.01059	0.0106401	0.0106401
GOTERM_CC_DIRECT	GO:0005581~collagen trimer	9	1.39969	0.000140777	COL1A1, COL3A1, COL5A1, COL14A1, C1QTNF7, COL12A1, COL6A1, COL6A3, COL8A1	475	34	10057	5.60452	0.0410866	0.0139838	0.0138431
GOTERM_CC_DIRECT	GO:0032991~macromolecular complex	4	0.622084	0.000968893	CRTAP, TTR, SORD, PPIB	475	5	10057	16.9381	0.25089	0.0721825	0.0714558
GOTERM_MF_DIRECT	GO:0005201~extracellular matrix structural constituent	8	1.24417	0.00139694	COL1A1, COL3A1, VCAN, COL1A2, COL5A1, COL5A2, MGP, PRELP	411	36	8532	4.61314	0.487371	0.335108	0.335108
GOTERM_MF_DIRECT	GO:0008201~heparin binding	11	1.71073	0.00140212	BMP4, GREM2, NRP1, COL5A1, NOV, ADAMTS1, MDK, SLIT3, PRELP, FMOD, THBS4	411	68	8532	3.35809	0.488642	0.335108	0.335108
GOTERM_BP_DIRECT	GO:0007155~cell adhesion	16	2.48834	0.00191471	LMLN, NRP1, TNFAIP6, COL14A1, NRXN1, NTM, COL12A1, LYVE1, RHOB, VCAN, NOV, COL5A1, COL6A1, CERCAM, COL6A3, COL8A1	451	129	8994	2.47347	0.95996	1	1
GOTERM_CC_DIRECT	GO:0005615~extracellular space	44	6.84292	0.00250101	NRP1, CSTA, SPARC, COL14A1, COL12A1, LECT2, PRELP, FSTL1, THBS4, TTR, FLRT2, FAM184A, PRDX1, SLIT3, QSOX1, APOD, NDP, SOST, PLTP, TIMP4, WNT4, CRTAP, TGFB2, ANXA2, SERPIND1, WNT5B, LUM, ABCA3, FST, NOG, PODN, LYZ, PRDX6, F3, BMP4, GREM1, GREM2, OLFM1, TWSG1, COL1A2, MTHFD2, COL6A3, FMOD, VIP	475	587	10057	1.58705	0.525851	0.14906	0.147559
GOTERM_BP_DIRECT	GO:0030514~negative regulation of BMP signaling pathway	7	1.08865	0.00383852	GREM1, FZD1, PPM1A, TWSG1, HTRA3, NOG, SOST	451	31	8994	4.50311	0.998431	1	1
GOTERM_CC_DIRECT	GO:0005583~fibrillar collagen trimer	3	0.466563	0.00644256	COL1A2, COL5A1, LUM	475	3	10057	21.1726	0.854284	0.319981	0.316759
GOTERM_MF_DIRECT	GO:0005518~collagen binding	4	0.622084	0.00744835	CRTAP, SPARC, LUM, PPIB	411	9	8532	9.22628	0.971946	1	1
GOTERM_BP_DIRECT	GO:0055114~oxidation-reduction process	12	1.86625	0.0110817	DHFR, MOXD1, ADH1C, FRRS1, MTHFD2, PRDX1, ALDH1A1, CYBRD1, PCBD1, QSOX1, TXN, PRDX6	451	100	8994	2.39308	1	1	1
GOTERM_MF_DIRECT	GO:0004860~protein kinase inhibitor activity	6	0.933126	0.0114279	SOCS3, CISH, FLRT2, SH3BP5, PODN, ASPN	411	29	8532	4.29499	0.995889	1	1
GOTERM_CC_DIRECT	GO:0005604~basement membrane	7	1.08865	0.0131693	SPARC, COL5A1, ANXA2, ADAMTS1, MDK, COL8A1, THBS4	475	42	10057	3.52877	0.980755	0.560635	0.554991
KEGG_PATHWAY	gga04510:Focal adhesion	17	2.64386	0.0159411	VAV3, PIK3R1, MYLK3, PTK2, THBS4, IGF1R, COL3A1, COL1A2, COL5A1, PDGFD, COL6A1, ITGA11, COL5A2, AKT3, COL6A3, MET, MYL9	211	184	4324	1.89336	0.874189	1	1
GOTERM_CC_DIRECT	GO:0031012~extracellular matrix	10	1.55521	0.0182809	TGFB2, ANXA2, COL14A1, PRDX1, COL12A1, MGP, COL8A1, NDP, SOST, F3	475	85	10057	2.4909	0.995905	0.680962	0.674107
GOTERM_BP_DIRECT	GO:0001837~epithelial to mesenchymal transition	4	0.622084	0.019519	EPB41L5, TGFB2, NOG, WNT4	451	12	8994	6.64745	1	1	1
GOTERM_BP_DIRECT	GO:0007015~actin filament organization	6	0.933126	0.0201916	TMSB15B, TMOD3, WASL, PTK2, DBN1, PACSIN1	451	32	8994	3.73919	1	1	1
GOTERM_BP_DIRECT	GO:0006469~negative regulation of protein kinase activity	7	1.08865	0.0236084	SOCS3, CISH, FLRT2, GADD45A, CEP85, PODN, ASPN	451	45	8994	3.10214	1	1	1
GOTERM_BP_DIRECT	GO:0006629~lipid metabolic process	7	1.08865	0.0236084	PLCXD3, GNLY, PNPLA8, APOD, ENPP6, PLTP, LPIN2	451	45	8994	3.10214	1	1	1
GOTERM_CC_DIRECT	GO:0019898~extrinsic component of membrane	7	1.08865	0.0243426	SNX3, EPB41L5, EPB41, SNX9, WDFY3, SNX8, NSMAF	475	48	10057	3.08768	0.999353	0.806012	0.797898
GOTERM_BP_DIRECT	GO:0001568~blood vessel development	5	0.777605	0.0296498	TGFB2, COL1A2, COL5A1, FLVCR1, PKD1	451	24	8994	4.15466	1	1	1
GOTERM_BP_DIRECT	GO:0040008~regulation of growth	4	0.622084	0.0299888	SOCS3, GAP43, TGFB2, CISH	451	14	8994	5.69781	1	1	1
GOTERM_CC_DIRECT	GO:0016529~sarcoplasmic reticulum	4	0.622084	0.0310053	CACNA2D1, POMT1, ITPR1, THBS4	475	15	10057	5.64604	0.999916	0.923957	0.914656
GOTERM_BP_DIRECT	GO:0006000~fructose metabolic process	3	0.466563	0.0327636	PFKFB4, PFKFB3, SORD	451	6	8994	9.97118	1	1	1
KEGG_PATHWAY	gga00770:Pantothenate and CoA biosynthesis	4	0.622084	0.0333372	DPYD, GADL1, ENPP3, BCAT1	211	15	4324	5.46477	0.987397	1	1
GOTERM_BP_DIRECT	GO:0001658~branching involved in ureteric bud morphogenesis	5	0.777605	0.0339466	BMP4, GREM1, SOX9, FAT4, WNT4	451	25	8994	3.98847	1	1	1
GOTERM_BP_DIRECT	GO:0050770~regulation of axonogenesis	4	0.622084	0.0361283	RET, KIF13B, SLIT3, FMOD	451	15	8994	5.31796	1	1	1
GOTERM_BP_DIRECT	GO:0046426~negative regulation of JAK-STAT cascade	5	0.777605	0.0385864	SOCS3, CISH, FLRT2, PODN, ASPN	451	26	8994	3.83507	1	1	1
GOTERM_BP_DIRECT	GO:0032092~positive regulation of protein binding	6	0.933126	0.0394772	BMP4, EPB41L5, TIAM1, EPB41, PKD1, PTK2	451	38	8994	3.14879	1	1	1
GOTERM_CC_DIRECT	GO:0005737~cytoplasm	110	17.1073	0.0400805	PID1, RNH1, RGS2, RPS6KA6, TUBB6, HERC2, CAPN6, GNAT3, RNF19A, PLS3, TGM3, FAAP100, MFSD2A, AREL1, CISH, HARBI1, LMO3, DAPK2, GTPBP6, SARS, PSME3, PSMD10, TXNDC9, PEF1, EPB41, KLHL11, ARHGAP18, TXN, SDSL, NDRG1, ACACA, SOCS3, EPB41L5, FLRT2, SMYD2, NXNL1, RIMKLB, WNT4, YARS, GSTM2, GADD45A, AZIN2, LNPEP, PRDX6, PTK2, NFKBIA, RCAN3, NABP1, YWHAE, INVS, MOXD1, CITED4, FHL1, PKD1, PANX2, ACTR1A, EEF…	475	1984	10057	1.17389	0.999995	1	0.993266
GOTERM_MF_DIRECT	GO:0003779~actin binding	7	1.08865	0.0405186	MYO1C, GSN, EPB41, MYO5A, PTK2, DBN1, NCALD	411	53	8532	2.74177	1	1	1
KEGG_PATHWAY	gga04931:Insulin resistance	10	1.55521	0.0420925	NFKBIA, SOCS3, SREBF1, RPS6KA6, TBC1D4, GFPT2, AKT3, SLC27A6, PIK3R1, OGT	211	96	4324	2.13468	0.996103	1	1
GOTERM_BP_DIRECT	GO:0034976~response to endoplasmic reticulum stress	5	0.777605	0.0435705	UFM1, FAM129A, TXNDC11, PIK3R1, THBS4	451	27	8994	3.69303	1	1	1
GOTERM_BP_DIRECT	GO:0019221~cytokine-mediated signaling pathway	7	1.08865	0.0477919	SOCS3, GREM2, CISH, FLRT2, PODN, F3, ASPN	451	53	8994	2.6339	1	1	1
GOTERM_BP_DIRECT	GO:0090090~negative regulation of canonical Wnt signaling pathway	8	1.24417	0.0491727	GREM1, INVS, FZD1, WNT5B, NOG, SOX9, SOST, WNT4	451	67	8994	2.38118	1	1	1
GOTERM_BP_DIRECT	GO:0055088~lipid homeostasis	4	0.622084	0.0501698	ACOX1, NR1D2, ACACA, PNPLA2	451	17	8994	4.69232	1	1	1
GOTERM_CC_DIRECT	GO:0005921~gap junction	3	0.466563	0.051392	PANX2, NOV, DBN1	475	8	10057	7.93974	1	1	0.993266
GOTERM_MF_DIRECT	GO:0004896~cytokine receptor activity	4	0.622084	0.0525556	IL11RA, IL2RB, IL7R, F3	411	18	8532	4.61314	1	1	1
GOTERM_MF_DIRECT	GO:0005543~phospholipid binding	5	0.777605	0.0536509	WDFY3, F3, SPTBN1, NSMAF, PACSIN1	411	30	8532	3.45985	1	1	1
GOTERM_CC_DIRECT	GO:0031234~extrinsic component of cytoplasmic side of plasma membrane	6	0.933126	0.0546421	TIAM1, STYK1, S100A6, SNX9, PTK2, TGM3	475	44	10057	2.88718	1	1	0.993266
KEGG_PATHWAY	gga00051:Fructose and mannose metabolism	5	0.777605	0.0550796	PFKFB4, PFKFB3, GMDS, GMPPA, SORD	211	30	4324	3.41548	0.99933	1	1
GOTERM_BP_DIRECT	GO:0032967~positive regulation of collagen biosynthetic process	3	0.466563	0.0572389	BMP4, SOX9, WNT4	451	8	8994	7.47838	1	1	1
GOTERM_MF_DIRECT	GO:0005509~calcium ion binding	28	4.35459	0.0573289	RET, SLC24A2, SPARC, PEF1, ITPR1, CALML4, FSTL1, THBS4, NCALD, FSTL4, EEF2K, CRTAC1, BGLAP, PLS3, SLIT3, TGM3, OC3, SLC25A24, GSN, ANXA2, MYO5A, ASPN, VCAN, MGP, S100A6, TLL1, FAT4, MYL9	411	409	8532	1.42116	1	1	1
KEGG_PATHWAY	gga04512:ECM-receptor interaction	8	1.24417	0.0623462	COL3A1, COL1A2, COL5A1, COL5A2, COL6A1, ITGA11, COL6A3, THBS4	211	73	4324	2.2458	0.999753	1	1
GOTERM_MF_DIRECT	GO:0005523~tropomyosin binding	3	0.466563	0.0662924	NEBL, TMOD3, S100A6	411	9	8532	6.91971	1	1	1
GOTERM_MF_DIRECT	GO:0004176~ATP-dependent peptidase activity	3	0.466563	0.0662924	CRBN, LONRF1, CLPX	411	9	8532	6.91971	1	1	1
GOTERM_BP_DIRECT	GO:0045786~negative regulation of cell cycle	3	0.466563	0.0712113	THAP5, HPGD, RHOB	451	9	8994	6.64745	1	1	1
GOTERM_CC_DIRECT	GO:0005777~peroxisome	6	0.933126	0.0741351	ACBD5, ACOX1, EHHADH, MYO5A, HACL1, FAR2	475	48	10057	2.64658	1	1	0.993266
GOTERM_BP_DIRECT	GO:0046627~negative regulation of insulin receptor signaling pathway	4	0.622084	0.0753939	SOCS3, PID1, CISH, TSC2	451	20	8994	3.98847	1	1	1
GOTERM_BP_DIRECT	GO:0042742~defense response to bacterium	5	0.777605	0.080603	AVBD6, AVBD1, AVBD2, LYG2, LYZ	451	33	8994	3.02157	1	1	1
GOTERM_MF_DIRECT	GO:0005215~transporter activity	7	1.08865	0.0809436	FABP1, ABCA1, RBP7, AQP9, APOD, SLC51A, SLC25A4	411	63	8532	2.30657	1	1	1
GOTERM_CC_DIRECT	GO:0005829~cytosol	43	6.6874	0.0838741	NRP1, PFKFB4, MOCS3, WWC1, WASL, PIK3R1, ACACA, RERG, TXNDC17, SNX3, RGS2, AOX2, SMYD2, CHAC1, SNX8, CA13, YARS, AREL1, ANXA2, PGAM1, MYO5A, AP1AR, PTK2, BET1L, TOM1L1, PPM1A, TIAM1, UCK2, PIKFYVE, GAP43, SNX16, MTHFD2, HOOK1, ALDH1A1, DPYD, PSME4, SNRPG, PDCD4, S100A6, LPIN2, PRTFDC1, ADA, PNPLA2	475	718	10057	1.268	1	1	0.993266
GOTERM_BP_DIRECT	GO:0071560~cellular response to transforming growth factor beta stimulus	4	0.622084	0.084829	PPM1A, EPB41L5, SOX9, WNT4	451	21	8994	3.79854	1	1	1
GOTERM_MF_DIRECT	GO:0005506~iron ion binding	9	1.39969	0.0857569	CYP39A1, CH25H, EGLN3, P4HA3, CYP4V2, AOX2, BBOX1, PLOD2, COX1	411	95	8532	1.96665	1	1	1
GOTERM_BP_DIRECT	GO:0048846~axon extension involved in axon guidance	3	0.466563	0.0861466	NRP1, SLIT3, FMOD	451	10	8994	5.98271	1	1	1
GOTERM_CC_DIRECT	GO:0005588~collagen type V trimer	2	0.311042	0.0920458	COL5A1, COL5A2	475	2	10057	21.1726	1	1	0.993266
GOTERM_MF_DIRECT	GO:0005347~ATP transmembrane transporter activity	2	0.311042	0.0938049	SLC25A42, SLC25A24	411	2	8532	20.7591	1	1	1
GOTERM_MF_DIRECT	GO:0032810~sterol response element binding	2	0.311042	0.0938049	SREBF1, ACACA	411	2	8532	20.7591	1	1	1
GOTERM_MF_DIRECT	GO:0000064~L-ornithine transmembrane transporter activity	2	0.311042	0.0938049	SLC7A1, SLC7A3	411	2	8532	20.7591	1	1	1
GOTERM_CC_DIRECT	GO:0030173~integral component of Golgi membrane	5	0.777605	0.0947384	ACER3, ST3GAL4, QSOX1, FAM18B1, ST3GAL2	475	37	10057	2.86117	1	1	0.993266
KEGG_PATHWAY	gga03050:Proteasome	5	0.777605	0.094824	PSMA6, PSMA2, PSMB3, PSME3, PSME4	211	36	4324	2.84623	0.999997	1	1
GOTERM_BP_DIRECT	GO:0045454~cell redox homeostasis	6	0.933126	0.096684	TXNDC9, PRDX1, TXNDC11, QSOX1, TXN, PRDX6	451	49	8994	2.44192	1	1	1
GOTERM_BP_DIRECT	GO:0048592~eye morphogenesis	2	0.311042	0.0975687	COL5A1, COL5A2	451	2	8994	19.9424	1	1	1
GOTERM_BP_DIRECT	GO:1903225~negative regulation of endodermal cell differentiation	2	0.311042	0.0975687	COL5A1, COL5A2	451	2	8994	19.9424	1	1	1
GOTERM_BP_DIRECT	GO:0046653~tetrahydrofolate metabolic process	2	0.311042	0.0975687	DHFR, MTHFD2	451	2	8994	19.9424	1	1	1
GOTERM_BP_DIRECT	GO:1903263~positive regulation of serine phosphorylation of STAT3 protein	2	0.311042	0.0975687	RET, GFRA2	451	2	8994	19.9424	1	1	1
GOTERM_BP_DIRECT	GO:0071603~endothelial cell-cell adhesion	2	0.311042	0.0975687	NOV, THBS4	451	2	8994	19.9424	1	1	1
GOTERM_BP_DIRECT	GO:1901390~positive regulation of transforming growth factor beta activation	2	0.311042	0.0975687	FST, FSTL1	451	2	8994	19.9424	1	1	1
GOTERM_BP_DIRECT	GO:1903352~L-ornithine transmembrane transport	2	0.311042	0.0975687	SLC7A1, SLC7A3	451	2	8994	19.9424	1	1	1
GOTERM_BP_DIRECT	GO:0001838~embryonic epithelial tube formation	2	0.311042	0.0975687	RET, WNT4	451	2	8994	19.9424	1	1	1
GOTERM_BP_DIRECT	GO:0007182~common-partner SMAD protein phosphorylation	2	0.311042	0.0975687	BMP4, SPTBN1	451	2	8994	19.9424	1	1	1
GOTERM_CC_DIRECT	GO:0005576~extracellular region	19	2.9549	0.0977088	CRP, AVBD4, TGFB2, AVBD6, GSN, AVBD1, HTRA3, AVBD2, TXN, BMP4, COL3A1, NOV, C1QTNF7, BGLAP, C3H6ORF120, TLL1, LYG2, VIP, OC3	475	275	10057	1.46284	1	1	0.993266

## Sheet: green
Category	Term	Count	%	PValue	Genes	List Total	Pop Hits	Pop Total	Fold Enrichment	Bonferroni	Benjamini	FDR
GOTERM_CC_DIRECT	GO:0070062~extracellular exosome	57	17.1687	0.000221541	GLTP, DPYS, PLOD1, PTH1R, TXNDC16, ACTB, RAB22A, SCP2, GLIPR2, BASP1, AOX1, EPHB1, EDIL3, PDE8A, PDIA3, CAP1, ACTR2, TPM4, HIST1H46L2, PRKCD, AKR1A1, SHISA5, RHOC, PGD, MID2, DCTD, RP2, FSCN1, ERP29, RAB7A, GNAZ, COPA, PCOLCE2, GLO1, MGST3, ENDOD1, LPL, FBLN1, FBLN2, HIST1H46, ACAT1, SLC9A3R1, LDHB, EFNB1, TSPAN8, ISOC1, SFN, PROM1, YKT6, SEPT11, NEGR1, ANGPT1, HSPA4, ASS1, DLK2, CAPZA1, CNTN1	246	1448	10057	1.60931	0.0473645	0.0485175	0.048296
GOTERM_CC_DIRECT	GO:0005829~cytosol	33	9.93976	0.000622728	GLDC, ODC1, SH3RF1, ACTB, LDHB, EFNB1, AS3MT, MAP1LC3A, HYAL2, PGM3, PDE4B, CTNNA1, AOX1, YKT6, RBM38, ACTR2, HSP90AA1, ADSL, HSPA4, SIAH2, PRKCD, AKR1A1, TRAF2, PALD1, DUS2, MARS, CAPZA1, DGKQ, BCL2, ATG4B, TLN1, BCL2L1, RAB7A	246	718	10057	1.87898	0.127524	0.0681887	0.0678774
GOTERM_CC_DIRECT	GO:0001725~stress fiber	6	1.80723	0.000968354	SEPT11, DAAM1, TPM4, FSCN1, MST1R, PDLIM7	246	32	10057	7.6654	0.191175	0.0706898	0.070367
GOTERM_MF_DIRECT	GO:0004879~RNA polymerase II transcription factor activity, ligand-activated sequence-specific DNA binding	5	1.50602	0.0013129	NR4A2, STAT3, NR0B1, NR2C2, PPARA	213	20	8532	10.0141	0.338022	0.412252	0.412252
GOTERM_BP_DIRECT	GO:0007189~adenylate cyclase-activating G-protein coupled receptor signaling pathway	5	1.50602	0.00291339	PTGER4, LHCGR, ADORA2B, PTH1R, ADCY5	230	24	8994	8.14674	0.961797	1	1
GOTERM_BP_DIRECT	GO:0007163~establishment or maintenance of cell polarity	4	1.20482	0.00385697	CAP1, ACTR2, FSCN1, CTNNA1	230	13	8994	12.0321	0.986757	1	1
GOTERM_MF_DIRECT	GO:0051015~actin filament binding	6	1.80723	0.00403428	ACTR2, FSCN1, ACTN4, TLN1, CORO2B, CORO1C	213	43	8532	5.58926	0.718979	0.633383	0.633383
GOTERM_CC_DIRECT	GO:0009986~cell surface	14	4.21687	0.00511977	PDIA3, HSP90AA1, RAMP2, IGSF3, LPAR1, SLC1A2, LPL, MST1R, SULF2, ITGA8, ANOS1, ERP29, PROM1, TLN1	246	236	10057	2.42521	0.675058	0.280308	0.279028
GOTERM_BP_DIRECT	GO:2000146~negative regulation of cell motility	3	0.903614	0.00613543	SLC9A3R1, CTNNA1, FBLN1	230	5	8994	23.4626	0.998979	1	1
GOTERM_BP_DIRECT	GO:0006915~apoptotic process	8	2.40964	0.00658215	SIAH2, PRKCD, CIDEA, SHISA5, MAP3K8, EXFABP, SH3RF1, CIDEC	230	87	8994	3.5958	0.999382	1	1
GOTERM_BP_DIRECT	GO:0045429~positive regulation of nitric oxide biosynthetic process	4	1.20482	0.00713853	HSP90AA1, PTX3, KLF2, ASS1	230	16	8994	9.77609	0.99967	1	1
KEGG_PATHWAY	gga03320:PPAR signaling pathway	7	2.10843	0.00894883	SCP2, SCD, ILK, APOC3, LPL, CD36, PPARA	134	59	4324	3.82848	0.614358	0.566467	0.566467
GOTERM_MF_DIRECT	GO:0005506~iron ion binding	8	2.40964	0.00923237	CYP11A1, SCD, AGMO, CYP2AC1, AOX1, HBE, HBBR, PLOD1	213	95	8532	3.37317	0.945657	0.966322	0.966322
KEGG_PATHWAY	gga00280:Valine, leucine and isoleucine degradation	6	1.80723	0.0105882	IVD, MCCC1, AOX1, DLD, HSD17B10, ACAT1	134	44	4324	4.40027	0.676427	0.566467	0.566467
GOTERM_CC_DIRECT	GO:0045121~membrane raft	7	2.10843	0.0110359	LDHB, EFNB1, ANGPT1, HYAL2, TRAF2, CD36, EPHB1	246	77	10057	3.71656	0.911989	0.483372	0.481165
GOTERM_BP_DIRECT	GO:0031668~cellular response to extracellular stimulus	3	0.903614	0.0124575	NR4A2, ADORA2B, SLC1A2	230	7	8994	16.759	0.999999	1	1
GOTERM_BP_DIRECT	GO:0046328~regulation of JNK cascade	3	0.903614	0.0124575	TRAF2, EPHB1, SH3RF1	230	7	8994	16.759	0.999999	1	1
GOTERM_MF_DIRECT	GO:0003707~steroid hormone receptor activity	5	1.50602	0.014126	NR4A2, PAQR7, NR0B1, NR2C2, PPARA	213	38	8532	5.27057	0.988521	1	1
GOTERM_BP_DIRECT	GO:0001836~release of cytochrome c from mitochondria	3	0.903614	0.0163333	BCL2, SFN, BCL2L1	230	8	8994	14.6641	1	1	1
GOTERM_BP_DIRECT	GO:0008284~positive regulation of cell proliferation	10	3.01205	0.0174288	HSP90AA1, CCKBR, CCPG1, ODC1, FGF18, ILK, CDC7, PTH1R, EXFABP, BCL2L1	230	155	8994	2.52286	1	1	1
GOTERM_BP_DIRECT	GO:0007267~cell-cell signaling	5	1.50602	0.018263	NPY, NGF, ADRA2C, WISP1, CTGF	230	40	8994	4.88804	1	1	1
GOTERM_CC_DIRECT	GO:0002102~podosome	3	0.903614	0.0190056	SH3PXD2A, TPM4, FSCN1	246	9	10057	13.6274	0.985039	0.693706	0.690539
GOTERM_BP_DIRECT	GO:0010507~negative regulation of autophagy	3	0.903614	0.0206509	HERC1, HTR2B, BCL2	230	9	8994	13.0348	1	1	1
GOTERM_BP_DIRECT	GO:0031589~cell-substrate adhesion	3	0.903614	0.0206509	ANGPT1, SMAD6, EPHB1	230	9	8994	13.0348	1	1	1
GOTERM_BP_DIRECT	GO:0043123~positive regulation of I-kappaB kinase/NF-kappaB signaling	7	2.10843	0.0232857	SHISA5, HTR2B, LPAR1, HMOX1, CD36, RHOC, MID2	230	87	8994	3.14633	1	1	1
GOTERM_CC_DIRECT	GO:0031225~anchored component of membrane	4	1.20482	0.0245631	NEGR1, CNTN1, ALPL, LPL	246	26	10057	6.28956	0.995689	0.726916	0.723597
GOTERM_MF_DIRECT	GO:0008201~heparin binding	6	1.80723	0.0265929	PCOLCE2, CHRD, LPL, WISP1, CTGF, IMPG2	213	68	8532	3.53438	0.999789	1	1
GOTERM_CC_DIRECT	GO:0036464~cytoplasmic ribonucleoprotein granule	3	0.903614	0.0281221	ROCK2, ACTB, DYNC1I1	246	11	10057	11.1497	0.998064	0.726916	0.723597
GOTERM_MF_DIRECT	GO:0008134~transcription factor binding	5	1.50602	0.0287442	STAT3, BCL2, NR0B1, HOXA7, PDLIM7	213	47	8532	4.26131	0.999895	1	1
GOTERM_CC_DIRECT	GO:0005902~microvillus	4	1.20482	0.0298733	SLC9A3R1, ANGPT1, HYAL2, FSCN1	246	28	10057	5.8403	0.998696	0.726916	0.723597
GOTERM_BP_DIRECT	GO:0001958~endochondral ossification	3	0.903614	0.0305133	PHOSPHO1, MMP13, FGF18	230	11	8994	10.6648	1	1	1
GOTERM_BP_DIRECT	GO:0016311~dephosphorylation	3	0.903614	0.0305133	DUSP4, PHOSPHO1, ALPL	230	11	8994	10.6648	1	1	1
GOTERM_CC_DIRECT	GO:0005739~mitochondrion	23	6.92771	0.0409811	ADSL, GLDC, MMP2, ND4L, TBRG4, ACAT1, DUS2, LDHB, SLC25A29, AS3MT, SCP2, CYP11A1, IVD, ADAM12, COX3, BCL2, SERHL2, NT5M, C11H19ORF12, CYTB, YKT6, DLD, SLC25A47	246	609	10057	1.54399	0.999895	0.897487	0.893389
GOTERM_BP_DIRECT	GO:0032332~positive regulation of chondrocyte differentiation	3	0.903614	0.0418576	FGF18, EXFABP, LOXL2	230	13	8994	9.02408	1	1	1
GOTERM_BP_DIRECT	GO:0055114~oxidation-reduction process	7	2.10843	0.0420332	LDHB, SH3PXD2A, GLDC, AKR1A1, PLOD1, ND3, LOXL2	230	100	8994	2.7373	1	1	1
GOTERM_BP_DIRECT	GO:0032880~regulation of protein localization	4	1.20482	0.0433811	MMD, ARHGDIA, BCL2, PDLIM7	230	31	8994	5.04572	1	1	1
GOTERM_BP_DIRECT	GO:0007155~cell adhesion	8	2.40964	0.0464139	NEGR1, ITGA8, CNTN1, ANOS1, CNTN4, TLN1, WISP1, CTGF	230	129	8994	2.42508	1	1	1
GOTERM_BP_DIRECT	GO:0007205~protein kinase C-activating G-protein coupled receptor signaling pathway	3	0.903614	0.0480309	DGKE, DGKQ, HTR2B	230	14	8994	8.3795	1	1	1
GOTERM_BP_DIRECT	GO:2001238~positive regulation of extrinsic apoptotic signaling pathway	3	0.903614	0.0480309	PDIA3, HYAL2, TRAF2	230	14	8994	8.3795	1	1	1
GOTERM_BP_DIRECT	GO:0045746~negative regulation of Notch signaling pathway	3	0.903614	0.0480309	DLL4, GDPD5, DLK2	230	14	8994	8.3795	1	1	1
GOTERM_MF_DIRECT	GO:0051434~BH3 domain binding	2	0.60241	0.0490807	BCL2, BCL2L1	213	2	8532	40.0563	1	1	1
GOTERM_BP_DIRECT	GO:0046902~regulation of mitochondrial membrane permeability	2	0.60241	0.0502773	BCL2, BCL2L1	230	2	8994	39.1043	1	1	1
GOTERM_BP_DIRECT	GO:1903038~negative regulation of leukocyte cell-cell adhesion	2	0.60241	0.0502773	PPARA, ASS1	230	2	8994	39.1043	1	1	1
GOTERM_CC_DIRECT	GO:0030863~cortical cytoskeleton	3	0.903614	0.0503799	TPM4, BASP1, ACTB	246	15	10057	8.17642	0.999988	1	0.998438
KEGG_PATHWAY	gga01130:Biosynthesis of antibiotics	11	3.31325	0.0521777	LDHB, ADSL, GLDC, ODC1, AKR1A1, PGM3, PGD, DLD, HSD17B10, ASS1, ACAT1	134	182	4324	1.9503	0.996588	1	1
GOTERM_MF_DIRECT	GO:0020037~heme binding	6	1.80723	0.0529115	CYP11A1, CYP2AC1, HMOX1, HBE, HBBR, CYTB	213	82	8532	2.93095	1	1	1
GOTERM_BP_DIRECT	GO:0030036~actin cytoskeleton organization	5	1.50602	0.0537519	SLC9A3R1, DAAM1, CORO2B, PDLIM7, CORO1C	230	56	8994	3.49146	1	1	1
KEGG_PATHWAY	gga01100:Metabolic pathways	42	12.6506	0.0547599	DGKE, CHPF, GLDC, HDC, DPYS, GALNT18, ODC1, HSD17B10, ACAT1, LDHB, SCP2, UROD, IMPA2, CYP11A1, HYAL2, COX3, AOX1, NT5M, UPP1, PIP5K1C, MGAT2, ADSL, GALNT1, MCCC1, AKR1A1, ND4L, CTPS1, PGD, ASS1, ETNPPL, DCTD, PHOSPHO1, POLR3B, IVD, DGKQ, STT3A, ALPL, CYTB, ND3, PLCD3, DLD, ND5	134	1059	4324	1.27978	0.997445	1	1
GOTERM_BP_DIRECT	GO:0007204~positive regulation of cytosolic calcium ion concentration	4	1.20482	0.0587052	PTGER4, CCKBR, CD36, ADCY5	230	35	8994	4.46907	1	1	1
GOTERM_MF_DIRECT	GO:0005201~extracellular matrix structural constituent	4	1.20482	0.0592791	COL2A1, LAMB1, FBLN1, IMPG2	213	36	8532	4.4507	1	1	1
GOTERM_CC_DIRECT	GO:0043209~myelin sheath	7	2.10843	0.0597145	PDIA3, LDHB, FSCN1, CNTN1, BCL2, DLD, ACTB	246	114	10057	2.51031	0.999999	1	1
GOTERM_BP_DIRECT	GO:0002040~sprouting angiogenesis	3	0.903614	0.0612786	RAMP2, ANGPT1, LOXL2	230	16	8994	7.33207	1	1	1
GOTERM_BP_DIRECT	GO:0070374~positive regulation of ERK1 and ERK2 cascade	6	1.80723	0.0626779	ANGPT1, GLIPR2, FGF18, HTR2B, CD36, CTGF	230	84	8994	2.79317	1	1	1
GOTERM_MF_DIRECT	GO:0050544~arachidonic acid binding	2	0.60241	0.0727143	EXFABP, S100A9	213	3	8532	26.7042	1	1	1
GOTERM_MF_DIRECT	GO:0070538~oleic acid binding	2	0.60241	0.0727143	SCP2, EXFABP	213	3	8532	26.7042	1	1	1
GOTERM_BP_DIRECT	GO:0022612~gland morphogenesis	2	0.60241	0.074464	SLC9A3R1, BCL2	230	3	8994	26.0696	1	1	1
GOTERM_BP_DIRECT	GO:0071447~cellular response to hydroperoxide	2	0.60241	0.074464	PRKCD, CD36	230	3	8994	26.0696	1	1	1
GOTERM_BP_DIRECT	GO:0070543~response to linoleic acid	2	0.60241	0.074464	CD36, EXFABP	230	3	8994	26.0696	1	1	1
GOTERM_BP_DIRECT	GO:0001957~intramembranous ossification	2	0.60241	0.074464	MMP2, FGF18	230	3	8994	26.0696	1	1	1
GOTERM_BP_DIRECT	GO:0071243~cellular response to arsenic-containing substance	2	0.60241	0.074464	ZFAND2A, HMOX1	230	3	8994	26.0696	1	1	1
GOTERM_BP_DIRECT	GO:0034097~response to cytokine	3	0.903614	0.0756016	BCL2, EXFABP, BCL2L1	230	18	8994	6.51739	1	1	1
GOTERM_BP_DIRECT	GO:0060548~negative regulation of cell death	3	0.903614	0.0756016	DUS2, WISP1, CTGF	230	18	8994	6.51739	1	1	1
GOTERM_BP_DIRECT	GO:0019933~cAMP-mediated signaling	3	0.903614	0.0756016	SLC9A3R1, DGKQ, ADCY5	230	18	8994	6.51739	1	1	1
KEGG_PATHWAY	gga04350:TGF-beta signaling pathway	6	1.80723	0.0761662	TFDP1, CHRD, SMAD6, BMP7, LTBP1, BMP6	134	74	4324	2.61638	0.999775	1	1
GOTERM_CC_DIRECT	GO:0031941~filamentous actin	3	0.903614	0.0770338	TPM4, FSCN1, PDLIM7	246	19	10057	6.45507	1	1	1
KEGG_PATHWAY	gga04141:Protein processing in endoplasmic reticulum	9	2.71084	0.0790902	PDIA3, SEC61A1, HSP90AA1, HSPH1, ERP29, BCL2, STT3A, TRAF2, SEC31A	134	146	4324	1.98916	0.999839	1	1
GOTERM_BP_DIRECT	GO:0043524~negative regulation of neuron apoptotic process	5	1.50602	0.0797251	NR4A2, ANGPT1, BCL2, NGF, BCL2L1	230	64	8994	3.05503	1	1	1
GOTERM_CC_DIRECT	GO:0005604~basement membrane	4	1.20482	0.0819312	MMP2, LAMB1, FBLN1, LOXL2	246	42	10057	3.89353	1	1	1
GOTERM_BP_DIRECT	GO:0035335~peptidyl-tyrosine dephosphorylation	3	0.903614	0.083122	DUSP4, PALD1, DUSP14	230	19	8994	6.17437	1	1	1
GOTERM_BP_DIRECT	GO:0001541~ovarian follicle development	3	0.903614	0.083122	LHCGR, BCL2, BCL2L1	230	19	8994	6.17437	1	1	1
KEGG_PATHWAY	gga00620:Pyruvate metabolism	4	1.20482	0.0852706	LDHB, GLO1, DLD, ACAT1	134	34	4324	3.79631	0.999921	1	1
GOTERM_CC_DIRECT	GO:0001726~ruffle	4	1.20482	0.0865636	SLC9A3R1, FSCN1, TLN1, PDLIM7	246	43	10057	3.80299	1	1	1
GOTERM_CC_DIRECT	GO:0005925~focal adhesion	11	3.31325	0.0868073	CAP1, PDIA3, ACTR2, TPM4, ITGA8, CTNNA1, ILK, TLN1, ACTB, PDLIM7, CORO1C	246	251	10057	1.79165	1	1	1
GOTERM_CC_DIRECT	GO:0065010~extracellular membrane-bounded organelle	2	0.60241	0.0939548	PHOSPHO1, ALPL	246	4	10057	20.4411	1	1	1
GOTERM_CC_DIRECT	GO:0005783~endoplasmic reticulum	14	4.21687	0.0956833	PDIA3, MGST3, PRKCD, SHISA5, PLOD1, SULF2, AGMO, ITGA8, FIBIN, ERP29, HMOX1, C11H19ORF12, PROM1, YKT6	246	355	10057	1.61225	1	1	1
GOTERM_BP_DIRECT	GO:0010744~positive regulation of macrophage derived foam cell differentiation	2	0.60241	0.0980373	LPL, CD36	230	4	8994	19.5522	1	1	1
GOTERM_BP_DIRECT	GO:0042773~ATP synthesis coupled electron transport	2	0.60241	0.0980373	ND4L, ND5	230	4	8994	19.5522	1	1	1
GOTERM_BP_DIRECT	GO:0030030~cell projection organization	2	0.60241	0.0980373	ITGA8, ILK	230	4	8994	19.5522	1	1	1
GOTERM_BP_DIRECT	GO:0035634~response to stilbenoid	2	0.60241	0.0980373	CIDEA, CD36	230	4	8994	19.5522	1	1	1
GOTERM_BP_DIRECT	GO:0001973~adenosine receptor signaling pathway	2	0.60241	0.0980373	ADORA2B, ADCY5	230	4	8994	19.5522	1	1	1
GOTERM_BP_DIRECT	GO:0071499~cellular response to laminar fluid shear stress	2	0.60241	0.0980373	KLF2, ASS1	230	4	8994	19.5522	1	1	1
GOTERM_BP_DIRECT	GO:0010890~positive regulation of sequestering of triglyceride	2	0.60241	0.0980373	CIDEA, LPL	230	4	8994	19.5522	1	1	1
GOTERM_BP_DIRECT	GO:0006633~fatty acid biosynthetic process	3	0.903614	0.0987981	SCD, AGMO, LPL	230	21	8994	5.58634	1	1	1
GOTERM_BP_DIRECT	GO:0042100~B cell proliferation	3	0.903614	0.0987981	PRKCD, BCL2, CTPS1	230	21	8994	5.58634	1	1	1

## Sheet: magenta
Category	Term	Count	%	PValue	Genes	List Total	Pop Hits	Pop Total	Fold Enrichment	Bonferroni	Benjamini	FDR
GOTERM_BP_DIRECT	GO:0006936~muscle contraction	5	13.1579	1.90802e-07	MYBPC1, MYL1, ACTN2, MYOM2, LMOD2	23	22	8994	88.8735	1.54549e-05	1.52642e-05	1.50734e-05
GOTERM_BP_DIRECT	GO:0003009~skeletal muscle contraction	3	7.89474	8.51723e-05	TNNC2, TNNT3, TNNI2	23	6	8994	195.522	0.0068755	0.00340689	0.00336431
GOTERM_CC_DIRECT	GO:0005861~troponin complex	3	7.89474	0.000123641	TNNC2, TNNT3, TNNI2	26	7	10057	165.775	0.0048107	0.00482201	0.00445109
GOTERM_MF_DIRECT	GO:0003779~actin binding	4	10.5263	0.000239483	TNNI2, MYH1B, MYOZ1, LMOD2	21	53	8532	30.6631	0.00906015	0.00910035	0.00910035
GOTERM_BP_DIRECT	GO:0045214~sarcomere organization	3	7.89474	0.000671351	ACTN2, CASQ2, LMOD2	23	16	8994	73.3207	0.0529446	0.0179027	0.0176789
GOTERM_CC_DIRECT	GO:0016459~myosin complex	3	7.89474	0.00480629	MYL1, MYH1C, MYH1B	26	42	10057	27.6291	0.1713	0.0645545	0.0595887
GOTERM_CC_DIRECT	GO:0033018~sarcoplasmic reticulum lumen	2	5.26316	0.00496573	CASQ2, SRL	26	2	10057	386.808	0.176462	0.0645545	0.0595887
KEGG_PATHWAY	gga04530:Tight junction	3	7.89474	0.00604726	ACTN2, MYH1C, MYH1B	8	76	4324	21.3355	0.119599	0.13304	0.13304
GOTERM_CC_DIRECT	GO:0030018~Z disc	3	7.89474	0.0084159	ACTN2, CASQ2, MYOZ1	26	56	10057	20.7218	0.280795	0.082055	0.0757431
GOTERM_MF_DIRECT	GO:0051373~FATZ binding	2	5.26316	0.00934518	ACTN2, MYOZ1	21	4	8532	203.143	0.300078	0.173279	0.173279
GOTERM_BP_DIRECT	GO:1901017~negative regulation of potassium ion transmembrane transporter activity	2	5.26316	0.0121734	ACTN2, CASQ2	23	5	8994	156.417	0.629201	0.243468	0.240424
GOTERM_MF_DIRECT	GO:0005509~calcium ion binding	5	13.1579	0.0136799	MYL1, ACTN2, TNNC2, CASQ2, MATN3	21	409	8532	4.96682	0.407512	0.173279	0.173279
GOTERM_CC_DIRECT	GO:0031430~M band	2	5.26316	0.0172767	MYOM2, LMOD2	26	7	10057	110.516	0.493221	0.134758	0.124392
GOTERM_CC_DIRECT	GO:0005865~striated muscle thin filament	2	5.26316	0.02216	ACTA1, LMOD2	26	9	10057	85.9573	0.582705	0.14404	0.13296
GOTERM_BP_DIRECT	GO:0030239~myofibril assembly	2	5.26316	0.0265948	MYOZ1, LMOD2	23	11	8994	71.0988	0.887335	0.425516	0.420197
GOTERM_BP_DIRECT	GO:0060048~cardiac muscle contraction	2	5.26316	0.0360971	CASQ2, TNNI2	23	15	8994	52.1391	0.949103	0.481295	0.475279
GOTERM_CC_DIRECT	GO:0030016~myofibril	2	5.26316	0.0438482	MYL1, MYH1B	26	18	10057	42.9786	0.826001	0.244297	0.225505
GOTERM_MF_DIRECT	GO:0003774~motor activity	2	5.26316	0.0614905	MYH1C, MYH1B	21	27	8532	30.0952	0.910325	0.58416	0.58416
GOTERM_CC_DIRECT	GO:0005884~actin filament	2	5.26316	0.0904032	ACTA1, LMOD2	26	38	10057	20.3583	0.975162	0.440715	0.406814
GOTERM_MF_DIRECT	GO:0051015~actin filament binding	2	5.26316	0.096216	ACTN2, TNNC2	21	43	8532	18.897	0.978598	0.731241	0.731241

## Sheet: pink
Category	Term	Count	%	PValue	Genes	List Total	Pop Hits	Pop Total	Fold Enrichment	Bonferroni	Benjamini	FDR
GOTERM_BP_DIRECT	GO:0060021~palate development	3	7.5	0.0116862	CSRNP1, TIPARP, BCOR	28	55	8994	17.5208	0.807122	1	1
GOTERM_BP_DIRECT	GO:0007166~cell surface receptor signaling pathway	3	7.5	0.0352156	NPY4R, GPR157, JMJD6	28	99	8994	9.73377	0.993389	1	1
GOTERM_BP_DIRECT	GO:0048008~platelet-derived growth factor receptor signaling pathway	2	5	0.055577	CSRNP1, TIPARP	28	19	8994	33.812	0.999666	1	1
GOTERM_BP_DIRECT	GO:0060325~face morphogenesis	2	5	0.0640758	CSRNP1, TIPARP	28	22	8994	29.2013	0.999906	1	1
GOTERM_BP_DIRECT	GO:0048705~skeletal system morphogenesis	2	5	0.0697007	CSRNP1, TIPARP	28	24	8994	26.7679	0.99996	1	1

## Sheet: red
Category	Term	Count	%	PValue	Genes	List Total	Pop Hits	Pop Total	Fold Enrichment	Bonferroni	Benjamini	FDR
GOTERM_BP_DIRECT	GO:0006974~cellular response to DNA damage stimulus	6	0.0483053	0.000941621	VCP, SLF1, ERCC8, SMC5, RAD1, INIP	62	208	16792	7.81266	0.3255	0.392656	0.392656
GOTERM_CC_DIRECT	GO:0005730~nucleolus	10	0.0805088	0.00323965	UTP15, ZCCHC7, WDR36, SLC30A5, ZCCHC9, CETN3, POLR1E, BRIX1, MALT1, NOL6	66	857	18224	3.22195	0.354715	0.367811	0.367811
GOTERM_CC_DIRECT	GO:0035861~site of double-strand break	3	0.0241526	0.00544906	VCP, SLF1, SMC5	66	31	18224	26.7214	0.521756	0.367811	0.367811
GOTERM_BP_DIRECT	GO:0006281~DNA repair	5	0.0402544	0.0104661	VCP, SLF1, XPA, RAD1, INIP	62	235	16792	5.76253	0.987697	1	1
GOTERM_BP_DIRECT	GO:0007067~mitotic nuclear division	5	0.0402544	0.0125553	HAUS8, DCTN3, CETN3, CLTA, SMC5	62	248	16792	5.46046	0.994914	1	1
GOTERM_CC_DIRECT	GO:0030125~clathrin vesicle coat	2	0.0161018	0.0141919	NECAP1, CLTA	66	4	18224	138.061	0.854799	0.44826	0.44826
GOTERM_CC_DIRECT	GO:0005813~centrosome	6	0.0483053	0.0178899	SLF1, HAUS8, XRCC4, PDE4D, DCTN3, CETN3	66	426	18224	3.88903	0.912578	0.44826	0.44826
GOTERM_BP_DIRECT	GO:0034184~positive regulation of maintenance of mitotic sister chromatid cohesion	2	0.0161018	0.0180341	SLF1, SMC5	62	5	16792	108.335	0.999503	1	1
GOTERM_CC_DIRECT	GO:0005739~mitochondrion	11	0.0885597	0.0188522	HSDL2, COL4A3BP, AMACR, PTCD2, NT5DC3, EMC2, NDUFAF2, ALDH7A1, ISCU, ARSB, NOL6	66	1331	18224	2.28199	0.923414	0.44826	0.44826
GOTERM_CC_DIRECT	GO:0005829~cytosol	20	0.161018	0.0199227	VCP, IPO11, XRCC4, PDE4D, DCTN3, TARS, CLTA, MALT1, RGP1, COL4A3BP, HAUS8, PDZD11, BAG3, NT5DC3, FBXO4, RICTOR, ANKRA2, NANS, ALDH7A1, ISCU	66	3315	18224	1.66589	0.933908	0.44826	0.44826
GOTERM_MF_DIRECT	GO:0031625~ubiquitin protein ligase binding	5	0.0402544	0.0211192	VCP, SLF1, UBE2R2, PDE4D, ANKRA2	63	287	16881	4.66816	0.954729	1	1
GOTERM_MF_DIRECT	GO:0044822~poly(A) RNA binding	10	0.0805088	0.021424	BTF3, UTP15, ZCCHC7, VCP, WDR36, PTCD2, ZCCHC9, SRFBP1, BRIX1, NOL6	63	1129	16881	2.37336	0.956728	1	1
GOTERM_BP_DIRECT	GO:0035264~multicellular organism growth	3	0.0241526	0.0342228	RMI1, PDE4D, XPA	62	80	16792	10.1565	1	1	1
GOTERM_BP_DIRECT	GO:0043161~proteasome-mediated ubiquitin-dependent protein catabolic process	4	0.0322035	0.0375559	VCP, UBE2R2, ERCC8, PLAA	62	203	16792	5.33672	1	1	1
KEGG_PATHWAY	hsa03008:Ribosome biogenesis in eukaryotes	3	0.0241526	0.0422293	UTP15, WDR36, NOL6	27	87	6879	8.78544	0.914511	1	1
GOTERM_MF_DIRECT	GO:0004065~arylsulfatase activity	2	0.0161018	0.0432075	ARSK, ARSB	63	12	16881	44.6587	0.998346	1	1
GOTERM_CC_DIRECT	GO:0005634~nucleus	27	0.217374	0.0489666	VCP, XPA, SMC5, ZBTB5, MALT1, NOL6, EMC2, BRIX1, HOXA1, HIVEP2, SOX6, UTP15, BTF3, SLF1, XRCC4, RMI1, SLC30A5, INIP, GADD45G, ERCC8, PLAA, POLR1E, SRFBP1, RAD1, ANKRA2, ALDH7A1, ISCU	66	5415	18224	1.37678	0.998861	0.944355	0.944355
GOTERM_BP_DIRECT	GO:0032743~positive regulation of interleukin-2 production	2	0.0161018	0.0496927	PDE4D, MALT1	62	14	16792	38.6912	1	1	1
GOTERM_MF_DIRECT	GO:0008484~sulfuric ester hydrolase activity	2	0.0161018	0.0537192	ARSK, ARSB	63	15	16881	35.727	0.999667	1	1
GOTERM_MF_DIRECT	GO:0005515~protein binding	40	0.322035	0.0554909	ZCCHC7, FOCAD, VCP, IPO11, CETN3, DCTN3, XPA, TARS, CLTA, SMC5, VLDLR, ZBTB5, MALT1, COL4A3BP, SPTLC1, PDZD11, BAG3, EMC2, FBXO4, RICTOR, SLC38A9, HOXA1, TRAPPC13, SOX6, UTP15, BTF3, SLF1, XRCC4, RMI1, PDE4D, INIP, GADD45G, RGP1, UBE2R2, ERCC8, PLAA, RAD1, ANKRA2, ALDH7A1, ISCU	63	8785	16881	1.22004	0.999746	1	1
GOTERM_BP_DIRECT	GO:0042325~regulation of phosphorylation	2	0.0161018	0.0600209	PPP1R14C, RICTOR	62	17	16792	31.8634	1	1	1
KEGG_PATHWAY	hsa04142:Lysosome	3	0.0241526	0.075832	CLTA, AP3B1, ARSB	27	121	6879	6.3168	0.988836	1	1
GOTERM_BP_DIRECT	GO:0031334~positive regulation of protein complex assembly	2	0.0161018	0.0769895	VCP, SLF1	62	22	16792	24.6217	1	1	1
GOTERM_BP_DIRECT	GO:0010165~response to X-ray	2	0.0161018	0.0769895	XRCC4, ERCC8	62	22	16792	24.6217	1	1	1
GOTERM_BP_DIRECT	GO:0043687~post-translational protein modification	2	0.0161018	0.0769895	ARSK, ARSB	62	22	16792	24.6217	1	1	1
GOTERM_BP_DIRECT	GO:0032008~positive regulation of TOR signaling	2	0.0161018	0.0936569	SLC38A9, RICTOR	62	27	16792	20.0621	1	1	1
KEGG_PATHWAY	hsa04120:Ubiquitin mediated proteolysis	3	0.0241526	0.0938357	UBE2R2, FBXO4, ERCC8	27	137	6879	5.57908	0.996363	1	1

## Sheet: turquoise
Category	Term	Count	%	PValue	Genes	List Total	Pop Hits	Pop Total	Fold Enrichment	Bonferroni	Benjamini	FDR
KEGG_PATHWAY	gga03010:Ribosome	44	2.40044	9.44496e-10	RPL5, RPL30, RPL32, RPLP1, RPL34, RPLP0, MRPL17, RPL8, RPL10A, RPL9, RPL7, RPS15, RPS4X, RPS14, RPS17, RPS16, MRPL1, RPL14, RPL35, RPLP2, RPL38, RPL15, RPS2, RPL37, RPS10, RPL17, RPS13, RPS12, RPS7, RPL21, RPS8, RPS6, RPL22, RPL23A, RPS25, RPL27A, RPL37A, RPL24, RPS20, RPL27, RPL29, RPS21, UBA52, RPS24	618	118	4324	2.60896	1.37896e-07	1.38841e-07	1.37896e-07
GOTERM_CC_DIRECT	GO:0022625~cytosolic large ribosomal subunit	23	1.25477	2.03913e-08	RPL5, RPL30, RPL21, RPL32, RPLP1, RPL34, RPL22, RPLP0, RPL23A, RPL8, RPL10A, RPL9, RPL7, RPL27A, RPL37A, RPL14, RPL24, RPL35, RPL38, RPL27, RPL37, RPL15, RPL29	1327	47	10057	3.70875	1.11336e-05	1.11336e-05	1.11336e-05
GOTERM_MF_DIRECT	GO:0003735~structural constituent of ribosome	44	2.40044	4.51032e-08	RPL5, SLC25A3, RPL30, RPL32, RPLP1, RPL34, RPLP0, MRPL17, RPL8, RPL10A, RPL9, RPL7, RPS15, RPS4X, RPS14, RPS17, RPS16, RPL14, RPL35, RPL38, SLC25A21, RPL15, RPS2, RPL37, RPS10, RPL17, RPS13, RPS12, RPS7, RPL21, RPS8, RPS6, RPL22, RPL23A, SLC25A37, RPL27A, RPL37A, RPL24, RPS20, RPL27, RPL29, RPS21, UBA52, RPS24	1157	137	8532	2.36837	4.46061e-05	4.4607e-05	4.4607e-05
GOTERM_CC_DIRECT	GO:0022627~cytosolic small ribosomal subunit	16	0.872886	4.07104e-07	RPS7, RPS8, RPS6, RPS15, RPS4X, RPS25, RPS14, RPS17, RPS16, RPS20, RPS2, RPS10, RPS21, RPS24, RPS13, RPS12	1327	28	10057	4.33071	0.000222254	0.000111139	0.000111139
GOTERM_BP_DIRECT	GO:0006412~translation	37	2.01855	6.52692e-06	RPL5, SLC25A3, RPL30, RPL32, RPL34, MRPL17, RPL10A, RPS15, RPS4X, RPS14, RPS17, RPS16, RPL14, RPL35, RPL38, SLC25A21, RPL15, RPS2, RPL37, RPL17, RPS13, RPS12, RPS7, RPL21, RPS8, RPS6, RPL22, RPL23A, SLC25A37, RPL27A, RPL37A, RPL24, RPS20, RPL27, RPS21, UBA52, RPS24	1219	126	8994	2.16661	0.0212447	0.021467	0.021467
KEGG_PATHWAY	gga04142:Lysosome	32	1.74577	9.17788e-05	HEXB, TCIRG1, NAGPA, LITAF, LIPA, CTSS, SGSH, CLN5, AP3M2, GGA3, LAMP1, CTSH, AP3S1, CTSD, CTSC, ATP6V0A1, CTSB, CTSA, ARSA, DNASE2B, SLC11A1, LAPTM5, AP1B1, NAGA, MCOLN1, AP3B2, PLA2G15, GLB1, NPC2, ATP6V0D1, ATP6V0D2, ATP6V0C	618	110	4324	2.03542	0.0133109	0.00674574	0.00669985
GOTERM_CC_DIRECT	GO:0016020~membrane	117	6.38298	9.6147e-05	RERGL, CYFIP2, RPL30, CSF3R, ITPRIP, RPL32, HPSE2, XYLT2, TNC, RPL8, RPL10A, RPL9, RPL7, MYLK, RPS14, RPS17, RPS16, LAMP1, DPYSL2, TOM1, RPL35, RPS13, RPS12, CHID1, RPS7, RPL21, TMOD4, RPS8, HGF, GEM, TMEM131, GBGT1, RAB32, ORAI2, ORAI1, RPL24, RPL27, RPL29, RASL12, EPB42, CNP, RRAD, MYCBP2, PDGFB, NTPCR, PRPF8, HELZ2, ABR, BAG5, RAD21, GRK6, NCKAP1L, MDN1, BBS2, HSPA8, CPSF7, XRCC6, NUP155, EIF2…	1327	633	10057	1.40081	0.0511445	0.0174987	0.0174987
GOTERM_BP_DIRECT	GO:0006954~inflammatory response	33	1.80033	0.000180034	CD40, NRROS, TLR1A, TNFRSF11A, PTGS2, LIPA, RELA, C3, TBXA2R, CCL4, NFKBIZ, C3AR1, TSPAN2, CCR5, CCL17, CCR2, CHID1, SYK, SLC11A1, CD180, CYBB, TNFRSF10B, TNFRSF1B, NFKB2, P2RX7, BCL6, IL1B, REL, FAS, TLR7, AGTR2, TLR4, TLR15	1219	124	8994	1.96355	0.446982	0.296066	0.296066
GOTERM_CC_DIRECT	GO:0005886~plasma membrane	178	9.71086	0.000298087	USP6NL, SLC27A1, DGKD, RIF1, ATP8A1, GPR65, JADE1, SPATA20, RXFP1, ETS1, ACTG1, RGS4, RGS5, GJA1, CCND3, RGS3, BAIAP2L1, CDH2, LAMP1, ADORA1, CAPN3, PIP4K2A, SLC16A9, ARID2, TMOD1, EPHA4, ARSA, CD93, PRKCB, ARRDC1, SLC11A1, SWAP70, ENTPD8, CHD1L, ANK1, PRLR, SYTL3, MSH6, ADCY9, SLC9A5, MAP1B, SLC9A9, SLCO2A1, BTK, TYRO3, PRKD1, PHLDB2, LLGL1, CARD11, ABCG1, ABCG2, IFNAR1, ATP6V1A, CALCRL, TTYH3, …	1327	1060	10057	1.27266	0.150222	0.0406889	0.0406889
GOTERM_BP_DIRECT	GO:0051607~defense response to virus	18	0.981997	0.000408267	RNASEL, CD40, KCNJ8, RSAD2, BNIP3, CARD9, MX1, IFIT5, ABCC9, SAMHD1, TMEM173, UNC13D, OASL, MAVS, IRF1, TLR7, IRF5, FADD	1219	53	8994	2.5058	0.739062	0.447596	0.447596
GOTERM_CC_DIRECT	GO:0005925~focal adhesion	53	2.89143	0.00051584	RPL30, ITGB5, RPLP1, ARPC1B, RPLP0, TNC, RPL8, RPL10A, RPL9, ACTG1, RPL7, RPS14, GJA1, RPS17, CCND3, RPS16, CDH2, PLAU, CAPN5, RAC2, RPL38, B2M, RPS13, RPS7, RPS8, RPL22, RRAS2, SENP1, RPL37A, IRF2, MYH9, ITGA6, RPL27, LCP1, PHLDB2, ENG, SYNPO2, SLC9A3R2, EFNB2, DPP4, NCSTN, PACSIN2, TSPAN4, RPS2, HSPA8, SVIL, MCAM, PARVA, FERMT1, NFASC, ACTC1, FES, P4HB	1327	251	10057	1.60029	0.245516	0.0563298	0.0563298
GOTERM_MF_DIRECT	GO:0005524~ATP binding	160	8.72886	0.000845751	DGKG, DGKD, ATP8A1, SMC4, ACTG1, MYLK, RPS6KA3, SMCHD1, KIF5C, CHEK2, KDR, PIM1, NEK1, PIP4K2A, KIF21B, CDKL2, EPHA4, CDKL5, PRKCB, DDX11, SWAP70, MATK, ENTPD8, MYO7A, CSNK1E, CHD1L, VRK2, RUNX1, MSH6, DHX40, ADCY9, MSH4, BTK, TYRO3, CMPK2, PRKD1, CARS2, CFTR, ABCG1, ABCG2, ATP6V1A, BLK, ABCB1, YTHDC2, UBA5, AK1, TRANK1, TWF2, AK4, STK4, BRIP1, RNF213, GRK4, DHX35, GRK6, DHX37, RIPK1, MYH11, MDN1…	1157	935	8532	1.2619	0.566906	0.41455	0.41455
KEGG_PATHWAY	gga04620:Toll-like receptor signaling pathway	24	1.30933	0.000944018	CD86, MAP2K3, CD40, STAT1, CD80, TLR1A, PIK3CD, LY96, MAPK12, RELA, PIK3R5, MAPK13, MAPK9, CASP8, IL1B, CCL4, MAPK1, TLR7, RIPK1, IRF5, FADD, TAB1, TLR4, IFNAR1	618	83	4324	2.02316	0.128807	0.0462569	0.0459422
GOTERM_BP_DIRECT	GO:0071260~cellular response to mechanical stimulus	11	0.600109	0.000945066	CD40, CASP8, MAP3K1, BNIP3, IRF1, CASP2, FAS, TLR7, FADD, MAP3K14, TLR4	1219	25	8994	3.2464	0.955432	0.77708	0.77708
GOTERM_CC_DIRECT	GO:0070062~extracellular exosome	230	12.5477	0.000982182	SLC46A3, CYFIP2, RPL30, NUDT1, ENO2, LIPA, MYLK, RPL7, EPS8, RPS14, LGALS3, GJA1, RPS17, RPS16, BAIAP2L1, DPYSL2, B2M, RPS13, CHID1, ST6GAL1, ACOT7, ARRDC1, PRKCB, FBXO2, DDX11, RPL22, TALDO1, RPL24, RPL27, ATP6V0D2, CFTR, TTYH3, LXN, SDC4, TWF2, IQGAP2, FAM171A1, GNG10, RHOT2, NCSTN, INPP5A, S100A16, PDGFC, PLCG2, NCKAP1L, C1H11ORF54, KIAA0319L, ST3GAL1, ATP6V1C2, ATP6V0A1, ACE, FUCA1, GP5, PAIC…	1327	1448	10057	1.20381	0.415229	0.0823954	0.0823954
GOTERM_CC_DIRECT	GO:0005764~lysosome	22	1.20022	0.00105635	CHID1, CALCRL, ACE, ABCA5, SRC, SLC11A1, NAGA, C9ORF72, UNC13D, CTSS, CLN5, DRAM1, AP5M1, NPC2, NAAA, TLR7, HPSE, RAB7B, RNF152, CTSD, CTSC, CTSB	1327	79	10057	2.11054	0.43846	0.0823954	0.0823954
GOTERM_MF_DIRECT	GO:0001078~transcriptional repressor activity, RNA polymerase II core promoter proximal region sequence-specific binding	17	0.927441	0.00125748	CREBBP, SPI1, BCL11A, TSHZ1, TCF21, PRDM1, ETS1, BACH1, FOXP2, SREBF2, TBX3, TBX2, DACH1, NFIL3, SNAI1, HOXA2, SKIL	1157	53	8532	2.36532	0.711895	0.41455	0.41455
GOTERM_BP_DIRECT	GO:0030890~positive regulation of B cell proliferation	11	0.600109	0.00188934	SASH3, MSH6, BST1, CDKN1A, CD40, BCL6, GPR183, SLC39A10, NCKAP1L, TLR4, CARD11	1219	27	8994	3.00592	0.998014	1	1
GOTERM_CC_DIRECT	GO:0005765~lysosomal membrane	28	1.52755	0.00199124	ATP6V1A, SCARB1, ECE1, TCIRG1, LRP2, PLD1, LITAF, GNAI1, DPP4, NCSTN, LAMP1, SLC26A11, RNF152, ATP6V1C2, STARD3, STARD3NL, STK11IP, LAPTM5, MYO7A, CYB561A3, TM6SF1, MFSD12, CLCN7, CLCN5, PQLC2, ATP6V1B2, ATP6V0D2, SLC29A3	1327	116	10057	1.82935	0.663212	0.125198	0.125198
GOTERM_CC_DIRECT	GO:0016324~apical plasma membrane	26	1.41844	0.0020637	ATP6V1A, SLC23A2, NOTCH1, SLC1A1, TCIRG1, LRP2, PLD1, DLL1, DPP4, GJA1, MARVELD2, CDH2, PODXL, CA4, SLC12A2, JAG1, ITPK1, MYO7A, ANO1, KCNMA1, RAB17, TEK, SLC29A1, ATP6V0D2, F2RL2, CFTR	1327	105	10057	1.87664	0.676303	0.125198	0.125198
GOTERM_BP_DIRECT	GO:0042127~regulation of cell proliferation	26	1.41844	0.00296337	BLK, LAMA5, CD40, SRC, TNC, TNFRSF11A, PTGS2, SAT1, PLAU, E2F4, BID, JAG1, FANCL, MATK, TNFRSF10B, PLA2G4A, TNFRSF1B, PIAS1, HCK, FER, BCL6, FES, MAFG, BTK, FAS, LGR5	1219	105	8994	1.82698	0.999943	1	1
GOTERM_BP_DIRECT	GO:0002181~cytoplasmic translation	8	0.436443	0.00307542	RPLP1, RPL22, RPLP0, RPL15, RPL29, RPL8, RPL9, RPL7	1219	16	8994	3.68909	0.99996	1	1
GOTERM_MF_DIRECT	GO:0005092~GDP-dissociation inhibitor activity	5	0.272777	0.00400583	GPSM1, GPSM2, RGS14, SH3BP4, ITGB1BP1	1157	6	8532	6.1452	0.981121	0.990442	0.990442
KEGG_PATHWAY	gga04210:Apoptosis	16	0.872886	0.00568837	DFFB, TRADD, PIK3CD, TNFRSF10B, RELA, PIK3R5, CASP9, CASP7, CASP8, CASP10, FAS, RIPK1, CAPN1, FADD, BID, MAP3K14	618	53	4324	2.11223	0.565202	0.155757	0.154697
KEGG_PATHWAY	gga00100:Steroid biosynthesis	8	0.436443	0.00616332	SQLE, NSDHL, CYP51A1, MSMO1, CEL, LSS, LIPA, FDFT1	618	17	4324	3.29259	0.594498	0.155757	0.154697
KEGG_PATHWAY	gga05164:Influenza A	30	1.63666	0.00635741	ATF2, RNASEL, PIK3CD, RELA, ACTG1, PIK3R5, CASP9, IFIH1, MAPK9, MAPK1, EP300, MAP2K3, HSPA8, CREBBP, RSAD2, STAT1, MX1, EIF2AK2, TNFRSF10B, TYK2, TMPRSS13, MAPK12, MAPK13, MAVS, HNRNPUL1, IL1B, FAS, TLR7, TLR4, IFNAR1	618	128	4324	1.63987	0.605898	0.155757	0.154697
GOTERM_BP_DIRECT	GO:0050766~positive regulation of phagocytosis	7	0.381888	0.00692999	TUB, ABR, CAMK1D, SLC11A1, TULP1, DOCK2, MERTK	1219	14	8994	3.68909	1	1	1
GOTERM_BP_DIRECT	GO:0097150~neuronal stem cell population maintenance	7	0.381888	0.00692999	NOTCH1, JAG1, CDH2, FUT10, IGF2BP1, HOOK3, DLL1	1219	14	8994	3.68909	1	1	1
KEGG_PATHWAY	gga04621:NOD-like receptor signaling pathway	13	0.70922	0.00782996	RIPK2, CARD9, TNFAIP3, NOD1, MAPK12, RELA, MAPK13, MAPK9, PSTPIP1, CASP8, IL1B, MAPK1, TAB1	618	40	4324	2.27395	0.682625	0.164429	0.163311
GOTERM_BP_DIRECT	GO:0032495~response to muramyl dipeptide	5	0.272777	0.00833358	NOTCH1, JAG1, CARD9, TNFAIP3, IRF5	1219	7	8994	5.27013	1	1	1
GOTERM_BP_DIRECT	GO:0000185~activation of MAPKKK activity	5	0.272777	0.00833358	GADD45B, PRKCB, DAB2IP, TAB1, CARD11	1219	7	8994	5.27013	1	1	1
GOTERM_BP_DIRECT	GO:0032497~detection of lipopolysaccharide	4	0.218221	0.00890856	SCARB1, IL1B, LY96, TLR4	1219	4	8994	7.37818	1	1	1
GOTERM_BP_DIRECT	GO:0002467~germinal center formation	4	0.218221	0.00890856	BCL6, KLHL6, UNC13D, NFKB2	1219	4	8994	7.37818	1	1	1
GOTERM_BP_DIRECT	GO:0032496~response to lipopolysaccharide	15	0.818331	0.00919962	CD40, KCNJ8, GCH1, SLC11A1, F2R, TNFRSF10B, TNFRSF11A, TNFRSF1B, P2RX7, RPS6KA3, ABR, FER, TBXA2R, PLCG2, FAS	1219	53	8994	2.08816	1	1	1
GOTERM_BP_DIRECT	GO:0051092~positive regulation of NF-kappaB transcription factor activity	15	0.818331	0.00919962	CD40, RIPK2, PRKCB, EIF2AK2, NOD1, TNFRSF11A, RELA, TRIM8, FER, CAPN3, RIPK1, PRKD1, RAB7B, TLR4, CARD11	1219	53	8994	2.08816	1	1	1
GOTERM_BP_DIRECT	GO:0032755~positive regulation of interleukin-6 production	8	0.436443	0.00938162	P2RX7, RIPK2, CARD9, NOD1, TLR7, RAB7B, TLR4, MAPK13	1219	19	8994	3.1066	1	1	1
GOTERM_BP_DIRECT	GO:0045944~positive regulation of transcription from RNA polymerase II promoter	71	3.87343	0.00953337	RB1, ATF2, CCNK, CD40, LDB1, HEXB, PSIP1, ASH2L, RORA, FHL5, IKZF1, ETS2, RPS6KA3, CHCHD2, SIN3A, HOXA2, CCNL2, PITX2, HMGN3, OSR1, NCOA3, SLC11A1, TMEM173, SREBF2, PIAS2, SENP1, THRAP3, IRF1, MTF2, IRF2, ITGB1BP1, ITGA6, IRF5, PRKD1, TLR4, RNASEL, EPAS1, HDAC1, CREM, SUPT4H1, GATA2, HOXD10, DLL1, RELA, LRP6, FSTL3, HELZ2, SBNO2, RIPK1, FADD, BCL9L, XRCC6, JAG1, VDR, STAT1, ATAD2, DAB2IP, TBX6, N…	1219	395	8994	1.3262	1	1	1
GOTERM_MF_DIRECT	GO:0035091~phosphatidylinositol binding	16	0.872886	0.0103803	TUB, NCF1, PLEKHA2, PHF12, NCF4, HIP1R, SNX10, SNX11, SNX22, TULP1, PLD1, MTM1, FES, MITD1, TNFAIP8L3, SNX5	1157	59	8532	1.99979	0.999967	1	1
GOTERM_BP_DIRECT	GO:0043123~positive regulation of I-kappaB kinase/NF-kappaB signaling	21	1.14566	0.0110242	SLC35B2, CD40, RIPK2, PRKCB, PLK2, TRADD, F2R, CARD9, ZDHHC13, NOD1, LITAF, RELA, TRIM8, GJA1, CASP8, REL, RIPK1, PRKD1, FADD, MAP3K14, CARD11	1219	87	8994	1.78094	1	1	1
GOTERM_MF_DIRECT	GO:0005096~GTPase activator activity	29	1.58211	0.0129566	USP6NL, RGS18, DOCK4, RGS14, ASAP2, ARHGAP6, RASGRP3, RGS4, RGS5, ABR, ADAP2, RGS3, WNT11, TBC1D13, NCKAP1L, GIT1, TBC1D22B, DAB2IP, MYO9B, GMIP, ARHGAP25, RABEP1, RASA3, CDC42EP3, NF1, RGS10, DOCK2, SMAP2, LLGL1	1157	135	8532	1.5841	0.999997	1	1
GOTERM_BP_DIRECT	GO:0006974~cellular response to DNA damage stimulus	16	0.872886	0.0141162	ATF2, POLQ, CCNK, BTG2, MCM8, FANCL, SETD7, ASH2L, CHD1L, MASTL, FANCG, HELB, BCL6, UBE2T, INTS7, DTL	1219	61	8994	1.93526	1	1	1
GOTERM_BP_DIRECT	GO:0006935~chemotaxis	9	0.490998	0.0141969	FER, CXCR1, FES, C3AR1, RAC2, ENPP2, CCR5, DOCK2, CCR2	1219	25	8994	2.65614	1	1	1
GOTERM_BP_DIRECT	GO:0097191~extrinsic apoptotic signaling pathway	7	0.381888	0.0145477	MLLT11, P2RX7, TRADD, G0S2, FAS, RIPK1, BID	1219	16	8994	3.22795	1	1	1
GOTERM_CC_DIRECT	GO:0005622~intracellular	71	3.87343	0.0147324	DGKG, RERGL, USP6NL, FAM49A, GMFB, CHIC1, BZFP1, HPSE2, GFM2, DOCK8, PLEK, PIK3CD, HTR2A, RND2, SAT1, TRIM8, DOCK11, RASGEF1B, CAPN3, CAPN1, TBC1D22B, EDN2, PRKCB, ITPK1, NME2, RHOG, RRAS2, RHOF, GMIP, GTPBP2, GEM, ADCY9, RASA3, RAB36, NPC2, RHOJ, TYRO3, AGTR2, DOCK2, ARHGEF6, RASL12, PPM1L, RRAD, NPR3, PDGFB, DENND3, ADCY7, PIK3R6, RASGRP3, RASD2, ADGRG1, INPP5A, TBXA2R, TTPA, INPP5D, RAB23, SEC…	1327	413	10057	1.30288	0.999698	0.804387	0.804387
GOTERM_BP_DIRECT	GO:0045087~innate immune response	23	1.25477	0.0166638	BLK, SYK, RIPK2, SRC, MX1, MATK, TLR1A, EIF2AK2, CYBB, SAMHD1, TMEM173, RELA, NFKB2, TRIM8, IFIH1, HCK, FER, FES, REL, BTK, TLR7, B2M, TLR4	1219	102	8994	1.66371	1	1	1
GOTERM_BP_DIRECT	GO:0006955~immune response	24	1.30933	0.018766	CD40, TINAGL1, NRROS, TNFAIP3, TNFRSF10B, TNFRSF11A, TNFRSF1B, FYB, CTSS, OASL, NFIL3, IL1B, CCL4, ENPP2, IRF8, FAS, TLR7, LCP2, CCR5, B2M, MAP3K14, BMPR1A, CCR2	1219	109	8994	1.62455	1	1	1
GOTERM_CC_DIRECT	GO:0030027~lamellipodium	19	1.03655	0.0189263	SWAP70, TWF2, NME2, PARVA, IQGAP2, MYLK, VIL1, DPP4, ABLIM1, FER, CDH2, PODXL, ABI3, IGF2BP1, RAC2, ITGB1BP1, WASF2, WASF3, ARHGEF6	1327	82	10057	1.75605	0.999971	0.884838	0.884838
GOTERM_CC_DIRECT	GO:0005654~nucleoplasm	145	7.91053	0.019447	ATF2, CCNK, TMEM94, EHMT1, ZDHHC7, HNMT, SMC4, ETS1, ETS2, ELK3, ELK4, RGS3, BAIAP2L1, CHEK2, CDC27, POGZ, HOXA2, SLC26A11, CCNL2, ARID2, ANKS1A, RNF44, ACOT7, CDKL5, DDX11, CHD1L, HIC1, RUNX1, SRRM1, PIAS1, MSH6, SHQ1, CMPK2, IGFALS, UTRN, UBA52, HOXB7, ABCG1, NOTCH2, NUP205, KHDRBS3, CNP, FLII, GATA2, C9ORF72, BRIP1, RAD21, PACSIN2, RAB11FIP2, BCL9L, ATP6V0A1, XRCC6, POU2F1, PHC1, BCL11A, FANCL…	1327	932	10057	1.1791	0.999978	0.884838	0.884838
GOTERM_BP_DIRECT	GO:0032729~positive regulation of interferon-gamma production	7	0.381888	0.0199606	SASH3, RIPK2, SLC11A1, IRF8, FADD, TLR4, IL18R1	1219	17	8994	3.03807	1	1	1
GOTERM_BP_DIRECT	GO:0032233~positive regulation of actin filament bundle assembly	4	0.218221	0.0200309	VIL1, SWAP70, SYNPO2, PLEK	1219	5	8994	5.90254	1	1	1
GOTERM_MF_DIRECT	GO:0016929~SUMO-specific protease activity	4	0.218221	0.0200564	FAM76B, FAM76A, TLR15, SENP1	1157	5	8532	5.89939	1	1	1
GOTERM_BP_DIRECT	GO:0030335~positive regulation of cell migration	22	1.20022	0.0204044	SUN2, EDN1, NOTCH1, ATP8A1, HGF, ARHGEF39, F2R, PDGFB, RRAS2, PIK3CD, ADRA2A, TGFBR2, MYLK, VIL1, PTP4A1, FER, WNT11, PODXL, PLAU, PDGFC, SNAI1, FGFR1OP	1219	98	8994	1.65633	1	1	1
GOTERM_BP_DIRECT	GO:0050853~B cell receptor signaling pathway	8	0.436443	0.022061	BLK, SYK, PRKCB, KLHL6, INPP5D, PLCG2, PTPN6, NCKAP1L	1219	22	8994	2.68297	1	1	1
GOTERM_MF_DIRECT	GO:0001205~transcriptional activator activity, RNA polymerase II distal enhancer sequence-specific binding	6	0.327332	0.0227495	SPI1, REL, MEOX2, BACH1, NFE2L1, HOXB5	1157	13	8532	3.4035	1	1	1
GOTERM_MF_DIRECT	GO:0004872~receptor activity	15	0.818331	0.0235543	NOTCH2, CD40, NOTCH1, ITGB5, CD180, ITGB2, CEL, MED16, GFRA4, MED12, THRAP3, TLR7, AGRN, TLR4, CD200	1157	59	8532	1.87481	1	1	1
GOTERM_MF_DIRECT	GO:0000980~RNA polymerase II distal enhancer sequence-specific DNA binding	11	0.600109	0.0264647	MED12, ATF2, SPI1, HDAC1, REL, GATA2, MEOX2, BACH1, NFE2L1, FLI1, HOXB5	1157	38	8532	2.13465	1	1	1
GOTERM_BP_DIRECT	GO:0007519~skeletal muscle tissue development	8	0.436443	0.0281081	SVIL, NF1, EP300, NR2F2, MEOX2, HOXD9, HOXD10, FOXP2	1219	23	8994	2.56632	1	1	1
GOTERM_CC_DIRECT	GO:0005680~anaphase-promoting complex	6	0.327332	0.0283541	FZR1, CDC27, ANAPC5, CACUL1, ANAPC1, ANAPC2	1327	14	10057	3.24804	1	1	1
GOTERM_CC_DIRECT	GO:0005737~cytoplasm	289	15.7665	0.0287001	AQP3, SMC4, RCBTB1, CAPN15, MYLK, ELK4, RPS6KA3, HERC3, RASSF2, DPYSL2, CDC27, KDR, PIP4K2A, ANKS1A, SKP2, EPHA4, PRKCB, TALDO1, CSNK1E, ANK1, RUNX1, DHX40, HECW2, BTK, HOXB2, PRKD1, HOXB7, TPH1, NUP205, EPAS1, FLII, IQGAP2, PIK3R5, BRIP1, DHX35, PDGFC, DHX37, BBS2, CREBBP, GADD45B, DNASE2B, STK11IP, REG4, PARVA, MLLT11, SULT1B1, HAL, EIF5, TDP2, CCDC88C, REL, SNAI1, ID3, INTS9, BAP1, CUTC, PHF2,…	1327	1984	10057	1.10396	1	1	1
GOTERM_CC_DIRECT	GO:0005901~caveola	9	0.490998	0.0299538	SCARB1, VDR, SRC, KCNMA1, F2R, PACSIN2, BMPR1A, TGFBR2, LRP6	1327	29	10057	2.35203	1	1	1
GOTERM_BP_DIRECT	GO:0070374~positive regulation of ERK1 and ERK2 cascade	19	1.03655	0.0302735	RIPK2, SRC, FLT4, F2R, PDGFB, GCG, NOD1, PTPN22, HTR2A, BMPER, GPR183, PDGFC, CCL4, KDR, TNFAIP8L3, TEK, CCL17, FGFR3, TLR4	1219	84	8994	1.66887	1	1	1
GOTERM_BP_DIRECT	GO:0046034~ATP metabolic process	6	0.327332	0.031476	ATP6V1A, HSPA8, AK1, ATP6V1B2, AK4, AMPD3	1219	14	8994	3.16208	1	1	1
GOTERM_BP_DIRECT	GO:0006281~DNA repair	20	1.09111	0.0339385	MBD4, UPF1, RFC1, FANCL, EYA4, NUDT1, RPA1, SSRP1, BACH1, FANCG, GTF2H5, PIAS1, RDM1, BRIP1, CHAF1A, EME2, UBE2T, RAD54L, UBA52, RAD9A	1219	91	8994	1.62158	1	1	1
GOTERM_BP_DIRECT	GO:0015991~ATP hydrolysis coupled proton transport	8	0.436443	0.0351851	ATP6V1A, ATP6V1B2, TCIRG1, ATP6V0D1, ATP6V0D2, ATP6V0C, ATP6V0A1, ATP6V1C2	1219	24	8994	2.45939	1	1	1
GOTERM_BP_DIRECT	GO:0048514~blood vessel morphogenesis	5	0.272777	0.0357507	EFNB2, GJA1, SYK, CDH2, NR2F2	1219	10	8994	3.68909	1	1	1
KEGG_PATHWAY	gga04145:Phagosome	26	1.41844	0.0357517	ATP6V1A, SCARB1, ITGB5, NCF1, NCF2, NCF4, ITGB2, TCIRG1, CTSS, ACTG1, C3, LAMP1, TUBB1, ATP6V0A1, ATP6V1C2, BF1, BF2, MARCO, HGS, ATP6V1B2, PIK3C3, RAB7B, ATP6V0D1, TLR4, ATP6V0D2, ATP6V0C	618	122	4324	1.49111	0.995084	0.656938	0.652469
GOTERM_BP_DIRECT	GO:0043304~regulation of mast cell degranulation	4	0.218221	0.0360627	FER, FES, RAC2, UNC13D	1219	6	8994	4.91879	1	1	1
GOTERM_BP_DIRECT	GO:0016926~protein desumoylation	4	0.218221	0.0360627	FAM76B, FAM76A, TLR15, SENP1	1219	6	8994	4.91879	1	1	1
KEGG_PATHWAY	gga04330:Notch signaling pathway	12	0.654664	0.040762	LFNG, NOTCH2, CREBBP, NCSTN, NOTCH1, JAG1, DTX3L, HDAC1, MFNG, EP300, DLL1, HES4	618	44	4324	1.90821	0.997703	0.665779	0.66125
GOTERM_MF_DIRECT	GO:0000981~RNA polymerase II transcription factor activity, sequence-specific DNA binding	20	1.09111	0.0415636	SPI1, EPAS1, ETV3, ETS1, ETV5, FOXP2, FLI1, ETS2, RELA, NFKB2, ELK3, RUNX1, ELK4, ELF1, SP2, TAL1, NFIC, REL, PITX2, BMPR1A	1157	93	8532	1.58586	1	1	1
GOTERM_MF_DIRECT	GO:0015078~hydrogen ion transmembrane transporter activity	6	0.327332	0.0421618	SLC36A1, TCIRG1, ATP6V0D1, ATP6V0D2, ATP6V0C, ATP6V0A1	1157	15	8532	2.9497	1	1	1
GOTERM_BP_DIRECT	GO:0030593~neutrophil chemotaxis	8	0.436443	0.0433471	LGALS3, EDN2, CSF3R, SYK, ITGB2, CCL4, NCKAP1L, CCL17	1219	25	8994	2.36102	1	1	1
GOTERM_CC_DIRECT	GO:0033093~Weibel-Palade body	3	0.163666	0.0475428	VWF, ECE1, UNC13D	1327	3	10057	7.57875	1	1	1
GOTERM_CC_DIRECT	GO:0033010~paranodal junction	3	0.163666	0.0475428	NFASC, MARVELD2, JAM3	1327	3	10057	7.57875	1	1	1
GOTERM_CC_DIRECT	GO:0031265~CD95 death-inducing signaling complex	3	0.163666	0.0475428	CASP8, FAS, FADD	1327	3	10057	7.57875	1	1	1
GOTERM_BP_DIRECT	GO:0006897~endocytosis	14	0.763775	0.0491376	SH3GL3, SNX10, CSNK1E, SNX11, C9ORF72, MIB1, FBXL12, NECAP2, PSTPIP1, RABEP1, DPYSL2, PACSIN2, WASF2, SNX5	1219	59	8994	1.75075	1	1	1
GOTERM_CC_DIRECT	GO:0001726~ruffle	11	0.600109	0.0493971	VIL1, CYTH4, PODXL, NME2, ATP6V1B2, MYH9, ITGB1BP1, FRMD4B, LCP1, WASF2, MTM1	1327	43	10057	1.93875	1	1	1
GOTERM_BP_DIRECT	GO:0000902~cell morphogenesis	11	0.600109	0.0499568	P2RX7, EPB42, BCL6, VDR, HGF, KLHL10, FRY, STK4, LIPA, FRYL, CAP2	1219	42	8994	1.93238	1	1	1
GOTERM_BP_DIRECT	GO:0034154~toll-like receptor 7 signaling pathway	3	0.163666	0.050023	UNC93B1, TLR7, PIK3AP1	1219	3	8994	7.37818	1	1	1
GOTERM_BP_DIRECT	GO:0071225~cellular response to muramyl dipeptide	3	0.163666	0.050023	RIPK2, NOD1, PTPN22	1219	3	8994	7.37818	1	1	1
GOTERM_BP_DIRECT	GO:0050764~regulation of phagocytosis	3	0.163666	0.050023	BLK, HCK, SYK	1219	3	8994	7.37818	1	1	1
GOTERM_BP_DIRECT	GO:0097202~activation of cysteine-type endopeptidase activity	3	0.163666	0.050023	CYFIP2, CASP8, FADD	1219	3	8994	7.37818	1	1	1
GOTERM_MF_DIRECT	GO:0005337~nucleoside transmembrane transporter activity	3	0.163666	0.050068	SLC29A4, SLC29A1, SLC29A3	1157	3	8532	7.37424	1	1	1
GOTERM_BP_DIRECT	GO:0045736~negative regulation of cyclin-dependent protein serine/threonine kinase activity	5	0.272777	0.0503028	CDKN1A, TFAP4, CDK5RAP1, TNFAIP3, NR2F2	1219	11	8994	3.35372	1	1	1
GOTERM_BP_DIRECT	GO:0045071~negative regulation of viral genome replication	5	0.272777	0.0503028	RNASEL, RSAD2, EIF2AK2, ZC3HAV1, OASL	1219	11	8994	3.35372	1	1	1
GOTERM_BP_DIRECT	GO:0030239~myofibril assembly	5	0.272777	0.0503028	TMOD1, TMOD4, TMOD2, CAPN3, MYOZ2	1219	11	8994	3.35372	1	1	1
GOTERM_MF_DIRECT	GO:0004713~protein tyrosine kinase activity	8	0.436443	0.052741	SYK, SRC, TIE1, TYRO3, TYK2, MERTK, CLK3, CLK2	1157	26	8532	2.269	1	1	1
KEGG_PATHWAY	gga04370:VEGF signaling pathway	14	0.763775	0.0542629	PRKCB, SRC, SPHK1, PLA2G4A, PIK3CD, PTGS2, MAPK12, PIK3R5, MAPK13, CASP9, RAC2, PLCG2, KDR, MAPK1	618	57	4324	1.7185	0.99971	0.797664	0.792238
GOTERM_BP_DIRECT	GO:0042474~middle ear morphogenesis	6	0.327332	0.054611	EDN1, INSIG2, OSR1, TSHZ1, HOXA2, RPL38	1219	16	8994	2.76682	1	1	1
GOTERM_BP_DIRECT	GO:0007249~I-kappaB kinase/NF-kappaB signaling	7	0.381888	0.054617	RIPK2, TIFA, REL, BTK, MAP3K14, RELA, NFKB2	1219	21	8994	2.45939	1	1	1
GOTERM_BP_DIRECT	GO:0002224~toll-like receptor signaling pathway	7	0.381888	0.054617	RPS6KA3, IL1B, CD180, TLR1A, TLR7, TLR15, TLR4	1219	21	8994	2.45939	1	1	1
GOTERM_BP_DIRECT	GO:0032760~positive regulation of tumor necrosis factor production	7	0.381888	0.054617	SASH3, RIPK2, CARD9, LY96, NOD1, RIPK1, FADD	1219	21	8994	2.45939	1	1	1
GOTERM_BP_DIRECT	GO:0030155~regulation of cell adhesion	7	0.381888	0.054617	LAMA5, FES, LAMA4, S1PR1, KIF14, DLL1, CYTH1	1219	21	8994	2.45939	1	1	1
GOTERM_MF_DIRECT	GO:0004175~endopeptidase activity	6	0.327332	0.0547004	NCSTN, ACE, ERAP1, FAM76B, FAM76A, SENP1	1157	16	8532	2.76534	1	1	1
GOTERM_BP_DIRECT	GO:0044257~cellular protein catabolic process	4	0.218221	0.0568595	CHEK2, DAB2IP, DENND3, RIPK1	1219	7	8994	4.2161	1	1	1
GOTERM_BP_DIRECT	GO:0034142~toll-like receptor 4 signaling pathway	4	0.218221	0.0568595	RIPK2, LY96, PIK3AP1, TLR4	1219	7	8994	4.2161	1	1	1
GOTERM_BP_DIRECT	GO:0007035~vacuolar acidification	4	0.218221	0.0568595	SLC11A1, TCIRG1, ATP6V0D2, ATP6V0A1	1219	7	8994	4.2161	1	1	1
GOTERM_BP_DIRECT	GO:0007252~I-kappaB phosphorylation	4	0.218221	0.0568595	DAB2IP, TLR7, ERC1, TLR4	1219	7	8994	4.2161	1	1	1
GOTERM_BP_DIRECT	GO:0006970~response to osmotic stress	4	0.218221	0.0568595	ATF2, KCNMA1, LRRC8A, MAPK13	1219	7	8994	4.2161	1	1	1
GOTERM_BP_DIRECT	GO:0097067~cellular response to thyroid hormone stimulus	4	0.218221	0.0568595	LMO2, KLF9, CTSS, CTSB	1219	7	8994	4.2161	1	1	1
GOTERM_BP_DIRECT	GO:0051764~actin crosslink formation	4	0.218221	0.0568595	EPS8, BAIAP2L1, LCP1, PLS1	1219	7	8994	4.2161	1	1	1
GOTERM_BP_DIRECT	GO:0014068~positive regulation of phosphatidylinositol 3-kinase signaling	11	0.600109	0.0575205	PRR5, UNC5B, HGF, F2R, PDGFC, PDGFB, KDR, PTPN6, TEK, CBL, PIK3AP1	1219	43	8994	1.88744	1	1	1
GOTERM_CC_DIRECT	GO:0012505~endomembrane system	13	0.70922	0.0581597	USP6NL, RTN1, STX17, NBEAL2, RTN4, SLC9A3R2, PANX1, PGRMC1, TBC1D13, TSNARE1, PANX3, CAMK1G, TBC1D22B	1327	56	10057	1.75935	1	1	1
GOTERM_CC_DIRECT	GO:0005768~endosome	21	1.14566	0.0604483	STARD3, STEAP3, CALCRL, STEAP4, ACE, UNC93B1, ECE1, SNX10, LRP2, SNX11, PLD1, C9ORF72, CLCN5, RABEP1, PACSIN2, KDR, VOPP1, TLR7, KCNK1, RAB11FIP2, SNX5	1327	106	10057	1.50145	1	1	1
GOTERM_BP_DIRECT	GO:0031532~actin cytoskeleton reorganization	10	0.545554	0.0629736	EPS8, FER, RAP2A, PARVG, GPR65, PLEK, S1PR1, MYH9, PARVA, AGRN	1219	38	8994	1.94163	1	1	1
GOTERM_BP_DIRECT	GO:0034446~substrate adhesion-dependent cell spreading	8	0.436443	0.0630822	LAMA5, FER, SRC, KIF14, TYRO3, PARVA, TEK, MERTK	1219	27	8994	2.18613	1	1	1
GOTERM_BP_DIRECT	GO:0007155~cell adhesion	25	1.36388	0.063454	SPON1, TINAGL1, ITGB5, SRC, LAMA4, TNC, HAPLN2, EFNB2, ADGRG1, CDH2, PODXL, IGFBP7, NCAM1, CTNNAL1, EPHA4, VWF, FERMT1, NFASC, FER, PARVG, FES, SPECC1L, NINJ1, TYRO3, ITGA6	1219	129	8994	1.42988	1	1	1
GOTERM_CC_DIRECT	GO:0008076~voltage-gated potassium channel complex	11	0.600109	0.0646362	KCNV1, KCNE3, ABCC8, KCNMA1, KCNC4, KCNA3, KCNQ4, KCNQ5, KCNA5, ABCC9, KCNAB2	1327	45	10057	1.85258	1	1	1
GOTERM_BP_DIRECT	GO:0007265~Ras protein signal transduction	7	0.381888	0.0668256	RB1, CDKN1A, DNMT1, NF1, RRAS2, PRKD1, RASGRP3	1219	22	8994	2.3476	1	1	1
GOTERM_BP_DIRECT	GO:0009952~anterior/posterior pattern specification	13	0.70922	0.0686176	EMX2, BTG2, TSHZ1, NR2F2, HOXD10, HIPK2, HOXA2, HOXD4, HOXB2, HOXD3, HOXD9, HOXB7, HOXB5	1219	56	8994	1.71279	1	1	1
KEGG_PATHWAY	gga03460:Fanconi anemia pathway	12	0.654664	0.0710015	BRIP1, RAD51C, SLX4, FANCL, EME2, UBE2T, RPA1, BRCA2, MLH1, ATRIP, FANCG, HES4	618	48	4324	1.74919	0.999979	0.948838	0.942384
GOTERM_CC_DIRECT	GO:0030176~integral component of endoplasmic reticulum membrane	12	0.654664	0.0733373	DPM2, SLC35B2, DCSTAMP, SLC37A2, DGAT2, SLC35B4, SLC37A1, STIM1, ELOVL5, SARAF, ELOVL7, ATF6	1327	52	10057	1.74894	1	1	1
GOTERM_BP_DIRECT	GO:0006915~apoptotic process	18	0.981997	0.0735915	CYFIP2, RB1, TNFAIP8, MAP3K1, BIK, HIP1R, STK4, TMEM173, TGFBR2, VIL1, CASP8, WT1, IRF1, G2E3, CASP2, BID, FGFR3, RNF152	1219	87	8994	1.52652	1	1	1
GOTERM_MF_DIRECT	GO:0004871~signal transducer activity	18	0.981997	0.073806	SLC35B2, STAT1, PLK2, TRADD, PLCL1, ZDHHC13, CBL, LITAF, GNAI1, GNG13, GJA1, GNG10, MAVS, GNGT2, PLCG2, VOPP1, PLCB2, SH2B3	1157	87	8532	1.52571	1	1	1
GOTERM_BP_DIRECT	GO:0008152~metabolic process	13	0.70922	0.0767013	ARSA, ACSS3, ACAA2, PNAT3, ACSL5, NPL, ACSF2, AGPAT3, BST1, AUH, ARSI, ACSBG2, PNAT10	1219	57	8994	1.68274	1	1	1
GOTERM_CC_DIRECT	GO:0032420~stereocilium	6	0.327332	0.0778353	MPP1, EPS8, BBS2, DOCK4, TWF2, MYO7A	1327	18	10057	2.52625	1	1	1
GOTERM_CC_DIRECT	GO:0031594~neuromuscular junction	8	0.436443	0.0780521	P2RX7, FCHSD2, SERPINE2, KCNC4, MYH9, SYNGR3, AGRN, UTRN	1327	29	10057	2.09069	1	1	1
GOTERM_BP_DIRECT	GO:0046330~positive regulation of JNK cascade	9	0.490998	0.0797143	RASSF2, GADD45B, RIPK2, FLT4, CARD9, NOD1, RIPK1, TLR4, HIPK2	1219	34	8994	1.95305	1	1	1
GOTERM_BP_DIRECT	GO:0001756~somitogenesis	9	0.490998	0.0797143	EPHA4, OSR1, PLXNA2, EP300, PTN, DLL1, BMPR1A, MIB1, HES4	1219	34	8994	1.95305	1	1	1
GOTERM_BP_DIRECT	GO:0043410~positive regulation of MAPK cascade	9	0.490998	0.0797143	CD40, CDH2, BANK1, PELI2, TNFRSF10B, FAS, TNFRSF11A, ADRA1B, TNFRSF1B	1219	34	8994	1.95305	1	1	1
GOTERM_BP_DIRECT	GO:0006006~glucose metabolic process	7	0.381888	0.0804906	PRKAA1, H6PD, DCXR, GALM, OMA1, GAPDH, HK2	1219	23	8994	2.24553	1	1	1
GOTERM_BP_DIRECT	GO:0070555~response to interleukin-1	4	0.218221	0.0820387	RIPK2, SRC, YTHDC2, TNFRSF11A	1219	8	8994	3.68909	1	1	1
GOTERM_BP_DIRECT	GO:0045651~positive regulation of macrophage differentiation	4	0.218221	0.0820387	RB1, CASP8, RIPK1, FADD	1219	8	8994	3.68909	1	1	1
GOTERM_BP_DIRECT	GO:0045618~positive regulation of keratinocyte differentiation	4	0.218221	0.0820387	NOTCH1, VDR, NCOA3, NME2	1219	8	8994	3.68909	1	1	1
GOTERM_MF_DIRECT	GO:0004185~serine-type carboxypeptidase activity	4	0.218221	0.0821327	CTSA, SCPEP1, CPD, PRCP	1157	8	8532	3.68712	1	1	1
GOTERM_MF_DIRECT	GO:0000146~microfilament motor activity	4	0.218221	0.0821327	MYO1B, MYH9, MYO9B, MYO7A	1157	8	8532	3.68712	1	1	1
KEGG_PATHWAY	gga04622:RIG-I-like receptor signaling pathway	13	0.70922	0.0833659	MAP3K1, TRADD, TMEM173, MAPK12, RELA, MAPK13, IFIH1, MAPK9, MAVS, CASP8, CASP10, RIPK1, FADD	618	55	4324	1.65378	0.999997	0.96805	0.961464
GOTERM_BP_DIRECT	GO:0006357~regulation of transcription from RNA polymerase II promoter	33	1.80033	0.0839419	RB1, ATF2, GMEB1, SPI1, LDB1, TSHZ1, ETS1, ETS2, ELK3, ELK4, BRIP1, NFKBIZ, ZNF367, BRD3, BRD2, PRKCB, RFX2, ETV3, FLI1, ETV5, NFKB2, RUNX1, ELF1, TFAP4, MAFB, SP2, TAL1, WT1, MAFG, IRF5, MAFK, ZNF710, NFE2L1	1219	185	8994	1.31611	1	1	1
GOTERM_MF_DIRECT	GO:0046872~metal ion binding	92	5.01909	0.0846253	ATF2, SPON1, ZNF692, BZFP1, ZC3H3, PDE3B, ATP2A3, F13A1, PRDM1, IKZF1, MYLK, LFNG, MECOM, ZC3H7B, POGZ, ENPP2, ME1, ADNP2, OIP5, ME3, RPL37, ZNF687, ARID2, ZNF367, NUDT13, ZNF366, ZNF362, K123, OSR1, ZBTB37, NME2, ENTPD8, CYB561A3, GMIP, PRLR, HIC1, GBGT1, TGFBR2, ADCY9, HGS, KCNMA1, RPL37A, BTK, ITGA6, PRKD1, ZNF710, WDFY2, ZNF511, HPD, ZNF592, FECH, PPM1L, SMYD5, UBA5, TSHZ1, ZBTB48, ZC3HAV1, T…	1157	586	8532	1.15773	1	1	1
GOTERM_BP_DIRECT	GO:0051017~actin filament bundle assembly	6	0.327332	0.0853776	EPS8, MYO1B, BAIAP2L1, SWAP70, LCP1, PLS1	1219	18	8994	2.45939	1	1	1
KEGG_PATHWAY	gga04115:p53 signaling pathway	14	0.763775	0.0856098	CDKN1A, STEAP3, GADD45B, IGFBP3, DDB2, CASP9, CCND3, CASP8, SESN1, CHEK2, SESN2, FAS, PMAIP1, BID	618	61	4324	1.60581	0.999998	0.96805	0.961464
GOTERM_CC_DIRECT	GO:0097342~ripoptosome	3	0.163666	0.0868384	CASP8, RIPK1, FADD	1327	4	10057	5.68406	1	1	1
GOTERM_BP_DIRECT	GO:0045662~negative regulation of myoblast differentiation	5	0.272777	0.0875625	NOTCH1, ID3, ANKRD2, DLL1, TBX3	1219	13	8994	2.83776	1	1	1
GOTERM_BP_DIRECT	GO:0060412~ventricular septum morphogenesis	5	0.272777	0.0875625	NOTCH1, WNT11, PITX2, TBX3, TGFBR2	1219	13	8994	2.83776	1	1	1
GOTERM_BP_DIRECT	GO:0002755~MyD88-dependent toll-like receptor signaling pathway	5	0.272777	0.0875625	TLR1A, TLR7, TLR15, TLR4, RELA	1219	13	8994	2.83776	1	1	1
GOTERM_BP_DIRECT	GO:0043029~T cell homeostasis	5	0.272777	0.0875625	GPR174, P2RX7, SLC46A2, NCKAP1L, FADD	1219	13	8994	2.83776	1	1	1
GOTERM_BP_DIRECT	GO:0051276~chromosome organization	5	0.272777	0.0875625	SMCHD1, RAD54L, BRCA2, SMC4, GEM	1219	13	8994	2.83776	1	1	1
GOTERM_MF_DIRECT	GO:0005031~tumor necrosis factor-activated receptor activity	5	0.272777	0.0876817	CD40, TNFRSF10B, FAS, TNFRSF11A, TNFRSF1B	1157	13	8532	2.83625	1	1	1
GOTERM_BP_DIRECT	GO:0071801~regulation of podosome assembly	3	0.163666	0.0911374	BLK, HCK, SRC	1219	4	8994	5.53363	1	1	1
GOTERM_BP_DIRECT	GO:0045730~respiratory burst	3	0.163666	0.0911374	NCF1, SLC11A1, CYBB	1219	4	8994	5.53363	1	1	1
GOTERM_BP_DIRECT	GO:0032481~positive regulation of type I interferon production	3	0.163666	0.0911374	SYK, PLCG2, TMEM173	1219	4	8994	5.53363	1	1	1
GOTERM_BP_DIRECT	GO:0071803~positive regulation of podosome assembly	3	0.163666	0.0911374	MAPK9, SRC, LCP1	1219	4	8994	5.53363	1	1	1
GOTERM_MF_DIRECT	GO:0016758~transferase activity, transferring hexosyl groups	3	0.163666	0.0912158	MGAT4C, GBGT1	1157	4	8532	5.53068	1	1	1
GOTERM_MF_DIRECT	GO:0001875~lipopolysaccharide receptor activity	3	0.163666	0.0912158	SCARB1, LY96, TLR4	1157	4	8532	5.53068	1	1	1
GOTERM_BP_DIRECT	GO:0045444~fat cell differentiation	10	0.545554	0.0939613	BBS2, ATF2, RNASEL, STEAP4, ADGRF5, CBY1, EP300, BBS9, OSBPL11, PIAS1	1219	41	8994	1.79956	1	1	1
KEGG_PATHWAY	gga04520:Adherens junction	15	0.818331	0.0961894	CREBBP, SRC, LMO7, SORBS1, ACTG1, TGFBR2, TJP1, PTPRB, SNAI1, RAC2, MAPK1, EP300, PTPN6, WASF2, WASF3	618	68	4324	1.5434	1	1	1
GOTERM_CC_DIRECT	GO:0031410~cytoplasmic vesicle	14	0.763775	0.0962637	USP6NL, NOTCH1, GCH1, ARRDC1, PLA2G4A, DLL1, MIB1, LRP6, MARVELD2, FES, ADGRF5, BTK, RIN3, KIAA0319L	1327	67	10057	1.58362	1	1	1

[truncated: 1 more sheets: yellow]
