# Supplementary material for: RNA-seq Based Transcriptome Analysis Reveals The Cross-Talk of Macrophage and Adipocyte of Chicken Subcutaneous Adipose Tissue during The Embryonic and Post-Hatch Period
Source: Front Immunol. 2022 Jul 15;13:889439. doi: 10.3389/fimmu.2022.889439 (PMC9334849; doi:10.3389/fimmu.2022.889439)
Supplement: Supplementary Table 10 — GO and KEGG enrichment of modules in different stage abdominal fat by WGCNA. [file Table_10.xlsx]

## Sheet: GO BP
	Category	Term	Count	%	PValue	Genes	List Total	Pop Hits	Pop Total	Fold Enrichment	Bonferroni	Benjamini	FDR
black	GOTERM_BP_DIRECT	GO:0006281~DNA repair	6	3.35196	0.00173532	XPA, FANCC, RAD1, APTX, INIP, FANCG	87	91	8994	6.81622	0.444033	0.584802	0.584802
black	GOTERM_BP_DIRECT	GO:0006412~translation	6	3.35196	0.00702749	RPS6, MRPL17, MRPS30, PELO, RPL17, RPS23	87	126	8994	4.92282	0.907789	1	1
black	GOTERM_BP_DIRECT	GO:0034599~cellular response to oxidative stress	3	1.67598	0.0271718	TXNL1, FANCC, TXN	87	27	8994	11.4866	0.99991	1	1
black	GOTERM_BP_DIRECT	GO:0006662~glycerol ether metabolic process	2	1.11732	0.0284155	TXNL1, TXN	87	3	8994	68.9195	0.999941	1	1
black	GOTERM_BP_DIRECT	GO:0050727~regulation of inflammatory response	3	1.67598	0.0330608	ANXA1, RICTOR, ADAMTS12	87	30	8994	10.3379	0.999988	1	1
black	GOTERM_BP_DIRECT	GO:0006457~protein folding	4	2.23464	0.0384395	TXNL1, PPWD1, TXN, PPIC	87	78	8994	5.3015	0.999998	1	1
black	GOTERM_BP_DIRECT	GO:0006364~rRNA processing	3	1.67598	0.0461576	UTP15, WDR36, RPS6	87	36	8994	8.61494	1	1	1
black	GOTERM_BP_DIRECT	GO:0000103~sulfate assimilation	2	1.11732	0.0469143	TXNL1, TXN	87	5	8994	41.3517	1	1	1
black	GOTERM_BP_DIRECT	GO:0032790~ribosome disassembly	2	1.11732	0.0650649	GFM2, PELO	87	7	8994	29.5369	1	1	1
black	GOTERM_BP_DIRECT	GO:0055114~oxidation-reduction process	4	2.23464	0.0705055	DHFR, MRPS36, TXNL1, TXN	87	100	8994	4.13517	1	1	1
black	GOTERM_BP_DIRECT	GO:0010608~posttranscriptional regulation of gene expression	2	1.11732	0.0740116	FBXO4, TDRD7	87	8	8994	25.8448	1	1	1
black	GOTERM_BP_DIRECT	GO:0006979~response to oxidative stress	3	1.67598	0.0824468	GPX8, XPA, ERCC8	87	50	8994	6.20276	1	1	1
black	GOTERM_BP_DIRECT	GO:0009314~response to radiation	2	1.11732	0.091652	TXN, FANCG	87	10	8994	20.6759	1	1	1
black	GOTERM_BP_DIRECT	GO:0010165~response to X-ray	2	1.11732	0.091652	XRCC4, ERCC8	87	10	8994	20.6759	1	1	1
blue	GOTERM_BP_DIRECT	GO:0006954~inflammatory response	13	2.55403	0.00063769	PTGER4, SMAD1, LY86, TLR1B, TLR2A, C3, HRH1, BCL6, CCL4, KIT, CCR5, TLR4, NFE2L2	291	124	8994	3.24027	0.558025	0.815605	0.815605
blue	GOTERM_BP_DIRECT	GO:0010628~positive regulation of gene expression	11	2.1611	0.0082785	DLL4, MAPK9, PRKAA1, GJA1, NTRK3, EPHX2, KIT, CNTN1, ID3, ACVR1B, GAS6	291	128	8994	2.65609	0.999976	1	1
blue	GOTERM_BP_DIRECT	GO:0006955~immune response	10	1.96464	0.00847807	CD74, IL15, BLB1, CCL4, CD28, LCP2, CCR5, FYB, CTSS	291	109	8994	2.83552	0.999982	1	1
blue	GOTERM_BP_DIRECT	GO:0007155~cell adhesion	11	2.1611	0.00872653	PTPRU, SPON1, NOV, COL14A1, NINJ1, SPP1, CNTN1, THY1, TGFBI, LYVE1, NEO1	291	129	8994	2.6355	0.999987	1	1
blue	GOTERM_BP_DIRECT	GO:0050852~T cell receptor signaling pathway	5	0.982318	0.00903859	RFTN1, CD28, LCP2, THY1, HRAS	291	26	8994	5.9437	0.999991	1	1
blue	GOTERM_BP_DIRECT	GO:0030890~positive regulation of B cell proliferation	5	0.982318	0.0103468	SASH3, CD74, BCL6, TLR4, CARD11	291	27	8994	5.72356	0.999998	1	1
blue	GOTERM_BP_DIRECT	GO:0000122~negative regulation of transcription from RNA polymerase II promoter	17	3.33988	0.01387	MBD3, JUN, EDN1, FST, MITF, TFCP2L1, CXXC5, DLL4, BMP2, PER3, NR4A3, BCL6, HCLS1, ID3, RCOR3, SQSTM1, PHF19	291	270	8994	1.94601	1	1	1
blue	GOTERM_BP_DIRECT	GO:0032729~positive regulation of interferon-gamma production	4	0.785855	0.016132	SASH3, HRAS, TLR4, IL18R1	291	17	8994	7.27229	1	1	1
blue	GOTERM_BP_DIRECT	GO:0060907~positive regulation of macrophage cytokine production	3	0.589391	0.0195453	CD74, SPON2, TLR4	291	7	8994	13.2459	1	1	1
blue	GOTERM_BP_DIRECT	GO:0071380~cellular response to prostaglandin E stimulus	3	0.589391	0.0255113	PTGER4, P2RY6, PRKAA1	291	8	8994	11.5902	1	1	1
blue	GOTERM_BP_DIRECT	GO:0046777~protein autophosphorylation	8	1.57171	0.0272598	PAK1, MAPKAPK3, KIT, DCX, PIM3, SIK2, ACVR1B, EPHB1	291	91	8994	2.71712	1	1	1
blue	GOTERM_BP_DIRECT	GO:0002224~toll-like receptor signaling pathway	4	0.785855	0.0287079	MAPKAPK3, TLR1B, TLR2A, TLR4	291	21	8994	5.88709	1	1	1
blue	GOTERM_BP_DIRECT	GO:0032760~positive regulation of tumor necrosis factor production	4	0.785855	0.0287079	SASH3, SPON2, CARD9, LY96	291	21	8994	5.88709	1	1	1
blue	GOTERM_BP_DIRECT	GO:0001525~angiogenesis	8	1.57171	0.0287237	JUN, NOV, RSFR, THY1, TGFBI, SAT1, EPHB1, VEGFA	291	92	8994	2.68758	1	1	1
blue	GOTERM_BP_DIRECT	GO:0032733~positive regulation of interleukin-10 production	3	0.589391	0.039298	SASH3, CD28, TLR4	291	10	8994	9.27216	1	1	1
blue	GOTERM_BP_DIRECT	GO:1902895~positive regulation of pri-miRNA transcription from RNA polymerase II promoter	3	0.589391	0.039298	SMAD1, JUN, SPI1	291	10	8994	9.27216	1	1	1
blue	GOTERM_BP_DIRECT	GO:0007166~cell surface receptor signaling pathway	8	1.57171	0.0404726	CD79B, EDN1, FCER1G, TSPAN13, LOC772096, MAPKAPK3, TACR1, TSPAN32	291	99	8994	2.49755	1	1	1
blue	GOTERM_BP_DIRECT	GO:0030218~erythrocyte differentiation	4	0.785855	0.0407175	SPI1, KIT, HCLS1, SFXN1	291	24	8994	5.1512	1	1	1
blue	GOTERM_BP_DIRECT	GO:0019882~antigen processing and presentation	4	0.785855	0.0407175	CD74, RAB3C, BLB1, CTSS	291	24	8994	5.1512	1	1	1
blue	GOTERM_BP_DIRECT	GO:0030308~negative regulation of cell growth	6	1.17878	0.0435291	GJA1, BCL6, NOV, CAPRIN2, ACVR1B, IP6K2	291	60	8994	3.09072	1	1	1
blue	GOTERM_BP_DIRECT	GO:0051897~positive regulation of protein kinase B signaling	5	0.982318	0.0488447	IGF2, CD28, HCLS1, MST1R, GAS6	291	43	8994	3.59386	1	1	1
blue	GOTERM_BP_DIRECT	GO:0033138~positive regulation of peptidyl-serine phosphorylation	5	0.982318	0.0524217	PAK1, NTRK3, CAPRIN2, HCLS1, GAS6	291	44	8994	3.51218	1	1	1
blue	GOTERM_BP_DIRECT	GO:0070374~positive regulation of ERK1 and ERK2 cascade	7	1.37525	0.053524	CD74, NDRG4, JUN, CCL4, GAS6, HRAS, TLR4	291	84	8994	2.5756	1	1	1
blue	GOTERM_BP_DIRECT	GO:0045329~carnitine biosynthetic process	2	0.392927	0.0634512	TMLHE, BBOX1	291	2	8994	30.9072	1	1	1
blue	GOTERM_BP_DIRECT	GO:0045840~positive regulation of mitotic nuclear division	3	0.589391	0.0639471	EDN1, IGF2, CD28	291	13	8994	7.13243	1	1	1
blue	GOTERM_BP_DIRECT	GO:0006695~cholesterol biosynthetic process	3	0.589391	0.0639471	APOA1, DHCR24, HSD17B7	291	13	8994	7.13243	1	1	1
blue	GOTERM_BP_DIRECT	GO:0060326~cell chemotaxis	4	0.785855	0.0654249	DOCK4, CCL4, HPS5, EPHB1	291	29	8994	4.26306	1	1	1
blue	GOTERM_BP_DIRECT	GO:0007411~axon guidance	6	1.17878	0.0677663	NR4A3, FLRT3, CNTN1, MYH10, EPHB1, NEO1	291	68	8994	2.72711	1	1	1
blue	GOTERM_BP_DIRECT	GO:0035556~intracellular signal transduction	12	2.35756	0.0732292	NET1, PRKAA1, RASA4, STK17B, KIT, DCX, PRKCA, LCP2, PTPN6, SIK1, SIK2, RGS9	291	208	8994	1.78311	1	1	1
blue	GOTERM_BP_DIRECT	GO:0030318~melanocyte differentiation	3	0.589391	0.0825578	KIT, HPS4, MITF	291	15	8994	6.18144	1	1	1
blue	GOTERM_BP_DIRECT	GO:0001503~ossification	4	0.785855	0.0890663	BMP2, MGP, SPP1, MMP9	291	33	8994	3.74633	1	1	1
blue	GOTERM_BP_DIRECT	GO:0046415~urate metabolic process	2	0.392927	0.0936558	SLC2A9, ABCG2	291	3	8994	20.6048	1	1	1
blue	GOTERM_BP_DIRECT	GO:0043456~regulation of pentose-phosphate shunt	2	0.392927	0.0936558	TIGAR, BPGM	291	3	8994	20.6048	1	1	1
blue	GOTERM_BP_DIRECT	GO:0042158~lipoprotein biosynthetic process	2	0.392927	0.0936558	APOA1, LCAT	291	3	8994	20.6048	1	1	1
blue	GOTERM_BP_DIRECT	GO:0045084~positive regulation of interleukin-12 biosynthetic process	2	0.392927	0.0936558	IRF1, TLR4	291	3	8994	20.6048	1	1	1
blue	GOTERM_BP_DIRECT	GO:0070314~G1 to G0 transition	2	0.392927	0.0936558	C1H2ORF40, PHGDH	291	3	8994	20.6048	1	1	1
blue	GOTERM_BP_DIRECT	GO:0045577~regulation of B cell differentiation	2	0.392927	0.0936558	PTPN6, CARD11	291	3	8994	20.6048	1	1	1
blue	GOTERM_BP_DIRECT	GO:0051216~cartilage development	4	0.785855	0.0954651	SMAD1, EDN1, BMP2, MGP	291	34	8994	3.63614	1	1	1
brown	GOTERM_BP_DIRECT	GO:0006635~fatty acid beta-oxidation	8	1.74292	2.86192e-06	HADHA, ECHS1, AUH, ECI1, EHHADH, ACAA1, ACAT2, ACAT1	279	22	8994	11.7224	0.00361094	0.0036146	0.0036146
brown	GOTERM_BP_DIRECT	GO:0008152~metabolic process	8	1.74292	0.00175998	FAHD1, AUH, DBT, BCKDHB, ARSI, ACSF2, ACAT2, AGPAT4	279	57	8994	4.52443	0.892102	1	1
brown	GOTERM_BP_DIRECT	GO:0055114~oxidation-reduction process	10	2.17865	0.00368488	CYB5R2, LDHB, UGDH, NCF1, FRRS1, P4HA2, GLDC, FASN, AKR1D1, ME1	279	100	8994	3.22366	0.990593	1	1
brown	GOTERM_BP_DIRECT	GO:0008630~intrinsic apoptotic signaling pathway in response to DNA damage	5	1.08932	0.00497244	BCL2L10, BOK, EPHA2, BCL2L1, MCL1	279	23	8994	7.00795	0.998165	1	1
brown	GOTERM_BP_DIRECT	GO:0097192~extrinsic apoptotic signaling pathway in absence of ligand	4	0.87146	0.00522378	BCL2L10, BOK, BCL2L1, MCL1	279	12	8994	10.7455	0.998667	1	1
brown	GOTERM_BP_DIRECT	GO:0043401~steroid hormone mediated signaling pathway	4	0.87146	0.00663725	BMP4, THRB, RXRG, ESR1	279	13	8994	9.91894	0.999779	1	1
brown	GOTERM_BP_DIRECT	GO:0006954~inflammatory response	10	2.17865	0.0145219	SELP, TNFRSF6B, HYAL1, SLC11A1, TNFSF4, C5AR1, EXFABP, EPHA2, PTGS1, CCR2	279	124	8994	2.59972	1	1	1
brown	GOTERM_BP_DIRECT	GO:0060999~positive regulation of dendritic spine development	3	0.653595	0.0180394	NEURL1, PSEN1, MAPK6	279	7	8994	13.8157	1	1	1
brown	GOTERM_BP_DIRECT	GO:0006979~response to oxidative stress	6	1.30719	0.0185464	PRNP, STC2, CAT, MSRB3, PSEN1, PTGS1	279	50	8994	3.86839	1	1	1
brown	GOTERM_BP_DIRECT	GO:0050673~epithelial cell proliferation	3	0.653595	0.0235666	C26H6ORF89, COL8A1, PSEN1	279	8	8994	12.0887	1	1	1
brown	GOTERM_BP_DIRECT	GO:0043407~negative regulation of MAP kinase activity	4	0.87146	0.0257355	BMP4, RGS2, RGS14, HYAL2	279	21	8994	6.1403	1	1	1
brown	GOTERM_BP_DIRECT	GO:0060088~auditory receptor cell stereocilium organization	3	0.653595	0.036366	SLC9A3R1, SEC24B, LHFPL5	279	10	8994	9.67097	1	1	1
brown	GOTERM_BP_DIRECT	GO:0005975~carbohydrate metabolic process	7	1.52505	0.0369527	LDHB, UGDH, GPD1L2, HYAL1, HYAL2, GFPT2, GLB1L2	279	80	8994	2.8207	1	1	1
brown	GOTERM_BP_DIRECT	GO:0001843~neural tube closure	5	1.08932	0.0398675	BMP4, ZEB2, SEC24B, SDC4, ADM	279	42	8994	3.83769	1	1	1
brown	GOTERM_BP_DIRECT	GO:0006935~chemotaxis	4	0.87146	0.0406756	CXCR1, RAC2, ENPP2, CCR2	279	25	8994	5.15785	1	1	1
brown	GOTERM_BP_DIRECT	GO:0048747~muscle fiber development	3	0.653595	0.0435565	CACNB4, WFIKKN2, EXFABP	279	11	8994	8.79179	1	1	1
brown	GOTERM_BP_DIRECT	GO:0046426~negative regulation of JAK-STAT cascade	4	0.87146	0.0449627	SOCS2, RTN4R, SOCS3, LRRTM4	279	26	8994	4.95947	1	1	1
brown	GOTERM_BP_DIRECT	GO:0006469~negative regulation of protein kinase activity	5	1.08932	0.0494355	SOCS2, RTN4R, SOCS3, LRRTM4, SHB	279	45	8994	3.58184	1	1	1
brown	GOTERM_BP_DIRECT	GO:0008284~positive regulation of cell proliferation	10	2.17865	0.0508749	CNTFR, ESM1, CNTF, CEP131, PDGFB, RAC2, ADM, EXFABP, OSMR, BCL2L1	279	155	8994	2.07978	1	1	1
brown	GOTERM_BP_DIRECT	GO:2001243~negative regulation of intrinsic apoptotic signaling pathway	3	0.653595	0.0512231	BCL2L10, BCL2L1, MCL1	279	12	8994	8.05914	1	1	1
brown	GOTERM_BP_DIRECT	GO:0071353~cellular response to interleukin-4	3	0.653595	0.0512231	DCSTAMP, NFIL3, FASN	279	12	8994	8.05914	1	1	1
brown	GOTERM_BP_DIRECT	GO:0009791~post-embryonic development	5	1.08932	0.0528816	BMP4, ITPR1, ACO1, PSEN1, MUT	279	46	8994	3.50397	1	1	1
brown	GOTERM_BP_DIRECT	GO:0051289~protein homotetramerization	4	0.87146	0.0590976	CTH, CAT, RXRG, ACACA	279	29	8994	4.44642	1	1	1
brown	GOTERM_BP_DIRECT	GO:0071593~lymphocyte aggregation	2	0.43573	0.0608669	STK10, RAC2	279	2	8994	32.2366	1	1	1
brown	GOTERM_BP_DIRECT	GO:0043031~negative regulation of macrophage activation	2	0.43573	0.0608669	ADGRF5, NR1H3	279	2	8994	32.2366	1	1	1
brown	GOTERM_BP_DIRECT	GO:0009743~response to carbohydrate	2	0.43573	0.0608669	P2RX2, ACACA	279	2	8994	32.2366	1	1	1
brown	GOTERM_BP_DIRECT	GO:0070120~ciliary neurotrophic factor-mediated signaling pathway	2	0.43573	0.0608669	CNTFR, CNTF	279	2	8994	32.2366	1	1	1
brown	GOTERM_BP_DIRECT	GO:0043065~positive regulation of apoptotic process	7	1.52505	0.0677078	BMP4, GADD45B, RPS6KA2, NEURL1, SLIT2, PSEN1, BCL2L1	279	93	8994	2.42641	1	1	1
brown	GOTERM_BP_DIRECT	GO:0045746~negative regulation of Notch signaling pathway	3	0.653595	0.0678418	NEURL1, GDPD5, DLK2	279	14	8994	6.90783	1	1	1
brown	GOTERM_BP_DIRECT	GO:0019221~cytokine-mediated signaling pathway	5	1.08932	0.0805203	SOCS2, RTN4R, SOCS3, LRRTM4, IFNAR1	279	53	8994	3.04118	1	1	1
brown	GOTERM_BP_DIRECT	GO:0006574~valine catabolic process	2	0.43573	0.0899015	ALDH6A1, HIBADH	279	3	8994	21.491	1	1	1
brown	GOTERM_BP_DIRECT	GO:0060687~regulation of branching involved in prostate gland morphogenesis	2	0.43573	0.0899015	BMP4, ESR1	279	3	8994	21.491	1	1	1
brown	GOTERM_BP_DIRECT	GO:0009083~branched-chain amino acid catabolic process	2	0.43573	0.0899015	HIBADH, BCKDHB	279	3	8994	21.491	1	1	1
brown	GOTERM_BP_DIRECT	GO:0046464~acylglycerol catabolic process	2	0.43573	0.0899015	ABHD2, ABHD6	279	3	8994	21.491	1	1	1
brown	GOTERM_BP_DIRECT	GO:1902766~skeletal muscle satellite cell migration	2	0.43573	0.0899015	SDC4, RHOC	279	3	8994	21.491	1	1	1
brown	GOTERM_BP_DIRECT	GO:0048841~regulation of axon extension involved in axon guidance	2	0.43573	0.0899015	PLXND1, PLXNA2	279	3	8994	21.491	1	1	1
brown	GOTERM_BP_DIRECT	GO:0001649~osteoblast differentiation	5	1.08932	0.0941761	BMP4, FASN, CAT, SNAI2, EPHA2	279	56	8994	2.87826	1	1	1
cyan	GOTERM_BP_DIRECT	GO:0048709~oligodendrocyte differentiation	3	6.81818	0.000661374	PTPRZ1, CNP, SOX10	26	14	8994	74.1264	0.158033	0.171296	0.171296
cyan	GOTERM_BP_DIRECT	GO:0048546~digestive tract morphogenesis	2	4.54545	0.0274648	SFRP1, SOX10	26	10	8994	69.1846	0.999283	1	1
cyan	GOTERM_BP_DIRECT	GO:0061024~membrane organization	2	4.54545	0.0328701	PMP2, MBP	26	12	8994	57.6538	0.999832	1	1
cyan	GOTERM_BP_DIRECT	GO:0035567~non-canonical Wnt signaling pathway	2	4.54545	0.0435945	SFRP1, SFRP5	26	16	8994	43.2404	0.999991	1	1
cyan	GOTERM_BP_DIRECT	GO:0048469~cell maturation	2	4.54545	0.0515627	PLP1, SOX10	26	19	8994	36.413	0.999999	1	1
cyan	GOTERM_BP_DIRECT	GO:0060291~long-term synaptic potentiation	2	4.54545	0.0542046	RELN, SNCA	26	20	8994	34.5923	0.999999	1	1
cyan	GOTERM_BP_DIRECT	GO:0009636~response to toxic substance	2	4.54545	0.0673084	CNP, MBP	26	25	8994	27.6738	1	1	1
cyan	GOTERM_BP_DIRECT	GO:0021762~substantia nigra development	2	4.54545	0.0750868	CNP, PLP1	26	28	8994	24.7088	1	1	1
cyan	GOTERM_BP_DIRECT	GO:0007417~central nervous system development	2	4.54545	0.082803	RELN, MBP	26	31	8994	22.3176	1	1	1
cyan	GOTERM_BP_DIRECT	GO:0008344~adult locomotory behavior	2	4.54545	0.0929951	CNP, SNCA	26	35	8994	19.767	1	1	1
cyan	GOTERM_BP_DIRECT	GO:0018108~peptidyl-tyrosine phosphorylation	2	4.54545	0.0929951	RELN, EPHA3	26	35	8994	19.767	1	1	1
green	GOTERM_BP_DIRECT	GO:1904874~positive regulation of telomerase RNA localization to Cajal body	6	1.41509	5.70293e-06	CCT2, DKC1, TCP1, NHP2, CCT8, CCT4	245	11	8994	20.0237	0.00488118	0.00488741	0.0048589
green	GOTERM_BP_DIRECT	GO:1904851~positive regulation of establishment of protein localization to telomere	5	1.17925	1.73489e-05	CCT2, DKC1, TCP1, CCT8, CCT4	245	7	8994	26.2216	0.0147752	0.00743398	0.00739061
green	GOTERM_BP_DIRECT	GO:0006457~protein folding	11	2.59434	4.47032e-05	HSPA9, CCT6A, HSP90AA1, NUDCD3, NUDC, DNAJB11, TCP1, CCT8, CCT4, NKTR, PDIA4	245	78	8994	5.17708	0.0376299	0.0127702	0.0126957
green	GOTERM_BP_DIRECT	GO:0042149~cellular response to glucose starvation	6	1.41509	6.68199e-05	XBP1, NUAK2, HSPA5, ASNS, HIGD1A, ATF4	245	17	8994	12.9565	0.0557208	0.0143162	0.0142326
green	GOTERM_BP_DIRECT	GO:1901998~toxin transport	6	1.41509	0.000254457	CCT6A, CCT2, HSPA5, TCP1, CCT8, CCT4	245	22	8994	10.0119	0.196157	0.0436139	0.0433594
green	GOTERM_BP_DIRECT	GO:1904871~positive regulation of protein localization to Cajal body	4	0.943396	0.000371281	CCT2, TCP1, CCT8, CCT4	245	6	8994	24.4735	0.272847	0.0530313	0.0527219
green	GOTERM_BP_DIRECT	GO:0042273~ribosomal large subunit biogenesis	5	1.17925	0.000743687	EIF6, NOP16, NIP7, SDAD1, NOC2L	245	16	8994	11.4719	0.471821	0.0910485	0.0905173
green	GOTERM_BP_DIRECT	GO:0042026~protein refolding	4	0.943396	0.000998393	DNAJB2, HSPA8, HSPA5, DNAJA4	245	8	8994	18.3551	0.575587	0.106953	0.106329
green	GOTERM_BP_DIRECT	GO:0032212~positive regulation of telomere maintenance via telomerase	5	1.17925	0.00181779	CCT2, DKC1, TCP1, CCT8, CCT4	245	20	8994	9.17755	0.790091	0.173094	0.172084
green	GOTERM_BP_DIRECT	GO:0090666~scaRNA localization to Cajal body	3	0.707547	0.00215972	CCT2, TCP1, CCT4	245	3	8994	36.7102	0.843554	0.185088	0.184008
green	GOTERM_BP_DIRECT	GO:0010501~RNA secondary structure unwinding	5	1.17925	0.00567519	DDX18, DDX49, DDX47, DDX20, DDX54	245	27	8994	6.79819	0.992427	0.410788	0.408392
green	GOTERM_BP_DIRECT	GO:0000470~maturation of LSU-rRNA	4	0.943396	0.00575199	RSL1D1, EIF6, NOP2, NHP2	245	14	8994	10.4886	0.992913	0.410788	0.408392
green	GOTERM_BP_DIRECT	GO:0007339~binding of sperm to zona pellucida	4	0.943396	0.0101202	CCT2, TCP1, CCT8, CCT4	245	17	8994	8.6377	0.999838	0.667155	0.663262
green	GOTERM_BP_DIRECT	GO:0043065~positive regulation of apoptotic process	8	1.88679	0.0130095	NCOA1, AIFM2, DDX20, OSGIN1, HMOX1, ARHGEF7, RHOB, ATF4	245	93	8994	3.15787	0.999987	0.796366	0.79172
green	GOTERM_BP_DIRECT	GO:0051973~positive regulation of telomerase activity	4	0.943396	0.015983	CCT2, DKC1, TCP1, CCT4	245	20	8994	7.34204	0.999999	0.913161	0.907833
green	GOTERM_BP_DIRECT	GO:0050821~protein stabilization	6	1.41509	0.033001	CCT2, HSP90AA1, BAG3, TCP1, CCT8, CCT4	245	66	8994	3.33729	1	1	0.995327
green	GOTERM_BP_DIRECT	GO:0034976~response to endoplasmic reticulum stress	4	0.943396	0.0357122	UFM1, HYOU1, EIF2S1, PDIA4	245	27	8994	5.43855	1	1	0.995327
green	GOTERM_BP_DIRECT	GO:0031118~rRNA pseudouridine synthesis	2	0.471698	0.0535253	DKC1, NHP2	245	2	8994	36.7102	1	1	0.995327
green	GOTERM_BP_DIRECT	GO:0031120~snRNA pseudouridine synthesis	2	0.471698	0.0535253	DKC1, NHP2	245	2	8994	36.7102	1	1	0.995327
green	GOTERM_BP_DIRECT	GO:0008625~extrinsic apoptotic signaling pathway via death domain receptors	3	0.707547	0.061023	DDX47, BAG3, NGF	245	15	8994	7.34204	1	1	0.995327
green	GOTERM_BP_DIRECT	GO:0042254~ribosome biogenesis	3	0.707547	0.061023	LSG1, C5H14ORF169, AATF	245	15	8994	7.34204	1	1	0.995327
green	GOTERM_BP_DIRECT	GO:0034198~cellular response to amino acid starvation	3	0.707547	0.061023	CDKN1A, EIF2S1, ATF4	245	15	8994	7.34204	1	1	0.995327
green	GOTERM_BP_DIRECT	GO:0045429~positive regulation of nitric oxide biosynthetic process	3	0.707547	0.068526	HSP90AA1, GCH1, ASS1	245	16	8994	6.88316	1	1	0.995327
green	GOTERM_BP_DIRECT	GO:0006364~rRNA processing	4	0.943396	0.0731291	TBL3, DDX47, IMP4, NPM3	245	36	8994	4.07891	1	1	0.995327
green	GOTERM_BP_DIRECT	GO:0046931~pore complex assembly	2	0.471698	0.0792081	ANO6, CCT8	245	3	8994	24.4735	1	1	0.995327
green	GOTERM_BP_DIRECT	GO:0000054~ribosomal subunit export from nucleus	2	0.471698	0.0792081	EIF6, RAN	245	3	8994	24.4735	1	1	0.995327
green	GOTERM_BP_DIRECT	GO:0000469~cleavage involved in rRNA processing	2	0.471698	0.0792081	NOB1, NHP2	245	3	8994	24.4735	1	1	0.995327
green	GOTERM_BP_DIRECT	GO:0071243~cellular response to arsenic-containing substance	2	0.471698	0.0792081	ZFAND2A, HMOX1	245	3	8994	24.4735	1	1	0.995327
green	GOTERM_BP_DIRECT	GO:1902904~negative regulation of fibril organization	2	0.471698	0.0792081	HSPA8, HSPA5	245	3	8994	24.4735	1	1	0.995327
green	GOTERM_BP_DIRECT	GO:0030198~extracellular matrix organization	5	1.17925	0.0832015	PDGFRA, POSTN, AGRN, KAZALD1, NFKB2	245	61	8994	3.00903	1	1	0.995327
greenyellow	GOTERM_BP_DIRECT	GO:0042742~defense response to bacterium	10	7.8125	4.9954e-12	AVBD3, AVBD5, CEBPB, AVBD6, AVBD1, AVBD2, HIST1H2BF, LYG2, LYZ, MPO	78	33	8994	34.9417	2.18301e-09	2.17799e-09	2.168e-09
greenyellow	GOTERM_BP_DIRECT	GO:0050829~defense response to Gram-negative bacterium	5	3.90625	5.4807e-05	AVBD4, CATH1, AVBD7, LYZ, CATH3	78	25	8994	23.0615	0.0236668	0.0103294	0.010282
greenyellow	GOTERM_BP_DIRECT	GO:0019835~cytolysis	4	3.125	9.47649e-05	CATH1, MMD2, LYG2, LYZ	78	11	8994	41.9301	0.0405684	0.0103294	0.010282
greenyellow	GOTERM_BP_DIRECT	GO:0006952~defense response	4	3.125	9.47649e-05	AVBD3, AVBD1, AVBD2, CATH3	78	11	8994	41.9301	0.0405684	0.0103294	0.010282
greenyellow	GOTERM_BP_DIRECT	GO:0050830~defense response to Gram-positive bacterium	4	3.125	0.00136145	AVBD4, CATH1, LYZ, CATH3	78	26	8994	17.7396	0.448635	0.118718	0.118174
greenyellow	GOTERM_BP_DIRECT	GO:0006629~lipid metabolic process	4	3.125	0.00661407	FADS2, GNLY, NAAA, LPL	78	45	8994	10.2496	0.944974	0.480622	0.478418
greenyellow	GOTERM_BP_DIRECT	GO:0072593~reactive oxygen species metabolic process	3	2.34375	0.00905356	PDK4, CYR61, CTGF	78	17	8994	20.3484	0.98121	0.545411	0.54291
greenyellow	GOTERM_BP_DIRECT	GO:0071526~semaphorin-plexin signaling pathway	3	2.34375	0.0101291	NRP1, SEMA3F, SEMA3DL	78	18	8994	19.2179	0.98831	0.545411	0.54291
greenyellow	GOTERM_BP_DIRECT	GO:0048843~negative regulation of axon extension involved in axon guidance	3	2.34375	0.0112585	NRP1, SEMA3F, SEMA3DL	78	19	8994	18.2065	0.992901	0.545411	0.54291
greenyellow	GOTERM_BP_DIRECT	GO:0051673~membrane disruption in other organism	2	1.5625	0.0170502	CATH1, CATH3	78	2	8994	115.308	0.999455	0.743388	0.739978
greenyellow	GOTERM_BP_DIRECT	GO:1901166~neural crest cell migration involved in autonomic nervous system development	2	1.5625	0.0254673	NRP1, SEMA3F	78	3	8994	76.8718	0.999987	0.819035	0.815278
greenyellow	GOTERM_BP_DIRECT	GO:0016998~cell wall macromolecule catabolic process	2	1.5625	0.0254673	LYG2, LYZ	78	3	8994	76.8718	0.999987	0.819035	0.815278
greenyellow	GOTERM_BP_DIRECT	GO:0021637~trigeminal nerve structural organization	2	1.5625	0.0254673	NRP1, SEMA3F	78	3	8994	76.8718	0.999987	0.819035	0.815278
greenyellow	GOTERM_BP_DIRECT	GO:0097491~sympathetic neuron projection guidance	2	1.5625	0.0338134	NRP1, SEMA3F	78	4	8994	57.6538	1	0.819035	0.815278
greenyellow	GOTERM_BP_DIRECT	GO:0097490~sympathetic neuron projection extension	2	1.5625	0.0338134	NRP1, SEMA3F	78	4	8994	57.6538	1	0.819035	0.815278
greenyellow	GOTERM_BP_DIRECT	GO:0071398~cellular response to fatty acid	2	1.5625	0.0338134	PID1, PDK4	78	4	8994	57.6538	1	0.819035	0.815278
greenyellow	GOTERM_BP_DIRECT	GO:0036486~ventral trunk neural crest cell migration	2	1.5625	0.0338134	NRP1, SEMA3F	78	4	8994	57.6538	1	0.819035	0.815278
greenyellow	GOTERM_BP_DIRECT	GO:0071499~cellular response to laminar fluid shear stress	2	1.5625	0.0338134	KLF4, KLF2	78	4	8994	57.6538	1	0.819035	0.815278
greenyellow	GOTERM_BP_DIRECT	GO:0021612~facial nerve structural organization	2	1.5625	0.0420888	NRP1, SEMA3F	78	5	8994	46.1231	1	0.947056	0.942712
greenyellow	GOTERM_BP_DIRECT	GO:0007267~cell-cell signaling	3	2.34375	0.0457711	ADRA1B, CYR61, CTGF	78	40	8994	8.64808	1	0.947056	0.942712
greenyellow	GOTERM_BP_DIRECT	GO:1902287~semaphorin-plexin signaling pathway involved in axon guidance	2	1.5625	0.0502943	NRP1, SEMA3F	78	6	8994	38.4359	1	0.947056	0.942712
greenyellow	GOTERM_BP_DIRECT	GO:0061549~sympathetic ganglion development	2	1.5625	0.0502943	NRP1, SEMA3F	78	6	8994	38.4359	1	0.947056	0.942712
greenyellow	GOTERM_BP_DIRECT	GO:0021785~branchiomotor neuron axon guidance	2	1.5625	0.0502943	NRP1, SEMA3F	78	6	8994	38.4359	1	0.947056	0.942712
greenyellow	GOTERM_BP_DIRECT	GO:0001755~neural crest cell migration	3	2.34375	0.0521315	EDNRB, SEMA3F, SEMA3DL	78	43	8994	8.04472	1	0.947056	0.942712
greenyellow	GOTERM_BP_DIRECT	GO:0050832~defense response to fungus	2	1.5625	0.0584304	AVBD4, AVBD1	78	7	8994	32.9451	1	1	0.997701
greenyellow	GOTERM_BP_DIRECT	GO:0006885~regulation of pH	2	1.5625	0.0744968	EDNRB, PDK4	78	9	8994	25.6239	1	1	0.997701
greenyellow	GOTERM_BP_DIRECT	GO:0048846~axon extension involved in axon guidance	2	1.5625	0.0824282	NRP1, SEMA3F	78	10	8994	23.0615	1	1	0.997701
greenyellow	GOTERM_BP_DIRECT	GO:0042593~glucose homeostasis	3	2.34375	0.0879994	PDK4, PPARG, ADRA1B	78	58	8994	5.96419	1	1	0.997701
greenyellow	GOTERM_BP_DIRECT	GO:0007155~cell adhesion	4	3.125	0.0983651	NRP1, ITGA3, CYR61, CTGF	78	129	8994	3.57543	1	1	0.997701
greenyellow	GOTERM_BP_DIRECT	GO:0031118~rRNA pseudouridine synthesis	2	0.471698	0.0535253	DKC1, NHP2	245	2	8994	36.7102	1	1	0.995327
greenyellow	GOTERM_BP_DIRECT	GO:0031120~snRNA pseudouridine synthesis	2	0.471698	0.0535253	DKC1, NHP2	245	2	8994	36.7102	1	1	0.995327
greenyellow	GOTERM_BP_DIRECT	GO:0008625~extrinsic apoptotic signaling pathway via death domain receptors	3	0.707547	0.061023	DDX47, BAG3, NGF	245	15	8994	7.34204	1	1	0.995327
greenyellow	GOTERM_BP_DIRECT	GO:0042254~ribosome biogenesis	3	0.707547	0.061023	LSG1, C5H14ORF169, AATF	245	15	8994	7.34204	1	1	0.995327
greenyellow	GOTERM_BP_DIRECT	GO:0034198~cellular response to amino acid starvation	3	0.707547	0.061023	CDKN1A, EIF2S1, ATF4	245	15	8994	7.34204	1	1	0.995327
greenyellow	GOTERM_BP_DIRECT	GO:0045429~positive regulation of nitric oxide biosynthetic process	3	0.707547	0.068526	HSP90AA1, GCH1, ASS1	245	16	8994	6.88316	1	1	0.995327
greenyellow	GOTERM_BP_DIRECT	GO:0006364~rRNA processing	4	0.943396	0.0731291	TBL3, DDX47, IMP4, NPM3	245	36	8994	4.07891	1	1	0.995327
greenyellow	GOTERM_BP_DIRECT	GO:1902904~negative regulation of fibril organization	2	0.471698	0.0792081	HSPA8, HSPA5	245	3	8994	24.4735	1	1	0.995327
greenyellow	GOTERM_BP_DIRECT	GO:0000054~ribosomal subunit export from nucleus	2	0.471698	0.0792081	EIF6, RAN	245	3	8994	24.4735	1	1	0.995327
greenyellow	GOTERM_BP_DIRECT	GO:0000469~cleavage involved in rRNA processing	2	0.471698	0.0792081	NOB1, NHP2	245	3	8994	24.4735	1	1	0.995327
greenyellow	GOTERM_BP_DIRECT	GO:0046931~pore complex assembly	2	0.471698	0.0792081	ANO6, CCT8	245	3	8994	24.4735	1	1	0.995327
greenyellow	GOTERM_BP_DIRECT	GO:0071243~cellular response to arsenic-containing substance	2	0.471698	0.0792081	ZFAND2A, HMOX1	245	3	8994	24.4735	1	1	0.995327
greenyellow	GOTERM_BP_DIRECT	GO:0030198~extracellular matrix organization	5	1.17925	0.0832015	PDGFRA, POSTN, AGRN, KAZALD1, NFKB2	245	61	8994	3.00903	1	1	0.995327
magenta	GOTERM_BP_DIRECT	GO:0042403~thyroid hormone metabolic process	2	1.36054	0.0338134	SULT1B1, CRYM	78	4	8994	57.6538	0.999991	1	1
magenta	GOTERM_BP_DIRECT	GO:0032496~response to lipopolysaccharide	3	2.04082	0.0753618	RPS6KA3, SRR, BDKRB1	78	53	8994	6.52685	1	1	1
magenta	GOTERM_BP_DIRECT	GO:0006807~nitrogen compound metabolic process	2	1.36054	0.0824282	UPB1, PKD1	78	10	8994	23.0615	1	1	1
magenta	GOTERM_BP_DIRECT	GO:0018149~peptide cross-linking	2	1.36054	0.0980903	FN1, F13A1	78	12	8994	19.2179	1	1	1
pink	GOTERM_BP_DIRECT	GO:0006749~glutathione metabolic process	5	2.90698	7.38311e-05	GSTZ1, GSTO1, IDH1, MGST1, SOD1	112	19	8994	21.1325	0.0414243	0.0422314	0.0422314
pink	GOTERM_BP_DIRECT	GO:0001666~response to hypoxia	5	2.90698	0.00404247	EDNRA, LONP1, PLOD2, HSP90B1, LOXL2	112	53	8994	7.57581	0.901827	1	1
pink	GOTERM_BP_DIRECT	GO:0072593~reactive oxygen species metabolic process	3	1.74419	0.0181924	SESN1, BNIP3, BCL2	112	17	8994	14.1712	0.999973	1	1
pink	GOTERM_BP_DIRECT	GO:0030823~regulation of cGMP metabolic process	2	1.16279	0.0365736	CBS, THBS1	112	3	8994	53.5357	1	1	1
pink	GOTERM_BP_DIRECT	GO:0071230~cellular response to amino acid stimulus	3	1.74419	0.0463257	COL4A1, SESN1, COL4A6	112	28	8994	8.60395	1	1	1
pink	GOTERM_BP_DIRECT	GO:0001558~regulation of cell growth	3	1.74419	0.0588967	HTRA3, IGFBP2, CRIM1	112	32	8994	7.52846	1	1	1
pink	GOTERM_BP_DIRECT	GO:0051131~chaperone-mediated protein complex assembly	2	1.16279	0.0602164	HSPA4, LONP1	112	5	8994	32.1214	1	1	1
pink	GOTERM_BP_DIRECT	GO:0044206~UMP salvage	2	1.16279	0.0602164	UCK2, UPP2	112	5	8994	32.1214	1	1	1
pink	GOTERM_BP_DIRECT	GO:0030279~negative regulation of ossification	2	1.16279	0.0718213	SMURF1, BCL2	112	6	8994	26.7679	1	1	1
pink	GOTERM_BP_DIRECT	GO:0003334~keratinocyte development	2	1.16279	0.0832841	FLNB, FOSL2	112	7	8994	22.9439	1	1	1
pink	GOTERM_BP_DIRECT	GO:0006103~2-oxoglutarate metabolic process	2	1.16279	0.0832841	GOT1, IDH1	112	7	8994	22.9439	1	1	1
pink	GOTERM_BP_DIRECT	GO:0001953~negative regulation of cell-matrix adhesion	2	1.16279	0.0946066	ACER2, THBS1	112	8	8994	20.0759	1	1	1
purple	GOTERM_BP_DIRECT	GO:0006936~muscle contraction	7	5.03597	1.10669e-08	TMOD1, MYBPC1, MYL1, ACTN2, TMOD4, TPM2, MYOM2	70	22	8994	40.8818	3.62995e-06	3.61889e-06	3.58569e-06
purple	GOTERM_BP_DIRECT	GO:0060048~cardiac muscle contraction	6	4.31655	6.49125e-08	CSRP3, TNNC1, MYL3, TPM1, CASQ2, TNNI2	70	15	8994	51.3943	2.12911e-05	1.06132e-05	1.05158e-05
purple	GOTERM_BP_DIRECT	GO:0003009~skeletal muscle contraction	4	2.8777	8.50273e-06	TNNC1, TNNC2, TNNT3, TNNI2	70	6	8994	85.6571	0.00278502	0.000926797	0.000918294
purple	GOTERM_BP_DIRECT	GO:0030239~myofibril assembly	4	2.8777	6.82403e-05	TMOD1, TMOD4, MYOZ1, MYOZ2	70	11	8994	46.7221	0.0221349	0.00557865	0.00552747
purple	GOTERM_BP_DIRECT	GO:0007015~actin filament organization	5	3.59712	9.70241e-05	TMOD1, CAV3, TMOD4, TPM2, TPM1	70	32	8994	20.0759	0.0313243	0.00634537	0.00628716
purple	GOTERM_BP_DIRECT	GO:0043462~regulation of ATPase activity	3	2.15827	0.000173165	TNNC1, TPM2, TNNT3	70	3	8994	128.486	0.0552197	0.00943747	0.00935089
purple	GOTERM_BP_DIRECT	GO:0006937~regulation of muscle contraction	3	2.15827	0.0005715	TNNC1, TNNT2, TNNC2	70	5	8994	77.0914	0.170975	0.0266972	0.0264523
purple	GOTERM_BP_DIRECT	GO:0055010~ventricular cardiac muscle tissue morphogenesis	3	2.15827	0.00305099	TNNC1, TNNT2, MYL3	70	11	8994	35.0416	0.63295	0.124709	0.123565
purple	GOTERM_BP_DIRECT	GO:0035995~detection of muscle stretch	2	1.43885	0.0152856	CSRP3, CAV3	70	2	8994	128.486	0.993606	0.555375	0.55028
purple	GOTERM_BP_DIRECT	GO:0006942~regulation of striated muscle contraction	2	1.43885	0.0303408	MYL3, TNNT3	70	4	8994	64.2429	0.999959	0.901949	0.893674
purple	GOTERM_BP_DIRECT	GO:0030240~skeletal muscle thin filament assembly	2	1.43885	0.0303408	ACTA1, ACTC1	70	4	8994	64.2429	0.999959	0.901949	0.893674
purple	GOTERM_BP_DIRECT	GO:1901017~negative regulation of potassium ion transmembrane transporter activity	2	1.43885	0.0377831	ACTN2, CASQ2	70	5	8994	51.3943	0.999997	0.953737	0.944987
purple	GOTERM_BP_DIRECT	GO:0055013~cardiac muscle cell development	2	1.43885	0.0451691	CAV3, ACTN2	70	6	8994	42.8286	1	0.953737	0.944987
purple	GOTERM_BP_DIRECT	GO:0002026~regulation of the force of heart contraction	2	1.43885	0.0451691	CSRP3, MYL3	70	6	8994	42.8286	1	0.953737	0.944987
purple	GOTERM_BP_DIRECT	GO:0051694~pointed-end actin filament capping	2	1.43885	0.0524993	TMOD1, TMOD4	70	7	8994	36.7102	1	0.953737	0.944987
purple	GOTERM_BP_DIRECT	GO:0060307~regulation of ventricular cardiac muscle cell membrane repolarization	2	1.43885	0.0524993	CAV3, CACNA2D1	70	7	8994	36.7102	1	0.953737	0.944987
purple	GOTERM_BP_DIRECT	GO:0055003~cardiac myofibril assembly	2	1.43885	0.0524993	CSRP3, ACTC1	70	7	8994	36.7102	1	0.953737	0.944987
purple	GOTERM_BP_DIRECT	GO:0010831~positive regulation of myotube differentiation	2	1.43885	0.0524993	CAV3, SMYD1	70	7	8994	36.7102	1	0.953737	0.944987
purple	GOTERM_BP_DIRECT	GO:0035385~Roundabout signaling pathway	2	1.43885	0.059774	OGN, FMOD	70	8	8994	32.1214	1	1	0.993865
purple	GOTERM_BP_DIRECT	GO:0046716~muscle cell cellular homeostasis	2	1.43885	0.0741586	CAV3, PFKM	70	10	8994	25.6971	1	1	0.993865
purple	GOTERM_BP_DIRECT	GO:0048846~axon extension involved in axon guidance	2	1.43885	0.0741586	OGN, FMOD	70	10	8994	25.6971	1	1	0.993865
purple	GOTERM_BP_DIRECT	GO:0007520~myoblast fusion	2	1.43885	0.0741586	CAV3, PITX2	70	10	8994	25.6971	1	1	0.993865
purple	GOTERM_BP_DIRECT	GO:0002027~regulation of heart rate	2	1.43885	0.0883263	CAV3, CASQ2	70	12	8994	21.4143	1	1	0.993865
red	GOTERM_BP_DIRECT	GO:0019433~triglyceride catabolic process	3	0.892857	0.0184062	DDHD2, PNPLA4, PNPLA2	194	10	8994	13.9082	0.999999	1	1
red	GOTERM_BP_DIRECT	GO:0000460~maturation of 5.8S rRNA	3	0.892857	0.0184062	MAK16, RRP15, RPF1	194	10	8994	13.9082	0.999999	1	1
red	GOTERM_BP_DIRECT	GO:0034389~lipid particle organization	3	0.892857	0.0184062	DDHD2, PPID, PNPLA2	194	10	8994	13.9082	0.999999	1	1
red	GOTERM_BP_DIRECT	GO:0000470~maturation of LSU-rRNA	3	0.892857	0.0351908	MAK16, RRP15, RPF1	194	14	8994	9.93446	1	1	1
red	GOTERM_BP_DIRECT	GO:0006364~rRNA processing	4	1.19048	0.0413725	RRP7A, EBNA1BP2, UTP11, KRR1	194	36	8994	5.1512	1	1	1
red	GOTERM_BP_DIRECT	GO:0072584~caveolin-mediated endocytosis	2	0.595238	0.0424594	CAV1, PACSIN2	194	2	8994	46.3608	1	1	1
red	GOTERM_BP_DIRECT	GO:0007154~cell communication	3	0.892857	0.0451287	SLC8A3, CXCL12, FREM1	194	16	8994	8.69265	1	1	1
red	GOTERM_BP_DIRECT	GO:0061077~chaperone-mediated protein folding	3	0.892857	0.0504394	FKBP10, FKBP4, PPID	194	17	8994	8.18132	1	1	1
red	GOTERM_BP_DIRECT	GO:0055088~lipid homeostasis	3	0.892857	0.0504394	ACOX1, PNPLA4, PNPLA2	194	17	8994	8.18132	1	1	1
red	GOTERM_BP_DIRECT	GO:0046677~response to antibiotic	3	0.892857	0.0504394	HYAL3, CYP1A1, JAK1	194	17	8994	8.18132	1	1	1
red	GOTERM_BP_DIRECT	GO:0051480~regulation of cytosolic calcium ion concentration	3	0.892857	0.0504394	CAV1, SLC35G1, SLC8B1	194	17	8994	8.18132	1	1	1
red	GOTERM_BP_DIRECT	GO:0000387~spliceosomal snRNP assembly	3	0.892857	0.0559619	SNRPE, GEMIN6, LSM4	194	18	8994	7.7268	1	1	1
red	GOTERM_BP_DIRECT	GO:0009143~nucleoside triphosphate catabolic process	2	0.595238	0.0831249	ENTPD3, ENPP1	194	4	8994	23.1804	1	1	1
red	GOTERM_BP_DIRECT	GO:0070836~caveola assembly	2	0.595238	0.0831249	CAV1, PACSIN2	194	4	8994	23.1804	1	1	1
red	GOTERM_BP_DIRECT	GO:0006955~immune response	6	1.78571	0.0849773	CXCL12, IRF8, ENPP1, TNFRSF11B, CXCL14, CX3CL1	194	109	8994	2.55197	1	1	1
red	GOTERM_BP_DIRECT	GO:0006935~chemotaxis	3	0.892857	0.0996386	CYSLTR1, PTAFR, LSP1	194	25	8994	5.5633	1	1	1
salmon	GOTERM_BP_DIRECT	GO:0007160~cell-matrix adhesion	4	0.0674992	0.000118368	FGA, FGG, ANGPTL3, ITGAV	23	40	8994	39.1043	0.0201547	0.020241	0.020241
salmon	GOTERM_BP_DIRECT	GO:0034116~positive regulation of heterotypic cell-cell adhesion	2	0.0337496	0.0073211	FGA, FGG	23	3	8994	260.696	0.717439	0.459899	0.459899
salmon	GOTERM_BP_DIRECT	GO:0051258~protein polymerization	2	0.0337496	0.0121734	FGA, FGG	23	5	8994	156.417	0.878358	0.459899	0.459899
salmon	GOTERM_BP_DIRECT	GO:0031639~plasminogen activation	2	0.0337496	0.014591	FGA, FGG	23	6	8994	130.348	0.920193	0.459899	0.459899
salmon	GOTERM_BP_DIRECT	GO:0007165~signal transduction	4	0.0674992	0.0153963	FGA, FGG, ANGPTL3, RREB1	23	218	8994	7.17511	0.930662	0.459899	0.459899
salmon	GOTERM_BP_DIRECT	GO:0070374~positive regulation of ERK1 and ERK2 cascade	3	0.0506244	0.0176398	FGA, FGF18, FGG	23	84	8994	13.9658	0.953165	0.459899	0.459899
salmon	GOTERM_BP_DIRECT	GO:0090277~positive regulation of peptide hormone secretion	2	0.0337496	0.0194094	FGA, FGG	23	8	8994	97.7609	0.965653	0.459899	0.459899
salmon	GOTERM_BP_DIRECT	GO:0045921~positive regulation of exocytosis	2	0.0337496	0.0242052	FGA, FGG	23	10	8994	78.2087	0.985221	0.459899	0.459899
salmon	GOTERM_BP_DIRECT	GO:0042730~fibrinolysis	2	0.0337496	0.0242052	FGA, FGG	23	10	8994	78.2087	0.985221	0.459899	0.459899
salmon	GOTERM_BP_DIRECT	GO:1902042~negative regulation of extrinsic apoptotic signaling pathway via death domain receptors	2	0.0337496	0.0360971	FGA, FGG	23	15	8994	52.1391	0.998206	0.527238	0.527238
salmon	GOTERM_BP_DIRECT	GO:0045907~positive regulation of vasoconstriction	2	0.0337496	0.0384588	FGA, FGG	23	16	8994	48.8804	0.998824	0.527238	0.527238
salmon	GOTERM_BP_DIRECT	GO:0019915~lipid storage	2	0.0337496	0.0384588	HEXB, ANGPTL3	23	16	8994	48.8804	0.998824	0.527238	0.527238
salmon	GOTERM_BP_DIRECT	GO:2000352~negative regulation of endothelial cell apoptotic process	2	0.0337496	0.040815	FGA, FGG	23	17	8994	46.0051	0.999229	0.527238	0.527238
salmon	GOTERM_BP_DIRECT	GO:0050714~positive regulation of protein secretion	2	0.0337496	0.0431657	FGA, FGG	23	18	8994	43.4493	0.999494	0.527238	0.527238
salmon	GOTERM_BP_DIRECT	GO:0070527~platelet aggregation	2	0.0337496	0.0548369	FGA, FGG	23	23	8994	34.0038	0.999939	0.610841	0.610841
salmon	GOTERM_BP_DIRECT	GO:0051592~response to calcium ion	2	0.0337496	0.0571547	FGA, FGG	23	24	8994	32.587	0.99996	0.610841	0.610841
salmon	GOTERM_BP_DIRECT	GO:0030324~lung development	2	0.0337496	0.0890406	FKBP1B, FGF18	23	38	8994	20.5812	1	0.895643	0.895643
turquoise	GOTERM_BP_DIRECT	GO:0030199~collagen fibril organization	6	0.963082	0.0012385	COL1A2, SFRP2, COL5A1, LUM, CDH11, COL5A2	346	22	8994	7.08933	0.770308	1	1
turquoise	GOTERM_BP_DIRECT	GO:0051549~positive regulation of keratinocyte migration	3	0.481541	0.0135852	FGF7, HBEGF, FGF10	346	5	8994	15.5965	1	1	1
turquoise	GOTERM_BP_DIRECT	GO:0007275~multicellular organism development	14	2.24719	0.019339	TPI1, CHURC1, ODF2, CPZ, LCLAT1, DKK3, HOXA9, SFRP2, OLFML3, HOXB1, HOXB8, HOXD9, HOXC8, WLS	346	178	8994	2.04449	1	1	1
turquoise	GOTERM_BP_DIRECT	GO:0090263~positive regulation of canonical Wnt signaling pathway	6	0.963082	0.0214233	SFRP2, BAMBI, DVL1, XIAP, WLS, FGF10	346	42	8994	3.71346	1	1	1
turquoise	GOTERM_BP_DIRECT	GO:0034394~protein localization to cell surface	4	0.642055	0.0255105	FGF7, VCL, FBLN5, FGF10	346	17	8994	6.11629	1	1	1
turquoise	GOTERM_BP_DIRECT	GO:0031668~cellular response to extracellular stimulus	3	0.481541	0.0271123	SFRP2, ADORA2B, FOS	346	7	8994	11.1404	1	1	1
turquoise	GOTERM_BP_DIRECT	GO:0071880~adenylate cyclase-activating adrenergic receptor signaling pathway	3	0.481541	0.0271123	ADRA1D, ADRA2C, ADRA2A	346	7	8994	11.1404	1	1	1
turquoise	GOTERM_BP_DIRECT	GO:0006469~negative regulation of protein kinase activity	6	0.963082	0.0280501	DEPDC6, CISH, DVL1, AKT1, ITGB1BP1, PODN	346	45	8994	3.4659	1	1	1
turquoise	GOTERM_BP_DIRECT	GO:0050850~positive regulation of calcium-mediated signaling	3	0.481541	0.0352453	P2RX4, CDH13, CD3E	346	8	8994	9.74783	1	1	1
turquoise	GOTERM_BP_DIRECT	GO:0043616~keratinocyte proliferation	3	0.481541	0.0441852	FERMT1, CDH13, FGF10	346	9	8994	8.66474	1	1	1
turquoise	GOTERM_BP_DIRECT	GO:0001568~blood vessel development	4	0.642055	0.0624357	COL1A2, COL5A1, FLVCR1, ANTXR1	346	24	8994	4.33237	1	1	1
turquoise	GOTERM_BP_DIRECT	GO:0016311~dephosphorylation	3	0.481541	0.0641968	DUSP4, NT5C3B, NT5C2	346	11	8994	7.08933	1	1	1
turquoise	GOTERM_BP_DIRECT	GO:0090201~negative regulation of release of cytochrome c from mitochondria	3	0.481541	0.0641968	PPIF, AKT1, TRIAP1	346	11	8994	7.08933	1	1	1
turquoise	GOTERM_BP_DIRECT	GO:0006366~transcription from RNA polymerase II promoter	8	1.28411	0.0719917	MAFB, DVL1, POLR2E, POLR2F, HSF2BP, FOS, BACH2, POLR2L	346	95	8994	2.18899	1	1	1
turquoise	GOTERM_BP_DIRECT	GO:0006360~transcription from RNA polymerase I promoter	3	0.481541	0.0751344	POLR2E, POLR2F, POLR2L	346	12	8994	6.49855	1	1	1
turquoise	GOTERM_BP_DIRECT	GO:0006383~transcription from RNA polymerase III promoter	3	0.481541	0.0751344	POLR2E, POLR2F, POLR2L	346	12	8994	6.49855	1	1	1
turquoise	GOTERM_BP_DIRECT	GO:2000721~positive regulation of transcription from RNA polymerase II promoter involved in smooth muscle cell differentiation	2	0.321027	0.0752505	MYOCD, ITGA8	346	2	8994	25.9942	1	1	1
turquoise	GOTERM_BP_DIRECT	GO:1903225~negative regulation of endodermal cell differentiation	2	0.321027	0.0752505	COL5A1, COL5A2	346	2	8994	25.9942	1	1	1
turquoise	GOTERM_BP_DIRECT	GO:0051152~positive regulation of smooth muscle cell differentiation	2	0.321027	0.0752505	MYOCD, FKBP9	346	2	8994	25.9942	1	1	1
turquoise	GOTERM_BP_DIRECT	GO:0048592~eye morphogenesis	2	0.321027	0.0752505	COL5A1, COL5A2	346	2	8994	25.9942	1	1	1
turquoise	GOTERM_BP_DIRECT	GO:0071883~activation of MAPK activity by adrenergic receptor signaling pathway	2	0.321027	0.0752505	ADRA2C, ADRA2A	346	2	8994	25.9942	1	1	1
turquoise	GOTERM_BP_DIRECT	GO:0061033~secretion by lung epithelial cell involved in lung growth	2	0.321027	0.0752505	FGF7, FGF10	346	2	8994	25.9942	1	1	1
turquoise	GOTERM_BP_DIRECT	GO:0002474~antigen processing and presentation of peptide antigen via MHC class I	2	0.321027	0.0752505	B2M, BF2	346	2	8994	25.9942	1	1	1
turquoise	GOTERM_BP_DIRECT	GO:0051289~protein homotetramerization	4	0.642055	0.0981971	ALDH5A1, ACOT13, EVL, KCNJ2	346	29	8994	3.58541	1	1	1
turquoise	GOTERM_BP_DIRECT	GO:0008217~regulation of blood pressure	4	0.642055	0.0981971	P2RX4, COL1A2, LVRN, STK39	346	29	8994	3.58541	1	1	1
turquoise	GOTERM_BP_DIRECT	GO:0032148~activation of protein kinase B activity	3	0.481541	0.0985685	ITGB1BP1, ADRA2C, ADRA2A	346	14	8994	5.57019	1	1	1
turquoise	GOTERM_BP_DIRECT	GO:0007205~protein kinase C-activating G-protein coupled receptor signaling pathway	3	0.481541	0.0985685	DGKG, DGKD, CISH	346	14	8994	5.57019	1	1	1
turquoise	GOTERM_BP_DIRECT	GO:0007156~homophilic cell adhesion via plasma membrane adhesion molecules	7	1.1236	0.0985696	RET, ALCAM, MCAM, CDH11, CDH13, PCDH19, CD200	346	83	8994	2.19228	1	1	1
yellow	GOTERM_BP_DIRECT	GO:0051301~cell division	17	3.80313	7.80337e-10	CENPT, CENPW, MIS12, SEPT2, GNAI1, NDC80, NCAPH, SMC2, CCNB3, CCNA2, CCNB2, KIF18B, NUF2, CDK1, BIRC5, NCAPD2, SPG20	288	73	8994	7.27255	8.02186e-07	8.01406e-07	7.92042e-07
yellow	GOTERM_BP_DIRECT	GO:0007076~mitotic chromosome condensation	6	1.34228	3.62505e-06	NUSAP1, NCAPD2, NCAPD3, SMC4, NCAPH, SMC2	288	9	8994	20.8194	0.00371963	0.0010102	0.000998391
yellow	GOTERM_BP_DIRECT	GO:0051382~kinetochore assembly	6	1.34228	3.62505e-06	CENPT, CENPW, CENPH, MIS12, CENPA, CENPC	288	9	8994	20.8194	0.00371963	0.0010102	0.000998391
yellow	GOTERM_BP_DIRECT	GO:0006270~DNA replication initiation	7	1.566	3.93455e-06	CCNE2, PPP1R3E, MCM3, MCM4, MCM5, MCM6, MCM2	288	15	8994	14.5736	0.00403655	0.0010102	0.000998391
yellow	GOTERM_BP_DIRECT	GO:0007018~microtubule-based movement	10	2.23714	6.57211e-06	CENPE, KIF18A, KIF18B, KIF4A, KIF24, KIF2C, KIF23, KIF11, KIF20A, KIF15	288	43	8994	7.2626	0.00673338	0.00134991	0.00133414
yellow	GOTERM_BP_DIRECT	GO:0007059~chromosome segregation	9	2.01342	1.35473e-05	TOP2A, INCENP, MIS12, NEK2, KIF11, BRCA1, KNSTRN, NDC80, SPC25	288	36	8994	7.80729	0.0138302	0.00212476	0.00209993
yellow	GOTERM_BP_DIRECT	GO:0006268~DNA unwinding involved in DNA replication	5	1.11857	1.44823e-05	TOP2A, RAD51, MCM4, MCM6, MCM2	288	6	8994	26.0243	0.0147776	0.00212476	0.00209993
yellow	GOTERM_BP_DIRECT	GO:0000070~mitotic sister chromatid segregation	6	1.34228	3.3318e-05	KIF18A, KIF18B, MIS12, NEK2, CENPA, MAD2L1	288	13	8994	14.4135	0.0336715	0.00427719	0.00422721
yellow	GOTERM_BP_DIRECT	GO:0007019~microtubule depolymerization	5	1.11857	0.000183153	KIF18A, KIF18B, STMN1, KIF24, KIF2C	288	10	8994	15.6146	0.171632	0.0208997	0.0206555
yellow	GOTERM_BP_DIRECT	GO:0010032~meiotic chromosome condensation	4	0.894855	0.000306599	NCAPD2, NCAPD3, SMC4, SMC2	288	5	8994	24.9833	0.27038	0.0314877	0.0311198
yellow	GOTERM_BP_DIRECT	GO:0007067~mitotic nuclear division	9	2.01342	0.000413731	CENPT, CCNA2, CCNB2, CENPW, INCENP, NUF2, MIS12, CDK1, NUSAP1	288	57	8994	4.93092	0.346494	0.0386274	0.0381761
yellow	GOTERM_BP_DIRECT	GO:0034501~protein localization to kinetochore	4	0.894855	0.000598715	MTBP, MIS12, CDK1, BUB1B	288	6	8994	20.8194	0.459718	0.05124	0.0506413
yellow	GOTERM_BP_DIRECT	GO:0000910~cytokinesis	6	1.34228	0.000669951	INCENP, PRC1, BIRC5, KIF20A, ECT2, CIT	288	23	8994	8.14674	0.497892	0.0529261	0.0523077
yellow	GOTERM_BP_DIRECT	GO:0043065~positive regulation of apoptotic process	11	2.46085	0.000728563	TOP2A, BARD1, WNT11, BCL2A1, BIN1, GADD45A, FRZB, ALDH1A2, ECT2, BID, TGM2	288	93	8994	3.69377	0.527272	0.0534453	0.0528208
yellow	GOTERM_BP_DIRECT	GO:0000281~mitotic cytokinesis	5	1.11857	0.000788965	ANLN, STMN1, NUSAP1, KIF23, KIF20A	288	14	8994	11.1533	0.555754	0.0540178	0.0533866
yellow	GOTERM_BP_DIRECT	GO:0006260~DNA replication	8	1.78971	0.00122272	TOP2A, GINS1, RMI2, RFC3, RRM1, DNA2, POLE, DTL	288	52	8994	4.80449	0.715701	0.0784835	0.0775664
yellow	GOTERM_BP_DIRECT	GO:0016339~calcium-dependent cell-cell adhesion via plasma membrane cell adhesion molecules	4	0.894855	0.00159833	ARVCF, CDH2, PCDH12, CDH17	288	8	8994	15.6146	0.806872	0.0965581	0.0954298
yellow	GOTERM_BP_DIRECT	GO:0006284~base-excision repair	5	1.11857	0.00471481	POLQ, FEN1, LIG1, DNA2, UNG	288	22	8994	7.09754	0.992236	0.269006	0.265863
yellow	GOTERM_BP_DIRECT	GO:0051988~regulation of attachment of spindle microtubules to kinetochore	3	0.671141	0.00583467	NEK2, ECT2, KNSTRN	288	4	8994	23.4219	0.99756	0.285343	0.282009
yellow	GOTERM_BP_DIRECT	GO:0051304~chromosome separation	3	0.671141	0.00583467	NCAPD2, TTK, NCAPD3	288	4	8994	23.4219	0.99756	0.285343	0.282009
yellow	GOTERM_BP_DIRECT	GO:0046602~regulation of mitotic centrosome separation	3	0.671141	0.00583467	CHEK1, NEK2, KIF11	288	4	8994	23.4219	0.99756	0.285343	0.282009
yellow	GOTERM_BP_DIRECT	GO:0007093~mitotic cell cycle checkpoint	4	0.894855	0.00725033	ZWILCH, CHEK1, KNTC1, TTK	288	13	8994	9.60897	0.999436	0.323743	0.31996
yellow	GOTERM_BP_DIRECT	GO:0051276~chromosome organization	4	0.894855	0.00725033	PTTG1, NCAPH2, RAD54L, SMC4	288	13	8994	9.60897	0.999436	0.323743	0.31996
yellow	GOTERM_BP_DIRECT	GO:0097150~neuronal stem cell population maintenance	4	0.894855	0.00901252	PRRX1, CDH2, FANCD2, IGF2BP1	288	14	8994	8.92262	0.999909	0.349182	0.345102
yellow	GOTERM_BP_DIRECT	GO:0007052~mitotic spindle organization	4	0.894855	0.00901252	STMN1, NDC80, AURKA, SPC25	288	14	8994	8.92262	0.999909	0.349182	0.345102
yellow	GOTERM_BP_DIRECT	GO:0016477~cell migration	9	2.01342	0.00951645	DEPDC1B, CD151, WNT11, CDH2, FSCN1, SORBS2, LIMD1, PTPRF, EPHB3	288	93	8994	3.02218	0.999946	0.349182	0.345102
yellow	GOTERM_BP_DIRECT	GO:0051315~attachment of mitotic spindle microtubules to kinetochore	3	0.671141	0.00952005	CENPE, MIS12, NDC80	288	5	8994	18.7375	0.999946	0.349182	0.345102
yellow	GOTERM_BP_DIRECT	GO:1900264~positive regulation of DNA-directed DNA polymerase activity	3	0.671141	0.00952005	RFC5, RFC3, DSCC1	288	5	8994	18.7375	0.999946	0.349182	0.345102
yellow	GOTERM_BP_DIRECT	GO:0006974~cellular response to DNA damage stimulus	7	1.566	0.0127836	TOP2A, POLQ, RAD51, FANCL, UBE2T, CHEK1, DTL	288	61	8994	3.58367	0.999998	0.452717	0.447427
yellow	GOTERM_BP_DIRECT	GO:0051310~metaphase plate congression	3	0.671141	0.0139807	CENPF, CENPQ, NDC80	288	6	8994	15.6146	0.999999	0.478607	0.473014
yellow	GOTERM_BP_DIRECT	GO:0010389~regulation of G2/M transition of mitotic cell cycle	3	0.671141	0.0191638	CCNB3, CCNA2, CENPF	288	7	8994	13.3839	1	0.634878	0.62746
yellow	GOTERM_BP_DIRECT	GO:0032508~DNA duplex unwinding	4	0.894855	0.021335	XRCC5, PPP1R3E, MCM3, DNA2	288	19	8994	6.57456	1	0.68472	0.67672
yellow	GOTERM_BP_DIRECT	GO:0007094~mitotic spindle assembly checkpoint	3	0.671141	0.0250189	BUB1B, BUB1, MAD2L1	288	8	8994	11.7109	1	0.77862	0.769522
yellow	GOTERM_BP_DIRECT	GO:0090307~mitotic spindle assembly	4	0.894855	0.0316165	TPX2, BIRC5, NEK2, KIF11	288	22	8994	5.67803	1	0.955006	0.943847
yellow	GOTERM_BP_DIRECT	GO:0006261~DNA-dependent DNA replication	3	0.671141	0.0385564	RFC5, POLQ, RFC3	288	10	8994	9.36875	1	1	0.989279
yellow	GOTERM_BP_DIRECT	GO:0030182~neuron differentiation	5	1.11857	0.0407796	NIF3L1, WNT11, CASP3, ALDH1A2, ITM2C	288	41	8994	3.80843	1	1	0.989279
yellow	GOTERM_BP_DIRECT	GO:0007049~cell cycle	5	1.11857	0.0439835	CCNB3, S100A6, MCM3, GNAI1, SEPT2	288	42	8994	3.71776	1	1	0.989279
yellow	GOTERM_BP_DIRECT	GO:0001578~microtubule bundle formation	3	0.671141	0.0461499	PRC1, MAP1B, KIF20A	288	11	8994	8.51705	1	1	0.989279
yellow	GOTERM_BP_DIRECT	GO:0005977~glycogen metabolic process	3	0.671141	0.0461499	PPP1R3E, PHKA1, PCDH12	288	11	8994	8.51705	1	1	0.989279
yellow	GOTERM_BP_DIRECT	GO:0035023~regulation of Rho protein signal transduction	5	1.11857	0.0473247	ALS2CL, ARHGEF37, SPATA13, ECT2, NGEF	288	43	8994	3.6313	1	1	0.989279
yellow	GOTERM_BP_DIRECT	GO:0008283~cell proliferation	8	1.78971	0.0617639	TOP2A, UCHL1, ACE, GNG2, XRCC5, CDK1, LRP2, LY6E	288	110	8994	2.27121	1	1	0.989279
yellow	GOTERM_BP_DIRECT	GO:0048854~brain morphogenesis	3	0.671141	0.062781	BBS2, CDH2, FANCD2	288	13	8994	7.20673	1	1	0.989279
yellow	GOTERM_BP_DIRECT	GO:0002540~leukotriene production involved in inflammatory response	2	0.447427	0.0628055	ALOX5, ALOX5AP	288	2	8994	31.2292	1	1	0.989279
yellow	GOTERM_BP_DIRECT	GO:0051383~kinetochore organization	2	0.447427	0.0628055	SMC4, SMC2	288	2	8994	31.2292	1	1	0.989279
yellow	GOTERM_BP_DIRECT	GO:0046683~response to organophosphorus	2	0.447427	0.0628055	RFC3, TYMS	288	2	8994	31.2292	1	1	0.989279
yellow	GOTERM_BP_DIRECT	GO:0043137~DNA replication, removal of RNA primer	2	0.447427	0.0628055	FEN1, DNA2	288	2	8994	31.2292	1	1	0.989279
yellow	GOTERM_BP_DIRECT	GO:0006281~DNA repair	7	1.566	0.0703224	RAD51, FANCL, EXO1, FANCD2, UBE2T, CHEK1, RAD54L	288	91	8994	2.40224	1	1	0.989279
yellow	GOTERM_BP_DIRECT	GO:0032467~positive regulation of cytokinesis	3	0.671141	0.0717424	KIF23, ECT2, CIT	288	14	8994	6.69196	1	1	0.989279
yellow	GOTERM_BP_DIRECT	GO:0045773~positive regulation of axon extension	3	0.671141	0.0717424	CDH4, MAP1B, TRPV2	288	14	8994	6.69196	1	1	0.989279
yellow	GOTERM_BP_DIRECT	GO:0000724~double-strand break repair via homologous recombination	5	1.11857	0.0881195	RAD51, CHEK1, CDK1, RAD54L, BRCA1	288	53	8994	2.94615	1	1	0.989279
yellow	GOTERM_BP_DIRECT	GO:0051290~protein heterotetramerization	3	0.671141	0.090781	RRM1, RRM2, HIST1H46L2	288	16	8994	5.85547	1	1	0.989279
yellow	GOTERM_BP_DIRECT	GO:0034508~centromere complex assembly	2	0.447427	0.0927182	CENPI, CENPO	288	3	8994	20.8194	1	1	0.989279
yellow	GOTERM_BP_DIRECT	GO:0002314~germinal center B cell differentiation	2	0.447427	0.0927182	CDH17, ADA	288	3	8994	20.8194	1	1	0.989279
yellow	GOTERM_BP_DIRECT	GO:0032268~regulation of cellular protein metabolic process	2	0.447427	0.0927182	PM20D2, SSH1	288	3	8994	20.8194	1	1	0.989279
yellow	GOTERM_BP_DIRECT	GO:0009263~deoxyribonucleotide biosynthetic process	2	0.447427	0.0927182	RRM1, RRM2	288	3	8994	20.8194	1	1	0.989279
yellow	GOTERM_BP_DIRECT	GO:0046061~dATP catabolic process	2	0.447427	0.0927182	SAMHD1, ADA	288	3	8994	20.8194	1	1	0.989279

## Sheet: KEGG
	Category	Term	Count	%	PValue	Genes	List Total	Pop Hits	Pop Total	Fold Enrichment	Bonferroni	Benjamini	FDR
black	KEGG_PATHWAY	gga03008:Ribosome biogenesis in eukaryotes	5	2.7933	0.0120154	UTP15, WDR36, AK6, RPP25L, NOL6	60	66	4324	5.4596	0.54969	0.793015	0.793015
black	KEGG_PATHWAY	gga03420:Nucleotide excision repair	3	1.67598	0.0858294	CDK7, XPA, ERCC8	60	36	4324	6.00556	0.997322	1	1
black	KEGG_PATHWAY	gga04146:Peroxisome	4	2.23464	0.0869096	MVK, AMACR, HSD17B4, NUDT12	60	77	4324	3.74372	0.997523	1	1
blue	KEGG_PATHWAY	gga04620:Toll-like receptor signaling pathway	8	1.57171	0.0273702	MAPK9, JUN, CCL4, SPP1, TLR1B, LY96, TLR2A, TLR4	155	83	4324	2.68885	0.944211	1	1
blue	KEGG_PATHWAY	gga04145:Phagosome	10	1.96464	0.0288153	C3, TUBAL3, BLB1, NCF4, ITGB2, TLR2A, ATP6V0D2, TLR4, DYNC1I1, CTSS	155	122	4324	2.28662	0.952204	1	1
blue	KEGG_PATHWAY	gga04514:Cell adhesion molecules (CAMs)	9	1.76817	0.0392934	CADM1, BLB1, ITGB2, CNTN1, CD28, SIGLEC1, CD34, NEO1, CLDN1	155	109	4324	2.3034	0.984532	1	1
blue	KEGG_PATHWAY	gga00982:Drug metabolism - cytochrome P450	4	0.785855	0.0757985	GSTA3, GSTT1L, AOX2, MGST2	155	28	4324	3.98525	0.999725	1	1
blue	KEGG_PATHWAY	gga05132:Salmonella infection	6	1.17878	0.084577	MAPK9, JUN, ARPC1B, CCL4, TLR4, DYNC1I1	155	66	4324	2.53607	0.999898	1	1
blue	KEGG_PATHWAY	gga00980:Metabolism of xenobiotics by cytochrome P450	4	0.785855	0.0963942	GSTA3, GSTT1L, DHDH, MGST2	155	31	4324	3.59958	0.999974	1	1
brown	KEGG_PATHWAY	gga00280:Valine, leucine and isoleucine degradation	17	3.7037	4.89769e-13	ECHS1, HIBADH, MCCC1, BCKDHB, MUT, ACAT2, ACAT1, HADHA, ALDH6A1, AUH, PCCA, OXCT1, IVD, EHHADH, DBT, AOX1, ACAA1	154	44	4324	10.8483	5.33794e-11	5.33848e-11	4.75076e-11
brown	KEGG_PATHWAY	gga00640:Propanoate metabolism	10	2.17865	8.6552e-08	LDHB, HADHA, ALDH6A1, ECHS1, PCCA, EHHADH, MUT, ACAT2, ACACA, ACAT1	154	25	4324	11.2312	9.43412e-06	4.71708e-06	4.19777e-06
brown	KEGG_PATHWAY	gga01100:Metabolic pathways	67	14.5969	2.02035e-07	PGAP1, HIBADH, GLDC, CPOX, CYP26B1, AUH, HYAL1, HYAL2, DBT, ME1, AOX1, ACAA1, AASS, DGAT2, ACSL1, OXSM, MCCC1, BCKDHB, ACSL4, DGKZ, MUT, PISD, UGDH, HADHA, BTD, PCCA, NME7, EHHADH, IVD, DGKQ, ALDOB, IPPK, PDXK, ECHS1, MAOB, AKR1D1, AK2, ACAT2, ACACA, ACAT1, AGPAT4, PTGS1, LDHB, PMVK, PNPO, CHSY3, PRODH, EXTL3, HAO2, MPST, FAHD1, GK, GALNT2, GFPT2, SYNJ2, CYP8B1, DHODH, ALDH4A1, ALDH6A1, P4HA2, PS…	154	1059	4324	1.77641	2.20216e-05	7.3406e-06	6.53246e-06
brown	KEGG_PATHWAY	gga01130:Biosynthesis of antibiotics	22	4.79303	1.1223e-06	ECHS1, GLDC, GFPT2, BCKDHB, AK2, ACAT2, ACAT1, LDHB, HADHA, PCCA, NME7, PSAT1, CTH, EHHADH, DBT, CAT, ACO1, ALDOB, ACAA1, PRODH, HAO2, AASS	154	182	4324	3.39403	0.000122323	3.05827e-05	2.72158e-05
brown	KEGG_PATHWAY	gga01212:Fatty acid metabolism	11	2.39651	2.02046e-06	HADHA, ECHS1, ACSL1, OXSM, FASN, EHHADH, ACSL4, ACAA1, ACAT2, ACACA, ACAT1	154	44	4324	7.01948	0.000220207	4.40461e-05	3.9197e-05
brown	KEGG_PATHWAY	gga03320:PPAR signaling pathway	12	2.61438	4.90945e-06	FABP3, RXRA, GK, ACSL1, EHHADH, NR1H3, DBI, ACSL4, ACAA1, PPARA, RXRG, CYP8B1	154	59	4324	5.71076	0.000534988	8.05846e-05	7.17129e-05
brown	KEGG_PATHWAY	gga01200:Carbon metabolism	15	3.26797	5.17516e-06	ECHS1, GLDC, MUT, ACAT2, ACAT1, HADHA, ALDH6A1, PCCA, PSAT1, EHHADH, CAT, ME1, ACO1, ALDOB, HAO2	154	96	4324	4.38718	0.000563934	8.05846e-05	7.17129e-05
brown	KEGG_PATHWAY	gga00071:Fatty acid degradation	9	1.96078	1.33837e-05	HADHA, ECHS1, ACSL1, ECI1, EHHADH, ACSL4, ACAA1, ACAT2, ACAT1	154	33	4324	7.65762	0.00145777	0.000182353	0.000162278
brown	KEGG_PATHWAY	gga00630:Glyoxylate and dicarboxylate metabolism	8	1.74292	2.96169e-05	PCCA, GLDC, CAT, ACO1, HAO2, MUT, ACAT2, ACAT1	154	27	4324	8.31938	0.00322308	0.000358693	0.000319204
brown	KEGG_PATHWAY	gga00380:Tryptophan metabolism	8	1.74292	0.000358785	HADHA, ECHS1, MAOB, EHHADH, CAT, AOX1, ACAT2, ACAT1	154	39	4324	5.75957	0.0383595	0.00391076	0.00348022
brown	KEGG_PATHWAY	gga00061:Fatty acid biosynthesis	5	1.08932	0.00083956	ACSL1, OXSM, FASN, ACSL4, ACACA	154	13	4324	10.7992	0.0874847	0.00831928	0.00740339
brown	KEGG_PATHWAY	gga00650:Butanoate metabolism	6	1.30719	0.00127999	HADHA, ECHS1, OXCT1, EHHADH, ACAT2, ACAT1	154	24	4324	7.01948	0.130302	0.0114813	0.0102173
brown	KEGG_PATHWAY	gga00750:Vitamin B6 metabolism	4	0.87146	0.00136933	PDXK, PSAT1, PNPO, AOX1	154	7	4324	16.0445	0.13874	0.0114813	0.0102173
brown	KEGG_PATHWAY	gga04931:Insulin resistance	10	2.17865	0.00641623	SOCS3, PPP1CC, SREBF1, TBC1D4, RPS6KA2, GFPT2, NR1H3, IRS2, PIK3CB, PPARA	154	96	4324	2.92478	0.50422	0.0499549	0.0444553
brown	KEGG_PATHWAY	gga04146:Peroxisome	8	1.74292	0.0183014	PHYH, ACSL1, EHHADH, CAT, PMVK, ACSL4, ACAA1, HAO2	154	77	4324	2.91719	0.866457	0.13299	0.118349
brown	KEGG_PATHWAY	gga04630:Jak-STAT signaling pathway	10	2.17865	0.019721	SOCS2, SOCS3, CNTFR, CNTF, CSF3R, MYC, PIK3CB, OSMR, BCL2L1, IFNAR1	154	115	4324	2.44156	0.885944	0.134349	0.119558
brown	KEGG_PATHWAY	gga00310:Lysine degradation	6	1.30719	0.0221308	HADHA, ECHS1, EHHADH, ACAT2, AASS, ACAT1	154	46	4324	3.66234	0.912783	0.141898	0.126276
brown	KEGG_PATHWAY	gga04920:Adipocytokine signaling pathway	7	1.52505	0.0246116	SOCS3, RXRA, ACSL1, IRS2, ACSL4, PPARA, RXRG	154	64	4324	3.07102	0.933877	0.149037	0.132629
brown	KEGG_PATHWAY	gga00620:Pyruvate metabolism	5	1.08932	0.0306293	LDHB, ME1, ACAT2, ACACA, ACAT1	154	34	4324	4.12911	0.966318	0.175716	0.156371
brown	KEGG_PATHWAY	gga00260:Glycine, serine and threonine metabolism	5	1.08932	0.0336592	MAOB, PSAT1, GLDC, CTH, GCAT	154	35	4324	4.01113	0.976056	0.183443	0.163247
brown	KEGG_PATHWAY	gga00900:Terpenoid backbone biosynthesis	4	0.87146	0.0362023	PMVK, PDSS1, ACAT2, ACAT1	154	21	4324	5.34818	0.982034	0.187907	0.16722
brown	KEGG_PATHWAY	gga00561:Glycerolipid metabolism	6	1.30719	0.0380929	DGAT2, GK, DGKQ, LPIN1, DGKZ, AGPAT4	154	53	4324	3.17863	0.985495	0.188733	0.167955
brown	KEGG_PATHWAY	gga00072:Synthesis and degradation of ketone bodies	3	0.653595	0.0464536	OXCT1, ACAT2, ACAT1	154	10	4324	8.42338	0.994399	0.22015	0.195913
brown	KEGG_PATHWAY	gga00410:beta-Alanine metabolism	4	0.87146	0.0683471	HADHA, ALDH6A1, ECHS1, EHHADH	154	27	4324	4.15969	0.999555	0.31041	0.276236
cyan	KEGG_PATHWAY	gga04512:ECM-receptor interaction	4	9.09091	0.000691299	COL2A1, RELN, ITGB4, COL11A1	12	73	4324	19.7443	0.0123705	0.00745024	0.00745024
cyan	KEGG_PATHWAY	gga04510:Focal adhesion	5	11.3636	0.000827805	SHC4, COL2A1, RELN, ITGB4, COL11A1	12	184	4324	9.79167	0.0147961	0.00745024	0.00745024
green	KEGG_PATHWAY	gga03008:Ribosome biogenesis in eukaryotes	20	4.71698	5.86975e-15	NOP56, NOP58, UTP4, EFL1, WDR3, WDR75, IMP4, PWP2, GNL3, RCL1, TBL3, LSG1, EMG1, EIF6, TCOF1, NOB1, DKC1, NHP2, RIOK1, RAN	124	66	4324	10.567	5.29576e-13	5.34148e-13	5.34148e-13
green	KEGG_PATHWAY	gga04141:Protein processing in endoplasmic reticulum	14	3.30189	0.000217106	HSPA8, HSP90AA1, XBP1, HSPA5, HSPA4L, NGLY1, EIF2S1, PDIA4, DNAJB2, HSPH1, DDIT3, DNAJB11, HYOU1, ATF4	124	146	4324	3.34379	0.0193519	0.00987831	0.00987831
green	KEGG_PATHWAY	gga04010:MAPK signaling pathway	12	2.83019	0.0363863	PDGFRA, DUSP5, HSPA8, PPP3CA, MAP2K1, MRAS, DDIT3, NGF, DUSP8, FGF2, ATF4, NFKB2	124	211	4324	1.98318	0.964415	1	1
greenyellow	KEGG_PATHWAY	gga03320:PPAR signaling pathway	5	3.90625	0.00057579	FADS2, ACSL6, LPL, PPARG, ANGPTL4	30	59	4324	12.2147	0.0222119	0.0230316	0.0230316
greenyellow	KEGG_PATHWAY	gga04080:Neuroactive ligand-receptor interaction	5	3.90625	0.0950764	EDNRB, P2RY4, GZMA, GRIK4, ADRA1B	30	262	4324	2.75064	0.979683	1	1
magenta	KEGG_PATHWAY	gga00770:Pantothenate and CoA biosynthesis	3	2.04082	0.00851955	PANK3, UPB1, AASDHPPT	42	15	4324	20.5905	0.353614	0.443017	0.443017
pink	KEGG_PATHWAY	gga04512:ECM-receptor interaction	8	4.65116	0.00012455	COL4A2, LAMA2, COL4A1, COL4A6, TNR, COL4A5, LAMC1, THBS1	69	73	4324	6.86758	0.00929835	0.00946582	0.00946582
pink	KEGG_PATHWAY	gga01130:Biosynthesis of antibiotics	10	5.81395	0.00195494	GCDH, PYCRL, GOT1, CBS, IDH1, SHMT1, AMT, BPNT1, CMBL, ALDH9A1	69	182	4324	3.44322	0.136502	0.0534136	0.0534136
pink	KEGG_PATHWAY	gga04510:Focal adhesion	10	5.81395	0.00210843	COL4A2, LAMA2, COL4A1, COL4A6, BCL2, TNR, COL4A5, FLNB, LAMC1, THBS1	69	184	4324	3.4058	0.146406	0.0534136	0.0534136
pink	KEGG_PATHWAY	gga01230:Biosynthesis of amino acids	5	2.90698	0.0118222	PYCRL, GOT1, CBS, IDH1, SHMT1	69	57	4324	5.49708	0.590144	0.224622	0.224622
pink	KEGG_PATHWAY	gga00983:Drug metabolism - other enzymes	3	1.74419	0.0621649	UCK2, DPYD, UPP2	69	26	4324	7.23077	0.991881	0.944906	0.944906
purple	KEGG_PATHWAY	gga04260:Cardiac muscle contraction	10	7.19424	5.47166e-10	MYH7B, ACTC1, TNNC1, TNNT2, CACNA2D1, TPM2, MYL3, TPM1, ATP1B4, CACNG1	36	60	4324	20.0185	2.02451e-08	2.07923e-08	2.07923e-08
purple	KEGG_PATHWAY	gga04261:Adrenergic signaling in cardiomyocytes	11	7.91367	9.68362e-09	MYH7B, ACTC1, TNNC1, TNNT2, CACNA2D1, TPM2, MYL3, TPM1, ATP1B4, PPP2R3B, CACNG1	36	112	4324	11.7966	3.58294e-07	1.83989e-07	1.83989e-07
purple	KEGG_PATHWAY	gga01130:Biosynthesis of antibiotics	5	3.59712	0.057534	LDHA, AK1, AMPD1, PFKM, SRRL	36	182	4324	3.29976	0.888357	0.728764	0.728764
red	KEGG_PATHWAY	gga00230:Purine metabolism	9	2.67857	0.0246915	NT5C3A, ENTPD2, ENTPD3, POLR1A, NT5C1B, ENPP1, PDE8B, PAPSS2, ADCY5	104	149	4324	2.51136	0.925738	1	1
red	KEGG_PATHWAY	gga00760:Nicotinate and nicotinamide metabolism	4	1.19048	0.025364	NT5C3A, NT5C1B, ENPP1, NADK	104	27	4324	6.15954	0.930878	1	1
red	KEGG_PATHWAY	gga03018:RNA degradation	5	1.4881	0.0680922	EXOSC7, PFKL, TOB2, LSM4, HSPD1	104	65	4324	3.19822	0.999347	1	1
red	KEGG_PATHWAY	gga01100:Metabolic pathways	33	9.82143	0.0753397	TSTA3, GALNT15, GBE1, PAPSS2, CYP17A1, UGP2, CHSY1, HSD17B1, HSD11B1B, HYAL3, ENPP1, ME3, GPAT2, GLUL, PSPH, NADK, CERS4, B3GALNT1, GGT7, PMM1, AZIN2, DHRS3, NT5C3A, PFKL, GNPDA2, ACOX1, POLR1A, B3GNT5, NT5C1B, PLCB1, GAPDH, ALDH7A1, PNPLA2	104	1059	4324	1.2956	0.99971	1	1
red	KEGG_PATHWAY	gga00520:Amino sugar and nucleotide sugar metabolism	4	1.19048	0.0816497	TSTA3, UGP2, GNPDA2, PMM1	104	43	4324	3.86762	0.999858	1	1
salmon	KEGG_PATHWAY	gga04510:Focal adhesion	3	0.0506244	0.0532415	FLNA, ITGAV, FLNC	10	184	4324	7.05	0.626487	0.614603	0.614603
salmon	KEGG_PATHWAY	gga04010:MAPK signaling pathway	3	0.0506244	0.0680363	FGF18, FLNA, FLNC	10	211	4324	6.14787	0.718692	0.614603	0.614603
tan	KEGG_PATHWAY	gga00190:Oxidative phosphorylation	5	4.13223	0.00108888	COX8A, NDUFB6, NDUFB2, NDUFC2, COX6A1	19	115	4324	9.89474	0.0247465	0.0261331	0.0261331
tan	KEGG_PATHWAY	gga03010:Ribosome	3	2.47934	0.0850495	RPS28, MRPS16, MRPS12	19	118	4324	5.78591	0.870537	1	1
turquoise	KEGG_PATHWAY	gga01100:Metabolic pathways	59	9.4703	0.012965	DGKG, PYGB, DGKD, HPSE2, GDA, PIGP, CCBL1, LCLAT1, CYP2J22, SCP2, HSD11B1A, DNMT3B, MAN1A1, UPP1, A4GALT, PTGDS, LTC4SL, AKR1B1L, PDHX, ACOT8, ATP6V0B, TPI1, MECR, CERS6, GGPS1, ALG14, ACSL5, TALDO1, ALDH3A2, NT5C3B, BDH2, ALDH5A1, CYP2U1, LOC101747660, POLR1D, MOCS1, ATP6V0C, ACSBG2, CERS1, MAOA, UQCR11, UQCR10, SDSL, NT5C2, UQCRH, GMDS, POLR2E, PLCG2, RDH16, POLR2F, ST3GAL2, POLR2L, NDUFA8, GFP…	183	1059	4324	1.31641	0.809351	1	1
turquoise	KEGG_PATHWAY	gga04514:Cell adhesion molecules (CAMs)	10	1.60514	0.0388156	CLDN5, CNTNAP1, VCAN, ALCAM, SDC3, ITGA8, DMB2, NCAM1, ICOSLG, BF2	183	109	4324	2.16774	0.993447	1	1
turquoise	KEGG_PATHWAY	gga03020:RNA polymerase	4	0.642055	0.0493639	POLR2E, POLR1D, POLR2F, POLR2L	183	20	4324	4.72568	0.998386	1	1
turquoise	KEGG_PATHWAY	gga04512:ECM-receptor interaction	7	1.1236	0.085271	COL1A2, VWF, COL5A1, LAMB3, COL5A2, ITGA8, LAMB1	183	73	4324	2.26574	0.999988	1	1
turquoise	KEGG_PATHWAY	gga04510:Focal adhesion	13	2.08668	0.0853378	LAMB3, VWF, XIAP, LAMB1, COL1A2, COL5A1, COL5A2, ITGA8, ZYX, AKT1, MET, VCL, BCAR1	183	184	4324	1.6694	0.999988	1	1
yellow	KEGG_PATHWAY	gga04110:Cell cycle	23	5.14541	9.92151e-14	GADD45A, PLK1, BUB1B, TTK, CCNB3, CCNA2, CDC20, CCNB2, CDC45, DBF4, CCNE2, ESPL1, PTTG1, CHEK1, CDK2, CDK1, MCM3, MCM4, MCM5, MCM6, BUB1, MAD2L1, MCM2	122	110	4324	7.41073	8.03957e-12	8.13564e-12	7.63956e-12
yellow	KEGG_PATHWAY	gga03030:DNA replication	11	2.46085	3.79994e-09	RFC5, FEN1, RFC3, LIG1, MCM3, MCM4, MCM5, MCM6, DNA2, POLE, MCM2	122	30	4324	12.9956	3.07795e-07	1.55797e-07	1.46298e-07
yellow	KEGG_PATHWAY	gga04115:p53 signaling pathway	11	2.46085	5.47619e-06	CCNB3, CCNB2, RRM2, CCNE2, GADD45A, CASP3, CHEK1, CDK2, CDK1, BID, GTSE1	122	61	4324	6.39129	0.000443474	0.000149683	0.000140556
yellow	KEGG_PATHWAY	gga04114:Oocyte meiosis	11	2.46085	0.000159283	CDC20, CCNB2, CCNE2, ESPL1, PTTG1, PLK1, CDK2, CDK1, BUB1, AURKA, MAD2L1	122	89	4324	4.38055	0.0128201	0.00326531	0.00306621
yellow	KEGG_PATHWAY	gga04914:Progesterone-mediated oocyte maturation	9	2.01342	0.00104745	CCNB3, CCNA2, CCNB2, PLK1, CDK2, CDK1, BUB1, GNAI1, MAD2L1	122	75	4324	4.25311	0.0813847	0.0171782	0.0161307
yellow	KEGG_PATHWAY	gga03460:Fanconi anemia pathway	7	1.566	0.00198935	RMI2, RAD51, FANCL, FANCD2, UBE2T, BRCA1, FANCE	122	48	4324	5.16872	0.148962	0.0271878	0.02553
yellow	KEGG_PATHWAY	gga00240:Pyrimidine metabolism	9	2.01342	0.00254954	DCTD, DGUOK, RRM1, RRM2, UCK1, CAD, TK1, TYMS, POLE	122	86	4324	3.70911	0.186799	0.0298661	0.028045
yellow	KEGG_PATHWAY	gga03430:Mismatch repair	4	0.894855	0.0172116	RFC5, RFC3, LIG1, EXO1	122	20	4324	7.08852	0.754945	0.176418	0.165661
yellow	KEGG_PATHWAY	gga04540:Gap junction	7	1.566	0.0223589	TUBA3E, CDK1, PDGFA, HTR2A, PLCB2, LOC416695, GNAI1	122	79	4324	3.14049	0.839847	0.203715	0.191293
yellow	KEGG_PATHWAY	gga03410:Base excision repair	4	0.894855	0.0420994	FEN1, LIG1, POLE, UNG	122	28	4324	5.06323	0.969313	0.345215	0.324165
yellow	KEGG_PATHWAY	gga04068:FoxO signaling pathway	8	1.78971	0.049779	CCNB3, PLK4, CCNB2, GABARAPL1, GADD45A, PLK1, CDK2, FOXO1	122	120	4324	2.36284	0.984012	0.37108	0.348453
yellow	KEGG_PATHWAY	gga00230:Purine metabolism	9	2.01342	0.0559046	DGUOK, RRM1, RRM2, PDE4C, PDE5A, FHIT, POLE, GART, ADA	122	149	4324	2.14083	0.990531	0.382015	0.358721
yellow	KEGG_PATHWAY	gga03420:Nucleotide excision repair	4	0.894855	0.078245	RFC5, RFC3, LIG1, POLE	122	36	4324	3.93807	0.998639	0.47067	0.441971
yellow	KEGG_PATHWAY	gga00670:One carbon pool by folate	3	0.671141	0.0803583	MTHFD1L, TYMS, GART	122	17	4324	6.25458	0.99887	0.47067	0.441971

## Sheet: black
Category	Term	Count	%	PValue	Genes	List Total	Pop Hits	Pop Total	Fold Enrichment	Bonferroni	Benjamini	FDR
GOTERM_BP_DIRECT	GO:0006281~DNA repair	6	3.35196	0.00173532	XPA, FANCC, RAD1, APTX, INIP, FANCG	87	91	8994	6.81622	0.444033	0.584802	0.584802
GOTERM_MF_DIRECT	GO:0003684~damaged DNA binding	4	2.23464	0.00637633	XPA, RAD1, POLK, APTX	94	35	8532	10.3733	0.550488	0.803418	0.803418
GOTERM_BP_DIRECT	GO:0006412~translation	6	3.35196	0.00702749	RPS6, MRPL17, MRPS30, PELO, RPL17, RPS23	87	126	8994	4.92282	0.907789	1	1
GOTERM_CC_DIRECT	GO:0005730~nucleolus	10	5.58659	0.0173267	RNF20, NSA2, WDR36, BRIX1, IKBKAP, TBCA, APTX, FANCG, CDC14B, RPS23	102	394	10057	2.50249	0.870619	1	1
GOTERM_BP_DIRECT	GO:0034599~cellular response to oxidative stress	3	1.67598	0.0271718	TXNL1, FANCC, TXN	87	27	8994	11.4866	0.99991	1	1
GOTERM_BP_DIRECT	GO:0006662~glycerol ether metabolic process	2	1.11732	0.0284155	TXNL1, TXN	87	3	8994	68.9195	0.999941	1	1
GOTERM_BP_DIRECT	GO:0050727~regulation of inflammatory response	3	1.67598	0.0330608	ANXA1, RICTOR, ADAMTS12	87	30	8994	10.3379	0.999988	1	1
GOTERM_BP_DIRECT	GO:0006457~protein folding	4	2.23464	0.0384395	TXNL1, PPWD1, TXN, PPIC	87	78	8994	5.3015	0.999998	1	1
GOTERM_BP_DIRECT	GO:0006364~rRNA processing	3	1.67598	0.0461576	UTP15, WDR36, RPS6	87	36	8994	8.61494	1	1	1
GOTERM_BP_DIRECT	GO:0000103~sulfate assimilation	2	1.11732	0.0469143	TXNL1, TXN	87	5	8994	41.3517	1	1	1
GOTERM_MF_DIRECT	GO:0048487~beta-tubulin binding	2	1.11732	0.0533377	IFT74, TBCA	94	5	8532	36.3064	0.998942	1	1
GOTERM_MF_DIRECT	GO:0003735~structural constituent of ribosome	5	2.7933	0.0622533	RPS6, MRPL17, MRPS30, RPL17, RPS23	94	137	8532	3.31263	0.999676	1	1
GOTERM_MF_DIRECT	GO:0016671~oxidoreductase activity, acting on a sulfur group of donors, disulfide as acceptor	2	1.11732	0.0636625	TXNL1, TXN	94	6	8532	30.2553	0.999731	1	1
GOTERM_BP_DIRECT	GO:0032790~ribosome disassembly	2	1.11732	0.0650649	GFM2, PELO	87	7	8994	29.5369	1	1	1
GOTERM_BP_DIRECT	GO:0055114~oxidation-reduction process	4	2.23464	0.0705055	DHFR, MRPS36, TXNL1, TXN	87	100	8994	4.13517	1	1	1
GOTERM_BP_DIRECT	GO:0010608~posttranscriptional regulation of gene expression	2	1.11732	0.0740116	FBXO4, TDRD7	87	8	8994	25.8448	1	1	1
GOTERM_BP_DIRECT	GO:0006979~response to oxidative stress	3	1.67598	0.0824468	GPX8, XPA, ERCC8	87	50	8994	6.20276	1	1	1
GOTERM_CC_DIRECT	GO:0005777~peroxisome	3	1.67598	0.0836497	HSDL2, AMACR, NUDT12	102	48	10057	6.16238	0.999964	1	1
GOTERM_CC_DIRECT	GO:0005739~mitochondrion	11	6.14525	0.0845218	CDK7, HSDL2, AMACR, ACAA2, GFM2, TXNL1, NDUFAF2, NUDT2, MRPS30, TXN, FANCG	102	609	10057	1.78092	0.999967	1	1
GOTERM_BP_DIRECT	GO:0009314~response to radiation	2	1.11732	0.091652	TXN, FANCG	87	10	8994	20.6759	1	1	1
GOTERM_BP_DIRECT	GO:0010165~response to X-ray	2	1.11732	0.091652	XRCC4, ERCC8	87	10	8994	20.6759	1	1	1
KEGG_PATHWAY	gga03008:Ribosome biogenesis in eukaryotes	5	2.7933	0.0120154	UTP15, WDR36, AK6, RPP25L, NOL6	60	66	4324	5.4596	0.54969	0.793015	0.793015
KEGG_PATHWAY	gga03420:Nucleotide excision repair	3	1.67598	0.0858294	CDK7, XPA, ERCC8	60	36	4324	6.00556	0.997322	1	1
KEGG_PATHWAY	gga04146:Peroxisome	4	2.23464	0.0869096	MVK, AMACR, HSD17B4, NUDT12	60	77	4324	3.74372	0.997523	1	1

## Sheet: blue
Category	Term	Count	%	PValue	Genes	List Total	Pop Hits	Pop Total	Fold Enrichment	Bonferroni	Benjamini	FDR
GOTERM_CC_DIRECT	GO:0005615~extracellular space	39	7.66208	3.73372e-05	SPON2, SPON1, COL14A1, PRKAG2, CTSS, FSTL3, C3, ADAMTS15, C1H2ORF40, AVBD10, FLRT3, CREG1, CCL4, SPP1, CKB, LOC769704, SERPINB1, EDN1, IL15, FST, SERPINF1, IL34, RARRES1, ANXA13, LY86, IGF2, APOA1, HPS5, MMP9, GREM2, BMP2, CILP, GSTA3, CD109, KIT, VWA1, LCP1, TGFBI, GAS6	329	587	10057	2.03095	0.00784735	0.00787816	0.00787816
GOTERM_BP_DIRECT	GO:0006954~inflammatory response	13	2.55403	0.00063769	PTGER4, SMAD1, LY86, TLR1B, TLR2A, C3, HRH1, BCL6, CCL4, KIT, CCR5, TLR4, NFE2L2	291	124	8994	3.24027	0.558025	0.815605	0.815605
GOTERM_CC_DIRECT	GO:0070062~extracellular exosome	69	13.556	0.000963928	GLTP, SLC25A1, SPON2, COL14A1, ARPC1B, PROS1, ITGB2, COMT, GJA1, CSRP1, ARHGDIB, PHGDH, EPHB1, PDE8A, SERPINB1, SERPINF1, ANXA5, ANXA13, VPS37C, APOA1, LIFR, BPGM, MMP9, TOM1L1, TOM1L2, POLG2, CHMP4C, VWA1, LCP1, GAS6, ASPA, ATP6V0D2, SQSTM1, CARD11, C1QA, HPGD, PCOLCE2, RHOBTB3, LCAT, THY1, IQGAP2, ACVR1B, CD79B, SAMM50, CREG1, ST3GAL4, PACSIN3, CKB, LTA4H, BEND7, MYH10, CD74, NQO1, MARCKSL1, SE…	329	1448	10057	1.45664	0.184119	0.101694	0.101694
GOTERM_MF_DIRECT	GO:0004888~transmembrane signaling receptor activity	6	1.17878	0.00304912	CD79B, FCER1G, TLR1B, TLR2A, LYVE1, TLR4	280	31	8532	5.8977	0.665897	1	1
GOTERM_BP_DIRECT	GO:0010628~positive regulation of gene expression	11	2.1611	0.0082785	DLL4, MAPK9, PRKAA1, GJA1, NTRK3, EPHX2, KIT, CNTN1, ID3, ACVR1B, GAS6	291	128	8994	2.65609	0.999976	1	1
GOTERM_BP_DIRECT	GO:0006955~immune response	10	1.96464	0.00847807	CD74, IL15, BLB1, CCL4, CD28, LCP2, CCR5, FYB, CTSS	291	109	8994	2.83552	0.999982	1	1
GOTERM_CC_DIRECT	GO:0005576~extracellular region	18	3.53635	0.0086753	C1QA, DNASE2B, PON2, IGFBP3, LCAT, RSFR, CHRDL1, AGT, APOLD1, AVD, C3, NTN4L, BMP2, AVBD10, GLIPR1L, NOV, C1QTNF7, CCL4	329	275	10057	2.00084	0.84094	0.526144	0.526144
GOTERM_BP_DIRECT	GO:0007155~cell adhesion	11	2.1611	0.00872653	PTPRU, SPON1, NOV, COL14A1, NINJ1, SPP1, CNTN1, THY1, TGFBI, LYVE1, NEO1	291	129	8994	2.6355	0.999987	1	1
GOTERM_BP_DIRECT	GO:0050852~T cell receptor signaling pathway	5	0.982318	0.00903859	RFTN1, CD28, LCP2, THY1, HRAS	291	26	8994	5.9437	0.999991	1	1
GOTERM_CC_DIRECT	GO:0005578~proteinaceous extracellular matrix	11	2.1611	0.0099743	ADAMTS15, SPON2, SPON1, COL16A1, NOV, COL14A1, TNN, RARRES1, COL9A1, TGFBI, WNT16	329	130	10057	2.58656	0.879384	0.526144	0.526144
GOTERM_BP_DIRECT	GO:0030890~positive regulation of B cell proliferation	5	0.982318	0.0103468	SASH3, CD74, BCL6, TLR4, CARD11	291	27	8994	5.72356	0.999998	1	1
GOTERM_BP_DIRECT	GO:0000122~negative regulation of transcription from RNA polymerase II promoter	17	3.33988	0.01387	MBD3, JUN, EDN1, FST, MITF, TFCP2L1, CXXC5, DLL4, BMP2, PER3, NR4A3, BCL6, HCLS1, ID3, RCOR3, SQSTM1, PHF19	291	270	8994	1.94601	1	1	1
GOTERM_BP_DIRECT	GO:0032729~positive regulation of interferon-gamma production	4	0.785855	0.016132	SASH3, HRAS, TLR4, IL18R1	291	17	8994	7.27229	1	1	1
GOTERM_CC_DIRECT	GO:0001725~stress fiber	5	0.982318	0.0194433	SEPT11, CSRP1, LCP1, MST1R, MYH10	329	32	10057	4.77631	0.984124	0.679183	0.679183
GOTERM_BP_DIRECT	GO:0060907~positive regulation of macrophage cytokine production	3	0.589391	0.0195453	CD74, SPON2, TLR4	291	7	8994	13.2459	1	1	1
GOTERM_MF_DIRECT	GO:0004896~cytokine receptor activity	4	0.785855	0.0196149	CD74, IL11RA, LIFR, IL6R	280	18	8532	6.77143	0.999185	1	1
GOTERM_CC_DIRECT	GO:0034364~high-density lipoprotein particle	3	0.589391	0.0199782	APOA1, LCAT, HPS5	329	7	10057	13.1007	0.985851	0.679183	0.679183
GOTERM_CC_DIRECT	GO:0009986~cell surface	15	2.94695	0.0225322	GRIA1, CD74, KCNH5, CLSTN2, ITGB2, MST1R, ACVR1B, IQGAP2, TSPAN32, RGMA, ADAMTS15, LRFN5, TNN, CD109, PTGFRN	329	236	10057	1.94291	0.991841	0.679183	0.679183
GOTERM_BP_DIRECT	GO:0071380~cellular response to prostaglandin E stimulus	3	0.589391	0.0255113	PTGER4, P2RY6, PRKAA1	291	8	8994	11.5902	1	1	1
GOTERM_CC_DIRECT	GO:0005886~plasma membrane	47	9.23379	0.0262555	GPR27, PTPRU, RGS19, TTYH2, LY96, THY1, MST1R, ADIPOR1, CD1B, FYB, SLC9A1, GJA1, PAK1, P2RY6, HRH1, CDH20, RGS1, PACSIN3, PTGFRN, LTA4H, HRAS, RGS9, MYH10, GPR158, PCDHAC2, MARCKSL1, RFTN1, ANXA13, PRKCA, TLR2A, IL16, TACR1, ANK1, LYVE1, RGMA, SYT6, TMEM198, GFRA4, NET1, SLC2A9, KIT, CNTN1, TLCD1, TLR4, CARD11, ABCG2, NFE2L2	329	1060	10057	1.35539	0.996353	0.692488	0.692488
GOTERM_BP_DIRECT	GO:0046777~protein autophosphorylation	8	1.57171	0.0272598	PAK1, MAPKAPK3, KIT, DCX, PIM3, SIK2, ACVR1B, EPHB1	291	91	8994	2.71712	1	1	1
GOTERM_BP_DIRECT	GO:0002224~toll-like receptor signaling pathway	4	0.785855	0.0287079	MAPKAPK3, TLR1B, TLR2A, TLR4	291	21	8994	5.88709	1	1	1
GOTERM_BP_DIRECT	GO:0032760~positive regulation of tumor necrosis factor production	4	0.785855	0.0287079	SASH3, SPON2, CARD9, LY96	291	21	8994	5.88709	1	1	1
GOTERM_BP_DIRECT	GO:0001525~angiogenesis	8	1.57171	0.0287237	JUN, NOV, RSFR, THY1, TGFBI, SAT1, EPHB1, VEGFA	291	92	8994	2.68758	1	1	1
GOTERM_MF_DIRECT	GO:0005096~GTPase activator activity	10	1.96464	0.0326936	ACAP3, DOCK4, JUN, TBC1D2, RGS19, RGS1, RASA4, ARHGAP18, THY1, RGS9	280	135	8532	2.25714	0.999993	1	1
GOTERM_BP_DIRECT	GO:0032733~positive regulation of interleukin-10 production	3	0.589391	0.039298	SASH3, CD28, TLR4	291	10	8994	9.27216	1	1	1
GOTERM_BP_DIRECT	GO:1902895~positive regulation of pri-miRNA transcription from RNA polymerase II promoter	3	0.589391	0.039298	SMAD1, JUN, SPI1	291	10	8994	9.27216	1	1	1
GOTERM_CC_DIRECT	GO:0031226~intrinsic component of plasma membrane	3	0.589391	0.0401374	LY96, TLR2A, ADIPOR1	329	10	10057	9.17052	0.999824	0.940999	0.940999
GOTERM_BP_DIRECT	GO:0007166~cell surface receptor signaling pathway	8	1.57171	0.0404726	CD79B, EDN1, FCER1G, TSPAN13, LOC772096, MAPKAPK3, TACR1, TSPAN32	291	99	8994	2.49755	1	1	1
GOTERM_BP_DIRECT	GO:0030218~erythrocyte differentiation	4	0.785855	0.0407175	SPI1, KIT, HCLS1, SFXN1	291	24	8994	5.1512	1	1	1
GOTERM_BP_DIRECT	GO:0019882~antigen processing and presentation	4	0.785855	0.0407175	CD74, RAB3C, BLB1, CTSS	291	24	8994	5.1512	1	1	1
GOTERM_BP_DIRECT	GO:0030308~negative regulation of cell growth	6	1.17878	0.0435291	GJA1, BCL6, NOV, CAPRIN2, ACVR1B, IP6K2	291	60	8994	3.09072	1	1	1
GOTERM_BP_DIRECT	GO:0051897~positive regulation of protein kinase B signaling	5	0.982318	0.0488447	IGF2, CD28, HCLS1, MST1R, GAS6	291	43	8994	3.59386	1	1	1
GOTERM_BP_DIRECT	GO:0033138~positive regulation of peptidyl-serine phosphorylation	5	0.982318	0.0524217	PAK1, NTRK3, CAPRIN2, HCLS1, GAS6	291	44	8994	3.51218	1	1	1
GOTERM_BP_DIRECT	GO:0070374~positive regulation of ERK1 and ERK2 cascade	7	1.37525	0.053524	CD74, NDRG4, JUN, CCL4, GAS6, HRAS, TLR4	291	84	8994	2.5756	1	1	1
GOTERM_CC_DIRECT	GO:0031012~extracellular matrix	7	1.37525	0.0587659	SPON1, COL14A1, CILP, SERPINF1, MGP, SPP1, MMP9	329	85	10057	2.5174	0.999997	1	1
GOTERM_CC_DIRECT	GO:0009897~external side of plasma membrane	7	1.37525	0.0587659	CD79B, CD74, ANXA5, KIT, CD28, THY1, TLR4	329	85	10057	2.5174	0.999997	1	1
GOTERM_BP_DIRECT	GO:0045329~carnitine biosynthetic process	2	0.392927	0.0634512	TMLHE, BBOX1	291	2	8994	30.9072	1	1	1
GOTERM_BP_DIRECT	GO:0045840~positive regulation of mitotic nuclear division	3	0.589391	0.0639471	EDN1, IGF2, CD28	291	13	8994	7.13243	1	1	1
GOTERM_BP_DIRECT	GO:0006695~cholesterol biosynthetic process	3	0.589391	0.0639471	APOA1, DHCR24, HSD17B7	291	13	8994	7.13243	1	1	1
GOTERM_MF_DIRECT	GO:0004301~epoxide hydrolase activity	2	0.392927	0.0643352	EPHX2, LTA4H	280	2	8532	30.4714	1	1	1
GOTERM_BP_DIRECT	GO:0060326~cell chemotaxis	4	0.785855	0.0654249	DOCK4, CCL4, HPS5, EPHB1	291	29	8994	4.26306	1	1	1
GOTERM_BP_DIRECT	GO:0007411~axon guidance	6	1.17878	0.0677663	NR4A3, FLRT3, CNTN1, MYH10, EPHB1, NEO1	291	68	8994	2.72711	1	1	1
GOTERM_MF_DIRECT	GO:0008201~heparin binding	6	1.17878	0.0710261	ADAMTS15, GREM2, PCOLCE2, NOV, SPP1, VEGFA	280	68	8532	2.68866	1	1	1
GOTERM_BP_DIRECT	GO:0035556~intracellular signal transduction	12	2.35756	0.0732292	NET1, PRKAA1, RASA4, STK17B, KIT, DCX, PRKCA, LCP2, PTPN6, SIK1, SIK2, RGS9	291	208	8994	1.78311	1	1	1
GOTERM_MF_DIRECT	GO:0050660~flavin adenine dinucleotide binding	5	0.982318	0.0798901	DUS2, LOC770996, ACADL, AOX2, DHCR24	280	50	8532	3.04714	1	1	1
GOTERM_BP_DIRECT	GO:0030318~melanocyte differentiation	3	0.589391	0.0825578	KIT, HPS4, MITF	291	15	8994	6.18144	1	1	1
GOTERM_BP_DIRECT	GO:0001503~ossification	4	0.785855	0.0890663	BMP2, MGP, SPP1, MMP9	291	33	8994	3.74633	1	1	1
GOTERM_BP_DIRECT	GO:0046415~urate metabolic process	2	0.392927	0.0936558	SLC2A9, ABCG2	291	3	8994	20.6048	1	1	1
GOTERM_BP_DIRECT	GO:0043456~regulation of pentose-phosphate shunt	2	0.392927	0.0936558	TIGAR, BPGM	291	3	8994	20.6048	1	1	1
GOTERM_BP_DIRECT	GO:0042158~lipoprotein biosynthetic process	2	0.392927	0.0936558	APOA1, LCAT	291	3	8994	20.6048	1	1	1
GOTERM_BP_DIRECT	GO:0045084~positive regulation of interleukin-12 biosynthetic process	2	0.392927	0.0936558	IRF1, TLR4	291	3	8994	20.6048	1	1	1
GOTERM_BP_DIRECT	GO:0070314~G1 to G0 transition	2	0.392927	0.0936558	C1H2ORF40, PHGDH	291	3	8994	20.6048	1	1	1
GOTERM_BP_DIRECT	GO:0045577~regulation of B cell differentiation	2	0.392927	0.0936558	PTPN6, CARD11	291	3	8994	20.6048	1	1	1
GOTERM_MF_DIRECT	GO:0004083~bisphosphoglycerate 2-phosphatase activity	2	0.392927	0.094939	TIGAR, BPGM	280	3	8532	20.3143	1	1	1
GOTERM_BP_DIRECT	GO:0051216~cartilage development	4	0.785855	0.0954651	SMAD1, EDN1, BMP2, MGP	291	34	8994	3.63614	1	1	1
GOTERM_CC_DIRECT	GO:0005581~collagen trimer	4	0.785855	0.0980197	C1QA, COL14A1, C1QTNF7, COL9A1	329	34	10057	3.59628	1	1	1
GOTERM_MF_DIRECT	GO:0019901~protein kinase binding	4	0.785855	0.0985539	PRKAA1, RGS19, CD28, THY1	280	34	8532	3.58487	1	1	1
KEGG_PATHWAY	gga04620:Toll-like receptor signaling pathway	8	1.57171	0.0273702	MAPK9, JUN, CCL4, SPP1, TLR1B, LY96, TLR2A, TLR4	155	83	4324	2.68885	0.944211	1	1
KEGG_PATHWAY	gga04145:Phagosome	10	1.96464	0.0288153	C3, TUBAL3, BLB1, NCF4, ITGB2, TLR2A, ATP6V0D2, TLR4, DYNC1I1, CTSS	155	122	4324	2.28662	0.952204	1	1
KEGG_PATHWAY	gga04514:Cell adhesion molecules (CAMs)	9	1.76817	0.0392934	CADM1, BLB1, ITGB2, CNTN1, CD28, SIGLEC1, CD34, NEO1, CLDN1	155	109	4324	2.3034	0.984532	1	1
KEGG_PATHWAY	gga00982:Drug metabolism - cytochrome P450	4	0.785855	0.0757985	GSTA3, GSTT1L, AOX2, MGST2	155	28	4324	3.98525	0.999725	1	1
KEGG_PATHWAY	gga05132:Salmonella infection	6	1.17878	0.084577	MAPK9, JUN, ARPC1B, CCL4, TLR4, DYNC1I1	155	66	4324	2.53607	0.999898	1	1
KEGG_PATHWAY	gga00980:Metabolism of xenobiotics by cytochrome P450	4	0.785855	0.0963942	GSTA3, GSTT1L, DHDH, MGST2	155	31	4324	3.59958	0.999974	1	1

## Sheet: brown
Category	Term	Count	%	PValue	Genes	List Total	Pop Hits	Pop Total	Fold Enrichment	Bonferroni	Benjamini	FDR
GOTERM_CC_DIRECT	GO:0005739~mitochondrion	41	8.93246	1.08043e-06	ECHS1, HIBADH, GLDC, ECI1, CPOX, ABHD6, PPM1K, PSEN1, ACAT2, ACACA, DHTKD1, ACAT1, CYB5R2, LDHB, AUH, OXCT1, STOM, PDSS1, HAO2, AASS, PHYH, DGAT2, GK, ACSL1, ADHFE1, ELAC2, OXSM, ACSL4, PTGR2, MUT, ACSF2, ALDH4A1, ALDH6A1, PCCA, FASN, IVD, EHHADH, CAT, MSRB3, MTFR1, ACO1	295	609	10057	2.29516	0.000225784	0.000225809	0.000225809
GOTERM_BP_DIRECT	GO:0006635~fatty acid beta-oxidation	8	1.74292	2.86192e-06	HADHA, ECHS1, AUH, ECI1, EHHADH, ACAA1, ACAT2, ACAT1	279	22	8994	11.7224	0.00361094	0.0036146	0.0036146
GOTERM_CC_DIRECT	GO:0070062~extracellular exosome	69	15.0327	3.29988e-05	THRB, CD82, ECI1, DBI, HS6ST2, TXNDC16, STK10, HYAL1, TUBB1, RAC2, AOX1, TIMP3, TGM4, YWHAH, CTDSPL, ACSL4, RHOC, UGDH, RAP2A, BTD, TBC1D4, CRISPLD2, CAT, COL8A1, IGFALS, ALDOB, FKBP5, RTN4R, PDXK, ECHS1, MAOB, SDC4, ARL6, PEF1, FGL1, AKR1D1, AK2, ABHD6, PRCP, FBLN1, NCALD, ACAT2, ACACA, ACAT1, PTGS1, SLC9A3R1, LDHB, SH3BGRL, TSPAN8, S100A16, ZNHIT6, STOM, SLIT2, HAO2, MEST, MPST, TRAP1, PRNP, GA…	295	1448	10057	1.62453	0.00687313	0.00344837	0.00344837
GOTERM_BP_DIRECT	GO:0008152~metabolic process	8	1.74292	0.00175998	FAHD1, AUH, DBT, BCKDHB, ARSI, ACSF2, ACAT2, AGPAT4	279	57	8994	4.52443	0.892102	1	1
GOTERM_CC_DIRECT	GO:0001669~acrosomal vesicle	5	1.08932	0.00288973	ATP8B3, CALCR, NCF2, ABHD2, POMT1	295	21	10057	8.11703	0.453831	0.201318	0.201318
GOTERM_BP_DIRECT	GO:0055114~oxidation-reduction process	10	2.17865	0.00368488	CYB5R2, LDHB, UGDH, NCF1, FRRS1, P4HA2, GLDC, FASN, AKR1D1, ME1	279	100	8994	3.22366	0.990593	1	1
GOTERM_BP_DIRECT	GO:0008630~intrinsic apoptotic signaling pathway in response to DNA damage	5	1.08932	0.00497244	BCL2L10, BOK, EPHA2, BCL2L1, MCL1	279	23	8994	7.00795	0.998165	1	1
GOTERM_BP_DIRECT	GO:0097192~extrinsic apoptotic signaling pathway in absence of ligand	4	0.87146	0.00522378	BCL2L10, BOK, BCL2L1, MCL1	279	12	8994	10.7455	0.998667	1	1
GOTERM_MF_DIRECT	GO:0004300~enoyl-CoA hydratase activity	3	0.653595	0.00561485	HADHA, ECHS1, AUH	268	4	8532	23.8769	0.904976	0.870272	0.870272
GOTERM_MF_DIRECT	GO:0051287~NAD binding	5	1.08932	0.00607865	UGDH, GPD1L2, HIBADH, ME1, AOX1	268	24	8532	6.63246	0.921811	0.870272	0.870272
GOTERM_MF_DIRECT	GO:0003707~steroid hormone receptor activity	6	1.30719	0.00623106	RXRA, THRB, ABHD2, NR1H3, PPARA, RXRG	268	38	8532	5.02671	0.926666	0.870272	0.870272
GOTERM_BP_DIRECT	GO:0043401~steroid hormone mediated signaling pathway	4	0.87146	0.00663725	BMP4, THRB, RXRG, ESR1	279	13	8994	9.91894	0.999779	1	1
GOTERM_CC_DIRECT	GO:0005743~mitochondrial inner membrane	11	2.39651	0.00718572	TRAP1, HADHA, FAHD1, MAOB, ECI1, MCCC1, AK2, SFXN2, SFXN5, DHODH, ACAT1	295	138	10057	2.71744	0.778479	0.33447	0.33447
GOTERM_CC_DIRECT	GO:0005741~mitochondrial outer membrane	6	1.30719	0.00800167	PPP1CC, BCL2L10, LPIN1, BOK, BCL2L1, MCL1	295	43	10057	4.75696	0.813454	0.33447	0.33447
GOTERM_MF_DIRECT	GO:0004075~biotin carboxylase activity	3	0.653595	0.00916526	PCCA, MCCC1, ACACA	268	5	8532	19.1015	0.978694	0.960061	0.960061
GOTERM_MF_DIRECT	GO:0003824~catalytic activity	6	1.30719	0.0139055	AUH, BCKDHB, CWF19L1, SCLY, ACSF2, AZIN1	268	46	8532	4.1525	0.99713	1	1
GOTERM_BP_DIRECT	GO:0006954~inflammatory response	10	2.17865	0.0145219	SELP, TNFRSF6B, HYAL1, SLC11A1, TNFSF4, C5AR1, EXFABP, EPHA2, PTGS1, CCR2	279	124	8994	2.59972	1	1	1
GOTERM_BP_DIRECT	GO:0060999~positive regulation of dendritic spine development	3	0.653595	0.0180394	NEURL1, PSEN1, MAPK6	279	7	8994	13.8157	1	1	1
GOTERM_BP_DIRECT	GO:0006979~response to oxidative stress	6	1.30719	0.0185464	PRNP, STC2, CAT, MSRB3, PSEN1, PTGS1	279	50	8994	3.86839	1	1	1
GOTERM_BP_DIRECT	GO:0050673~epithelial cell proliferation	3	0.653595	0.0235666	C26H6ORF89, COL8A1, PSEN1	279	8	8994	12.0887	1	1	1
GOTERM_CC_DIRECT	GO:0045121~membrane raft	7	1.52505	0.0248582	PRNP, LDHB, HYAL2, MALL, KDR, STOM, PSEN1	295	77	10057	3.09923	0.99481	0.865893	0.865893
GOTERM_BP_DIRECT	GO:0043407~negative regulation of MAP kinase activity	4	0.87146	0.0257355	BMP4, RGS2, RGS14, HYAL2	279	21	8994	6.1403	1	1	1
GOTERM_BP_DIRECT	GO:0060088~auditory receptor cell stereocilium organization	3	0.653595	0.036366	SLC9A3R1, SEC24B, LHFPL5	279	10	8994	9.67097	1	1	1
GOTERM_BP_DIRECT	GO:0005975~carbohydrate metabolic process	7	1.52505	0.0369527	LDHB, UGDH, GPD1L2, HYAL1, HYAL2, GFPT2, GLB1L2	279	80	8994	2.8207	1	1	1
GOTERM_MF_DIRECT	GO:0005057~receptor signaling protein activity	3	0.653595	0.0371967	TIAM1, DOK2, RGS14	268	10	8532	9.55075	1	1	1
GOTERM_BP_DIRECT	GO:0001843~neural tube closure	5	1.08932	0.0398675	BMP4, ZEB2, SEC24B, SDC4, ADM	279	42	8994	3.83769	1	1	1
GOTERM_BP_DIRECT	GO:0006935~chemotaxis	4	0.87146	0.0406756	CXCR1, RAC2, ENPP2, CCR2	279	25	8994	5.15785	1	1	1
GOTERM_BP_DIRECT	GO:0048747~muscle fiber development	3	0.653595	0.0435565	CACNB4, WFIKKN2, EXFABP	279	11	8994	8.79179	1	1	1
GOTERM_BP_DIRECT	GO:0046426~negative regulation of JAK-STAT cascade	4	0.87146	0.0449627	SOCS2, RTN4R, SOCS3, LRRTM4	279	26	8994	4.95947	1	1	1
GOTERM_BP_DIRECT	GO:0006469~negative regulation of protein kinase activity	5	1.08932	0.0494355	SOCS2, RTN4R, SOCS3, LRRTM4, SHB	279	45	8994	3.58184	1	1	1
GOTERM_BP_DIRECT	GO:0008284~positive regulation of cell proliferation	10	2.17865	0.0508749	CNTFR, ESM1, CNTF, CEP131, PDGFB, RAC2, ADM, EXFABP, OSMR, BCL2L1	279	155	8994	2.07978	1	1	1
GOTERM_CC_DIRECT	GO:0005777~peroxisome	5	1.08932	0.0509701	PHYH, EHHADH, CAT, ACAA1, HAO2	295	48	10057	3.5512	0.999982	1	1
GOTERM_BP_DIRECT	GO:2001243~negative regulation of intrinsic apoptotic signaling pathway	3	0.653595	0.0512231	BCL2L10, BCL2L1, MCL1	279	12	8994	8.05914	1	1	1
GOTERM_BP_DIRECT	GO:0071353~cellular response to interleukin-4	3	0.653595	0.0512231	DCSTAMP, NFIL3, FASN	279	12	8994	8.05914	1	1	1
GOTERM_BP_DIRECT	GO:0009791~post-embryonic development	5	1.08932	0.0528816	BMP4, ITPR1, ACO1, PSEN1, MUT	279	46	8994	3.50397	1	1	1
GOTERM_CC_DIRECT	GO:0097136~Bcl-2 family protein complex	2	0.43573	0.057615	BCL2L1, MCL1	295	2	10057	34.0915	0.999996	1	1
GOTERM_BP_DIRECT	GO:0051289~protein homotetramerization	4	0.87146	0.0590976	CTH, CAT, RXRG, ACACA	279	29	8994	4.44642	1	1	1
GOTERM_BP_DIRECT	GO:0071593~lymphocyte aggregation	2	0.43573	0.0608669	STK10, RAC2	279	2	8994	32.2366	1	1	1
GOTERM_BP_DIRECT	GO:0043031~negative regulation of macrophage activation	2	0.43573	0.0608669	ADGRF5, NR1H3	279	2	8994	32.2366	1	1	1
GOTERM_BP_DIRECT	GO:0009743~response to carbohydrate	2	0.43573	0.0608669	P2RX2, ACACA	279	2	8994	32.2366	1	1	1
GOTERM_BP_DIRECT	GO:0070120~ciliary neurotrophic factor-mediated signaling pathway	2	0.43573	0.0608669	CNTFR, CNTF	279	2	8994	32.2366	1	1	1
GOTERM_MF_DIRECT	GO:0004860~protein kinase inhibitor activity	4	0.87146	0.060873	SOCS2, RTN4R, SOCS3, LRRTM4	268	29	8532	4.39115	1	1	1
GOTERM_MF_DIRECT	GO:0032810~sterol response element binding	2	0.43573	0.0616121	SREBF1, ACACA	268	2	8532	31.8358	1	1	1
GOTERM_MF_DIRECT	GO:0004315~3-oxoacyl-[acyl-carrier-protein] synthase activity	2	0.43573	0.0616121	OXSM, FASN	268	2	8532	31.8358	1	1	1
GOTERM_MF_DIRECT	GO:0008948~oxaloacetate decarboxylase activity	2	0.43573	0.0616121	FAHD1, ME1	268	2	8532	31.8358	1	1	1
GOTERM_MF_DIRECT	GO:0003985~acetyl-CoA C-acetyltransferase activity	2	0.43573	0.0616121	ACAT2, ACAT1	268	2	8532	31.8358	1	1	1
GOTERM_BP_DIRECT	GO:0043065~positive regulation of apoptotic process	7	1.52505	0.0677078	BMP4, GADD45B, RPS6KA2, NEURL1, SLIT2, PSEN1, BCL2L1	279	93	8994	2.42641	1	1	1
GOTERM_BP_DIRECT	GO:0045746~negative regulation of Notch signaling pathway	3	0.653595	0.0678418	NEURL1, GDPD5, DLK2	279	14	8994	6.90783	1	1	1
GOTERM_CC_DIRECT	GO:0016529~sarcoplasmic reticulum	3	0.653595	0.0696242	RASD1, POMT1, ITPR1	295	15	10057	6.81831	1	1	1
GOTERM_MF_DIRECT	GO:0001948~glycoprotein binding	4	0.87146	0.0715917	SELP, PRNP, VLDLR, SHB	268	31	8532	4.10785	1	1	1
GOTERM_BP_DIRECT	GO:0019221~cytokine-mediated signaling pathway	5	1.08932	0.0805203	SOCS2, RTN4R, SOCS3, LRRTM4, IFNAR1	279	53	8994	3.04118	1	1	1
GOTERM_CC_DIRECT	GO:0005764~lysosome	6	1.30719	0.0811036	UVRAG, HYAL1, HYAL2, SLC11A1, RNF152, UNC13D	295	79	10057	2.58923	1	1	1
GOTERM_CC_DIRECT	GO:0002116~semaphorin receptor complex	2	0.43573	0.0851695	PLXND1, PLXNA2	295	3	10057	22.7277	1	1	1
GOTERM_BP_DIRECT	GO:0006574~valine catabolic process	2	0.43573	0.0899015	ALDH6A1, HIBADH	279	3	8994	21.491	1	1	1
GOTERM_BP_DIRECT	GO:0060687~regulation of branching involved in prostate gland morphogenesis	2	0.43573	0.0899015	BMP4, ESR1	279	3	8994	21.491	1	1	1
GOTERM_BP_DIRECT	GO:0009083~branched-chain amino acid catabolic process	2	0.43573	0.0899015	HIBADH, BCKDHB	279	3	8994	21.491	1	1	1
GOTERM_BP_DIRECT	GO:0046464~acylglycerol catabolic process	2	0.43573	0.0899015	ABHD2, ABHD6	279	3	8994	21.491	1	1	1
GOTERM_BP_DIRECT	GO:1902766~skeletal muscle satellite cell migration	2	0.43573	0.0899015	SDC4, RHOC	279	3	8994	21.491	1	1	1
GOTERM_BP_DIRECT	GO:0048841~regulation of axon extension involved in axon guidance	2	0.43573	0.0899015	PLXND1, PLXNA2	279	3	8994	21.491	1	1	1
GOTERM_MF_DIRECT	GO:0050544~arachidonic acid binding	2	0.43573	0.0909849	EXFABP, S100A9	268	3	8532	21.2239	1	1	1
GOTERM_MF_DIRECT	GO:0070538~oleic acid binding	2	0.43573	0.0909849	FABP3, EXFABP	268	3	8532	21.2239	1	1	1
GOTERM_BP_DIRECT	GO:0001649~osteoblast differentiation	5	1.08932	0.0941761	BMP4, FASN, CAT, SNAI2, EPHA2	279	56	8994	2.87826	1	1	1
GOTERM_CC_DIRECT	GO:0005783~endoplasmic reticulum	16	3.48584	0.0997494	RTN4R, PRNP, UVRAG, SLC35D3, NBEAL2, DBI, TXNDC12, PSEN1, CPED1, P4HA2, STC2, KDR, MSRB3, STOM, ACO1, EXTL3	295	355	10057	1.53652	1	1	1
KEGG_PATHWAY	gga00280:Valine, leucine and isoleucine degradation	17	3.7037	4.89769e-13	ECHS1, HIBADH, MCCC1, BCKDHB, MUT, ACAT2, ACAT1, HADHA, ALDH6A1, AUH, PCCA, OXCT1, IVD, EHHADH, DBT, AOX1, ACAA1	154	44	4324	10.8483	5.33794e-11	5.33848e-11	4.75076e-11
KEGG_PATHWAY	gga00640:Propanoate metabolism	10	2.17865	8.6552e-08	LDHB, HADHA, ALDH6A1, ECHS1, PCCA, EHHADH, MUT, ACAT2, ACACA, ACAT1	154	25	4324	11.2312	9.43412e-06	4.71708e-06	4.19777e-06
KEGG_PATHWAY	gga01100:Metabolic pathways	67	14.5969	2.02035e-07	PGAP1, HIBADH, GLDC, CPOX, CYP26B1, AUH, HYAL1, HYAL2, DBT, ME1, AOX1, ACAA1, AASS, DGAT2, ACSL1, OXSM, MCCC1, BCKDHB, ACSL4, DGKZ, MUT, PISD, UGDH, HADHA, BTD, PCCA, NME7, EHHADH, IVD, DGKQ, ALDOB, IPPK, PDXK, ECHS1, MAOB, AKR1D1, AK2, ACAT2, ACACA, ACAT1, AGPAT4, PTGS1, LDHB, PMVK, PNPO, CHSY3, PRODH, EXTL3, HAO2, MPST, FAHD1, GK, GALNT2, GFPT2, SYNJ2, CYP8B1, DHODH, ALDH4A1, ALDH6A1, P4HA2, PS…	154	1059	4324	1.77641	2.20216e-05	7.3406e-06	6.53246e-06
KEGG_PATHWAY	gga01130:Biosynthesis of antibiotics	22	4.79303	1.1223e-06	ECHS1, GLDC, GFPT2, BCKDHB, AK2, ACAT2, ACAT1, LDHB, HADHA, PCCA, NME7, PSAT1, CTH, EHHADH, DBT, CAT, ACO1, ALDOB, ACAA1, PRODH, HAO2, AASS	154	182	4324	3.39403	0.000122323	3.05827e-05	2.72158e-05
KEGG_PATHWAY	gga01212:Fatty acid metabolism	11	2.39651	2.02046e-06	HADHA, ECHS1, ACSL1, OXSM, FASN, EHHADH, ACSL4, ACAA1, ACAT2, ACACA, ACAT1	154	44	4324	7.01948	0.000220207	4.40461e-05	3.9197e-05
KEGG_PATHWAY	gga03320:PPAR signaling pathway	12	2.61438	4.90945e-06	FABP3, RXRA, GK, ACSL1, EHHADH, NR1H3, DBI, ACSL4, ACAA1, PPARA, RXRG, CYP8B1	154	59	4324	5.71076	0.000534988	8.05846e-05	7.17129e-05
KEGG_PATHWAY	gga01200:Carbon metabolism	15	3.26797	5.17516e-06	ECHS1, GLDC, MUT, ACAT2, ACAT1, HADHA, ALDH6A1, PCCA, PSAT1, EHHADH, CAT, ME1, ACO1, ALDOB, HAO2	154	96	4324	4.38718	0.000563934	8.05846e-05	7.17129e-05
KEGG_PATHWAY	gga00071:Fatty acid degradation	9	1.96078	1.33837e-05	HADHA, ECHS1, ACSL1, ECI1, EHHADH, ACSL4, ACAA1, ACAT2, ACAT1	154	33	4324	7.65762	0.00145777	0.000182353	0.000162278
KEGG_PATHWAY	gga00630:Glyoxylate and dicarboxylate metabolism	8	1.74292	2.96169e-05	PCCA, GLDC, CAT, ACO1, HAO2, MUT, ACAT2, ACAT1	154	27	4324	8.31938	0.00322308	0.000358693	0.000319204
KEGG_PATHWAY	gga00380:Tryptophan metabolism	8	1.74292	0.000358785	HADHA, ECHS1, MAOB, EHHADH, CAT, AOX1, ACAT2, ACAT1	154	39	4324	5.75957	0.0383595	0.00391076	0.00348022
KEGG_PATHWAY	gga00061:Fatty acid biosynthesis	5	1.08932	0.00083956	ACSL1, OXSM, FASN, ACSL4, ACACA	154	13	4324	10.7992	0.0874847	0.00831928	0.00740339
KEGG_PATHWAY	gga00650:Butanoate metabolism	6	1.30719	0.00127999	HADHA, ECHS1, OXCT1, EHHADH, ACAT2, ACAT1	154	24	4324	7.01948	0.130302	0.0114813	0.0102173
KEGG_PATHWAY	gga00750:Vitamin B6 metabolism	4	0.87146	0.00136933	PDXK, PSAT1, PNPO, AOX1	154	7	4324	16.0445	0.13874	0.0114813	0.0102173
KEGG_PATHWAY	gga04931:Insulin resistance	10	2.17865	0.00641623	SOCS3, PPP1CC, SREBF1, TBC1D4, RPS6KA2, GFPT2, NR1H3, IRS2, PIK3CB, PPARA	154	96	4324	2.92478	0.50422	0.0499549	0.0444553
KEGG_PATHWAY	gga04146:Peroxisome	8	1.74292	0.0183014	PHYH, ACSL1, EHHADH, CAT, PMVK, ACSL4, ACAA1, HAO2	154	77	4324	2.91719	0.866457	0.13299	0.118349
KEGG_PATHWAY	gga04630:Jak-STAT signaling pathway	10	2.17865	0.019721	SOCS2, SOCS3, CNTFR, CNTF, CSF3R, MYC, PIK3CB, OSMR, BCL2L1, IFNAR1	154	115	4324	2.44156	0.885944	0.134349	0.119558
KEGG_PATHWAY	gga00310:Lysine degradation	6	1.30719	0.0221308	HADHA, ECHS1, EHHADH, ACAT2, AASS, ACAT1	154	46	4324	3.66234	0.912783	0.141898	0.126276
KEGG_PATHWAY	gga04920:Adipocytokine signaling pathway	7	1.52505	0.0246116	SOCS3, RXRA, ACSL1, IRS2, ACSL4, PPARA, RXRG	154	64	4324	3.07102	0.933877	0.149037	0.132629
KEGG_PATHWAY	gga00620:Pyruvate metabolism	5	1.08932	0.0306293	LDHB, ME1, ACAT2, ACACA, ACAT1	154	34	4324	4.12911	0.966318	0.175716	0.156371
KEGG_PATHWAY	gga00260:Glycine, serine and threonine metabolism	5	1.08932	0.0336592	MAOB, PSAT1, GLDC, CTH, GCAT	154	35	4324	4.01113	0.976056	0.183443	0.163247
KEGG_PATHWAY	gga00900:Terpenoid backbone biosynthesis	4	0.87146	0.0362023	PMVK, PDSS1, ACAT2, ACAT1	154	21	4324	5.34818	0.982034	0.187907	0.16722
KEGG_PATHWAY	gga00561:Glycerolipid metabolism	6	1.30719	0.0380929	DGAT2, GK, DGKQ, LPIN1, DGKZ, AGPAT4	154	53	4324	3.17863	0.985495	0.188733	0.167955
KEGG_PATHWAY	gga00072:Synthesis and degradation of ketone bodies	3	0.653595	0.0464536	OXCT1, ACAT2, ACAT1	154	10	4324	8.42338	0.994399	0.22015	0.195913
KEGG_PATHWAY	gga00410:beta-Alanine metabolism	4	0.87146	0.0683471	HADHA, ALDH6A1, ECHS1, EHHADH	154	27	4324	4.15969	0.999555	0.31041	0.276236

## Sheet: cyan
Category	Term	Count	%	PValue	Genes	List Total	Pop Hits	Pop Total	Fold Enrichment	Bonferroni	Benjamini	FDR
GOTERM_BP_DIRECT	GO:0048709~oligodendrocyte differentiation	3	6.81818	0.000661374	PTPRZ1, CNP, SOX10	26	14	8994	74.1264	0.158033	0.171296	0.171296
GOTERM_CC_DIRECT	GO:0005578~proteinaceous extracellular matrix	4	9.09091	0.0066406	SFRP1, COL2A1, RELN, PTPRZ1	31	130	10057	9.98213	0.259051	0.298827	0.298827
GOTERM_MF_DIRECT	GO:0004725~protein tyrosine phosphatase activity	3	6.81818	0.013651	PTPRE, PTPRZ1, PTPDC1	22	73	8532	15.9377	0.475869	0.634029	0.634029
GOTERM_MF_DIRECT	GO:0008236~serine-type peptidase activity	2	4.54545	0.0267593	DPP10, RELN	22	11	8532	70.5124	0.720519	0.634029	0.634029
GOTERM_BP_DIRECT	GO:0048546~digestive tract morphogenesis	2	4.54545	0.0274648	SFRP1, SOX10	26	10	8994	69.1846	0.999283	1	1
GOTERM_CC_DIRECT	GO:0016021~integral component of membrane	13	29.5455	0.0318674	SLC44A5, DPP10, PLLP, SLC35F1, BF1, UGT8, PTPRE, SFRP1, PTPRZ1, TNMD, SFRP5, PLP1, CLDN19	31	2357	10057	1.78933	0.767154	0.676252	0.676252
GOTERM_BP_DIRECT	GO:0061024~membrane organization	2	4.54545	0.0328701	PMP2, MBP	26	12	8994	57.6538	0.999832	1	1
GOTERM_BP_DIRECT	GO:0035567~non-canonical Wnt signaling pathway	2	4.54545	0.0435945	SFRP1, SFRP5	26	16	8994	43.2404	0.999991	1	1
GOTERM_CC_DIRECT	GO:0043209~myelin sheath	3	6.81818	0.0450835	CNP, PLP1, PMP2	31	114	10057	8.53735	0.874558	0.676252	0.676252
GOTERM_MF_DIRECT	GO:0017147~Wnt-protein binding	2	4.54545	0.0481446	SFRP1, SFRP5	22	20	8532	38.7818	0.901636	0.634029	0.634029
GOTERM_BP_DIRECT	GO:0048469~cell maturation	2	4.54545	0.0515627	PLP1, SOX10	26	19	8994	36.413	0.999999	1	1
GOTERM_MF_DIRECT	GO:0042813~Wnt-activated receptor activity	2	4.54545	0.0528357	SFRP1, SFRP5	22	22	8532	35.2562	0.922019	0.634029	0.634029
GOTERM_BP_DIRECT	GO:0060291~long-term synaptic potentiation	2	4.54545	0.0542046	RELN, SNCA	26	20	8994	34.5923	0.999999	1	1
GOTERM_BP_DIRECT	GO:0009636~response to toxic substance	2	4.54545	0.0673084	CNP, MBP	26	25	8994	27.6738	1	1	1
GOTERM_BP_DIRECT	GO:0021762~substantia nigra development	2	4.54545	0.0750868	CNP, PLP1	26	28	8994	24.7088	1	1	1
GOTERM_BP_DIRECT	GO:0007417~central nervous system development	2	4.54545	0.082803	RELN, MBP	26	31	8994	22.3176	1	1	1
GOTERM_MF_DIRECT	GO:0005201~extracellular matrix structural constituent	2	4.54545	0.0850625	COL2A1, COL11A1	22	36	8532	21.5455	0.984675	0.8166	0.8166
GOTERM_CC_DIRECT	GO:0005886~plasma membrane	7	15.9091	0.0891901	SHC4, PTPRE, RELN, PLP1, MBP, BF1, SNCA	31	1060	10057	2.14239	0.985064	1	1
GOTERM_BP_DIRECT	GO:0008344~adult locomotory behavior	2	4.54545	0.0929951	CNP, SNCA	26	35	8994	19.767	1	1	1
GOTERM_BP_DIRECT	GO:0018108~peptidyl-tyrosine phosphorylation	2	4.54545	0.0929951	RELN, EPHA3	26	35	8994	19.767	1	1	1
KEGG_PATHWAY	gga04512:ECM-receptor interaction	4	9.09091	0.000691299	COL2A1, RELN, ITGB4, COL11A1	12	73	4324	19.7443	0.0123705	0.00745024	0.00745024
KEGG_PATHWAY	gga04510:Focal adhesion	5	11.3636	0.000827805	SHC4, COL2A1, RELN, ITGB4, COL11A1	12	184	4324	9.79167	0.0147961	0.00745024	0.00745024

## Sheet: green
Category	Term	Count	%	PValue	Genes	List Total	Pop Hits	Pop Total	Fold Enrichment	Bonferroni	Benjamini	FDR
KEGG_PATHWAY	gga03008:Ribosome biogenesis in eukaryotes	20	4.71698	5.86975e-15	NOP56, NOP58, UTP4, EFL1, WDR3, WDR75, IMP4, PWP2, GNL3, RCL1, TBL3, LSG1, EMG1, EIF6, TCOF1, NOB1, DKC1, NHP2, RIOK1, RAN	124	66	4324	10.567	5.29576e-13	5.34148e-13	5.34148e-13
GOTERM_MF_DIRECT	GO:0044822~poly(A) RNA binding	46	10.8491	1.84952e-09	TES, DDX49, RPS19BP1, DDX47, NIP7, WDR3, NOP2, TWF2, NOLC1, NOC2L, AATF, RRP12, LYAR, CCT4, YARS, HSPA9, HSPA8, DDX18, NOM1, NOP58, HSPA5, PARP1, NOP16, UTP4, RBM19, DDX54, WDR75, PPRC1, NPM3, EIF2S1, ASS1, FTSJ3, PDIA4, RSL1D1, DNAJC2, TBL3, PKM, DKC1, TCP1, NHP2, TSR1, CEBPZ, SNRPA1, ETF1, ALDH18A1, RAN	245	605	8532	2.64781	5.80749e-07	5.80749e-07	5.789e-07
GOTERM_CC_DIRECT	GO:0005730~nucleolus	33	7.78302	1.00237e-08	SF3B3, RPS19BP1, DDX47, CDCA7L, NIP7, NOP2, NOLC1, NOC2L, AATF, SDAD1, PWP1, FGF2, RRP12, E2F5, LYAR, DDX18, NOM1, PARP1, NOP16, RBM19, SMARCA5, DDX54, AEN, URB2, NPM3, JMJD6, FTSJ3, RCL1, RSL1D1, GPRC5B, EIF6, C5H14ORF169, RAN	264	394	10057	3.19067	2.14508e-06	2.14508e-06	2.13506e-06
GOTERM_BP_DIRECT	GO:1904874~positive regulation of telomerase RNA localization to Cajal body	6	1.41509	5.70293e-06	CCT2, DKC1, TCP1, NHP2, CCT8, CCT4	245	11	8994	20.0237	0.00488118	0.00488741	0.0048589
GOTERM_CC_DIRECT	GO:0005832~chaperonin-containing T-complex	5	1.17925	1.50388e-05	CCT6A, CCT2, TCP1, CCT8, CCT4	264	7	10057	27.2105	0.00321315	0.00160915	0.00160163
GOTERM_BP_DIRECT	GO:1904851~positive regulation of establishment of protein localization to telomere	5	1.17925	1.73489e-05	CCT2, DKC1, TCP1, CCT8, CCT4	245	7	8994	26.2216	0.0147752	0.00743398	0.00739061
GOTERM_BP_DIRECT	GO:0006457~protein folding	11	2.59434	4.47032e-05	HSPA9, CCT6A, HSP90AA1, NUDCD3, NUDC, DNAJB11, TCP1, CCT8, CCT4, NKTR, PDIA4	245	78	8994	5.17708	0.0376299	0.0127702	0.0126957
GOTERM_MF_DIRECT	GO:0051082~unfolded protein binding	7	1.65094	4.49055e-05	HSPA9, CCT6A, HSP90AA1, NUDCD3, NUDC, HSPA5, CCT8	245	24	8532	10.1571	0.0140017	0.00705016	0.00702771
GOTERM_BP_DIRECT	GO:0042149~cellular response to glucose starvation	6	1.41509	6.68199e-05	XBP1, NUAK2, HSPA5, ASNS, HIGD1A, ATF4	245	17	8994	12.9565	0.0557208	0.0143162	0.0142326
KEGG_PATHWAY	gga04141:Protein processing in endoplasmic reticulum	14	3.30189	0.000217106	HSPA8, HSP90AA1, XBP1, HSPA5, HSPA4L, NGLY1, EIF2S1, PDIA4, DNAJB2, HSPH1, DDIT3, DNAJB11, HYOU1, ATF4	124	146	4324	3.34379	0.0193519	0.00987831	0.00987831
GOTERM_BP_DIRECT	GO:1901998~toxin transport	6	1.41509	0.000254457	CCT6A, CCT2, HSPA5, TCP1, CCT8, CCT4	245	22	8994	10.0119	0.196157	0.0436139	0.0433594
GOTERM_BP_DIRECT	GO:1904871~positive regulation of protein localization to Cajal body	4	0.943396	0.000371281	CCT2, TCP1, CCT8, CCT4	245	6	8994	24.4735	0.272847	0.0530313	0.0527219
GOTERM_CC_DIRECT	GO:0002199~zona pellucida receptor complex	4	0.943396	0.00057244	CCT2, TCP1, CCT8, CCT4	264	7	10057	21.7684	0.115327	0.040834	0.0406432
GOTERM_BP_DIRECT	GO:0042273~ribosomal large subunit biogenesis	5	1.17925	0.000743687	EIF6, NOP16, NIP7, SDAD1, NOC2L	245	16	8994	11.4719	0.471821	0.0910485	0.0905173
GOTERM_BP_DIRECT	GO:0042026~protein refolding	4	0.943396	0.000998393	DNAJB2, HSPA8, HSPA5, DNAJA4	245	8	8994	18.3551	0.575587	0.106953	0.106329
GOTERM_BP_DIRECT	GO:0032212~positive regulation of telomere maintenance via telomerase	5	1.17925	0.00181779	CCT2, DKC1, TCP1, CCT8, CCT4	245	20	8994	9.17755	0.790091	0.173094	0.172084
GOTERM_BP_DIRECT	GO:0090666~scaRNA localization to Cajal body	3	0.707547	0.00215972	CCT2, TCP1, CCT4	245	3	8994	36.7102	0.843554	0.185088	0.184008
GOTERM_MF_DIRECT	GO:0030515~snoRNA binding	4	0.943396	0.0023886	NOP58, TBL3, WDR3, IMP4	245	10	8532	13.9298	0.528067	0.250007	0.249211
GOTERM_CC_DIRECT	GO:0005829~cytosol	32	7.54717	0.00388997	CDKN1A, HSPA4L, NGLY1, DDX20, FGF2, SH3RF1, DNAJB2, PPP3CA, AIFM2, BAG3, BCL2L15, YARS, HSPA8, HSP90AA1, HSPA5, GCH1, PRMT3, ASNS, NFKB2, JMJD6, CTU2, DNAJC2, LSG1, PKM, EIF6, DNAJA4, MTHFD2, CYCS, ARHGEF7, PRTFDC1, RAB9B, FKBP6	264	718	10057	1.69781	0.565725	0.168971	0.168181
GOTERM_CC_DIRECT	GO:0030688~preribosome, small subunit precursor	3	0.707547	0.00394792	NOB1, TSR1, FTSJ3	264	4	10057	28.571	0.571098	0.168971	0.168181
GOTERM_BP_DIRECT	GO:0010501~RNA secondary structure unwinding	5	1.17925	0.00567519	DDX18, DDX49, DDX47, DDX20, DDX54	245	27	8994	6.79819	0.992427	0.410788	0.408392
GOTERM_BP_DIRECT	GO:0000470~maturation of LSU-rRNA	4	0.943396	0.00575199	RSL1D1, EIF6, NOP2, NHP2	245	14	8994	10.4886	0.992913	0.410788	0.408392
GOTERM_MF_DIRECT	GO:0005524~ATP binding	41	9.66981	0.00575267	DDX49, DDX47, HSPA4L, TWF2, DDX20, STKLD1, NUBP2, NADK2, NUAK2, STK16, RIOK1, CCT8, ABCF2, RIMKLB, CCT4, YARS, HSPA9, HSPA8, DDX18, CCT2, PDGFRA, HSP90AA1, MAP2K1, EIF2B2, HSPA5, ABCC8, DAPK2, SMARCA5, ASNS, DDX54, CTPS2, ATAD3A, ASS1, CCT6A, PSMC5, PKM, DNAJA4, TCP1, HYOU1, GARS, FARSB	245	935	8532	1.52706	0.8366	0.451584	0.450146
GOTERM_BP_DIRECT	GO:0007339~binding of sperm to zona pellucida	4	0.943396	0.0101202	CCT2, TCP1, CCT8, CCT4	245	17	8994	8.6377	0.999838	0.667155	0.663262
GOTERM_BP_DIRECT	GO:0043065~positive regulation of apoptotic process	8	1.88679	0.0130095	NCOA1, AIFM2, DDX20, OSGIN1, HMOX1, ARHGEF7, RHOB, ATF4	245	93	8994	3.15787	0.999987	0.796366	0.79172
GOTERM_BP_DIRECT	GO:0051973~positive regulation of telomerase activity	4	0.943396	0.015983	CCT2, DKC1, TCP1, CCT4	245	20	8994	7.34204	0.999999	0.913161	0.907833
GOTERM_CC_DIRECT	GO:0005874~microtubule	8	1.88679	0.0165128	CCT2, NUDC, NDE1, TCP1, TUBGCP5, MAP7, CCT8, CCT4	264	101	10057	3.0174	0.971653	0.56902	0.566361
GOTERM_CC_DIRECT	GO:0015030~Cajal body	4	0.943396	0.0188539	NOP58, LSG1, DKC1, NOLC1	264	22	10057	6.92631	0.982978	0.56902	0.566361
GOTERM_CC_DIRECT	GO:0032040~small-subunit processome	4	0.943396	0.0212718	NOP58, TBL3, WDR3, IMP4	264	23	10057	6.62516	0.989961	0.56902	0.566361
GOTERM_CC_DIRECT	GO:0016020~membrane	26	6.13208	0.0250288	PCSK2, RASL12, DENND5B, DDX47, DDX20, TNC, PSMD2, ABCF2, HSPA8, DDX18, NOP58, HSPA5, PARP1, NDE1, RBM19, DDX54, EIF2S1, AIMP2, RSL1D1, LSG1, PSMC5, MRAS, DNAJA4, HYOU1, PLEKHO1, RAN	264	633	10057	1.56471	0.995592	0.595129	0.592348
GOTERM_MF_DIRECT	GO:0004004~ATP-dependent RNA helicase activity	5	1.17925	0.0266453	DDX18, DDX49, DDX47, DDX20, DDX54	245	40	8532	4.35306	0.999792	1	1
GOTERM_BP_DIRECT	GO:0050821~protein stabilization	6	1.41509	0.033001	CCT2, HSP90AA1, BAG3, TCP1, CCT8, CCT4	245	66	8994	3.33729	1	1	0.995327
GOTERM_BP_DIRECT	GO:0034976~response to endoplasmic reticulum stress	4	0.943396	0.0357122	UFM1, HYOU1, EIF2S1, PDIA4	245	27	8994	5.43855	1	1	0.995327
GOTERM_CC_DIRECT	GO:0044297~cell body	4	0.943396	0.0357794	CCT2, TCP1, CCT8, CCT4	264	28	10057	5.4421	0.999589	0.709838	0.706521
KEGG_PATHWAY	gga04010:MAPK signaling pathway	12	2.83019	0.0363863	PDGFRA, DUSP5, HSPA8, PPP3CA, MAP2K1, MRAS, DDIT3, NGF, DUSP8, FGF2, ATF4, NFKB2	124	211	4324	1.98318	0.964415	1	1
GOTERM_CC_DIRECT	GO:0005737~cytoplasm	65	15.3302	0.036487	TES, CPQ, CDCA7L, NGLY1, CIB2, NOC2L, AATF, ALDH1L2, DNALI1, RCBTB1, NUBP2, CASP14, NUDCD3, SPR, OGFOD1, STK16, PDGFRA, HSP90AA1, MAP2K1, NUDC, SERPINB2, PARP1, DAPK2, RBM19, AHSA1, QTRT2, PTP4A3, PPA1, DNAJB11, NHP2, RGN, ETF1, GARS, PLEKHO1, IRF6, ATF4, ZNF395, RPS19BP1, NIP7, CRIP1, PSMA7, FGGY, NUAK2, CCT8, E2F5, RIMKLB, YARS, HSPA8, NOP58, EGLN3, GCH1, NDE1, EIF2S1, ASS1, NFKB2, CCT6A, RCAN1…	264	1984	10057	1.24806	0.999649	0.709838	0.706521
GOTERM_CC_DIRECT	GO:0030176~integral component of endoplasmic reticulum membrane	5	1.17925	0.0465079	G6PC2, HSPA5, RHBDD1, SLC35B1, DOLPP1	264	52	10057	3.66295	0.999963	0.789057	0.78537
GOTERM_MF_DIRECT	GO:0003723~RNA binding	11	2.59434	0.049875	RCL1, PUS3, RSL1D1, NOM1, SF3B3, DKC1, SFSWAP, RNASET2, RBM19, EXOSC2, FARSB	245	193	8532	1.98482	1	1	1
GOTERM_CC_DIRECT	GO:0031429~box H/ACA snoRNP complex	2	0.471698	0.0516205	DKC1, NHP2	264	2	10057	38.0947	0.999988	0.789057	0.78537
GOTERM_CC_DIRECT	GO:0090661~box H/ACA telomerase RNP complex	2	0.471698	0.0516205	DKC1, NHP2	264	2	10057	38.0947	0.999988	0.789057	0.78537
GOTERM_MF_DIRECT	GO:0043022~ribosome binding	4	0.943396	0.0531898	HSPA5, EIF6, EFL1, EIF2S1	245	30	8532	4.64327	1	1	1
GOTERM_BP_DIRECT	GO:0031118~rRNA pseudouridine synthesis	2	0.471698	0.0535253	DKC1, NHP2	245	2	8994	36.7102	1	1	0.995327
GOTERM_BP_DIRECT	GO:0031120~snRNA pseudouridine synthesis	2	0.471698	0.0535253	DKC1, NHP2	245	2	8994	36.7102	1	1	0.995327
GOTERM_MF_DIRECT	GO:0034513~box H/ACA snoRNA binding	2	0.471698	0.0563818	DKC1, NHP2	245	2	8532	34.8245	1	1	1
GOTERM_BP_DIRECT	GO:0008625~extrinsic apoptotic signaling pathway via death domain receptors	3	0.707547	0.061023	DDX47, BAG3, NGF	245	15	8994	7.34204	1	1	0.995327
GOTERM_BP_DIRECT	GO:0042254~ribosome biogenesis	3	0.707547	0.061023	LSG1, C5H14ORF169, AATF	245	15	8994	7.34204	1	1	0.995327
GOTERM_BP_DIRECT	GO:0034198~cellular response to amino acid starvation	3	0.707547	0.061023	CDKN1A, EIF2S1, ATF4	245	15	8994	7.34204	1	1	0.995327
GOTERM_BP_DIRECT	GO:0045429~positive regulation of nitric oxide biosynthetic process	3	0.707547	0.068526	HSP90AA1, GCH1, ASS1	245	16	8994	6.88316	1	1	0.995327
GOTERM_BP_DIRECT	GO:0006364~rRNA processing	4	0.943396	0.0731291	TBL3, DDX47, IMP4, NPM3	245	36	8994	4.07891	1	1	0.995327
GOTERM_MF_DIRECT	GO:0003743~translation initiation factor activity	4	0.943396	0.0773897	EIF2B2, EIF6, EIF3J, EIF2S1	245	35	8532	3.97994	1	1	1
GOTERM_BP_DIRECT	GO:0046931~pore complex assembly	2	0.471698	0.0792081	ANO6, CCT8	245	3	8994	24.4735	1	1	0.995327
GOTERM_BP_DIRECT	GO:0000054~ribosomal subunit export from nucleus	2	0.471698	0.0792081	EIF6, RAN	245	3	8994	24.4735	1	1	0.995327
GOTERM_BP_DIRECT	GO:0000469~cleavage involved in rRNA processing	2	0.471698	0.0792081	NOB1, NHP2	245	3	8994	24.4735	1	1	0.995327
GOTERM_BP_DIRECT	GO:0071243~cellular response to arsenic-containing substance	2	0.471698	0.0792081	ZFAND2A, HMOX1	245	3	8994	24.4735	1	1	0.995327
GOTERM_BP_DIRECT	GO:1902904~negative regulation of fibril organization	2	0.471698	0.0792081	HSPA8, HSPA5	245	3	8994	24.4735	1	1	0.995327
GOTERM_BP_DIRECT	GO:0030198~extracellular matrix organization	5	1.17925	0.0832015	PDGFRA, POSTN, AGRN, KAZALD1, NFKB2	245	61	8994	3.00903	1	1	0.995327
GOTERM_MF_DIRECT	GO:0004872~receptor activity	5	1.17925	0.087772	TNFRSF19, GFRA1, AGRN, GFRA2, JMJD6	245	59	8532	2.95123	1	1	1

## Sheet: greenyellow
Category	Term	Count	%	PValue	Genes	List Total	Pop Hits	Pop Total	Fold Enrichment	Bonferroni	Benjamini	FDR
GOTERM_BP_DIRECT	GO:0042742~defense response to bacterium	10	7.8125	4.9954e-12	AVBD3, AVBD5, CEBPB, AVBD6, AVBD1, AVBD2, HIST1H2BF, LYG2, LYZ, MPO	78	33	8994	34.9417	2.18301e-09	2.17799e-09	2.168e-09
GOTERM_CC_DIRECT	GO:0005576~extracellular region	12	9.375	9.08127e-06	AVBD3, AVBD4, CATH1, AVBD5, AVBD6, AVBD1, AVBD2, LPL, LYG2, AVBD7, BMP7, CATH3	80	275	10057	5.48564	0.000853279	0.000853639	0.000853639
GOTERM_BP_DIRECT	GO:0050829~defense response to Gram-negative bacterium	5	3.90625	5.4807e-05	AVBD4, CATH1, AVBD7, LYZ, CATH3	78	25	8994	23.0615	0.0236668	0.0103294	0.010282
GOTERM_BP_DIRECT	GO:0019835~cytolysis	4	3.125	9.47649e-05	CATH1, MMD2, LYG2, LYZ	78	11	8994	41.9301	0.0405684	0.0103294	0.010282
GOTERM_BP_DIRECT	GO:0006952~defense response	4	3.125	9.47649e-05	AVBD3, AVBD1, AVBD2, CATH3	78	11	8994	41.9301	0.0405684	0.0103294	0.010282
KEGG_PATHWAY	gga03320:PPAR signaling pathway	5	3.90625	0.00057579	FADS2, ACSL6, LPL, PPARG, ANGPTL4	30	59	4324	12.2147	0.0222119	0.0230316	0.0230316
GOTERM_BP_DIRECT	GO:0050830~defense response to Gram-positive bacterium	4	3.125	0.00136145	AVBD4, CATH1, LYZ, CATH3	78	26	8994	17.7396	0.448635	0.118718	0.118174
GOTERM_CC_DIRECT	GO:0005615~extracellular space	13	10.1562	0.00196596	NRP1, LECT2, DPT, LPL, SEMA3F, SEMA3DL, CST7, LYZ, SORL1, MPO, CTGF, LOC420160, TIMP4	80	587	10057	2.78409	0.168881	0.0924002	0.0924002
GOTERM_BP_DIRECT	GO:0006629~lipid metabolic process	4	3.125	0.00661407	FADS2, GNLY, NAAA, LPL	78	45	8994	10.2496	0.944974	0.480622	0.478418
GOTERM_BP_DIRECT	GO:0072593~reactive oxygen species metabolic process	3	2.34375	0.00905356	PDK4, CYR61, CTGF	78	17	8994	20.3484	0.98121	0.545411	0.54291
GOTERM_BP_DIRECT	GO:0071526~semaphorin-plexin signaling pathway	3	2.34375	0.0101291	NRP1, SEMA3F, SEMA3DL	78	18	8994	19.2179	0.98831	0.545411	0.54291
GOTERM_BP_DIRECT	GO:0048843~negative regulation of axon extension involved in axon guidance	3	2.34375	0.0112585	NRP1, SEMA3F, SEMA3DL	78	19	8994	18.2065	0.992901	0.545411	0.54291
GOTERM_MF_DIRECT	GO:0008201~heparin binding	4	3.125	0.011987	NRP1, LPL, CYR61, CTGF	61	68	8532	8.22758	0.750135	1	1
GOTERM_BP_DIRECT	GO:0051673~membrane disruption in other organism	2	1.5625	0.0170502	CATH1, CATH3	78	2	8994	115.308	0.999455	0.743388	0.739978
GOTERM_MF_DIRECT	GO:0003796~lysozyme activity	2	1.5625	0.0209515	LYG2, LYZ	61	3	8532	93.2459	0.912404	1	1
GOTERM_BP_DIRECT	GO:1901166~neural crest cell migration involved in autonomic nervous system development	2	1.5625	0.0254673	NRP1, SEMA3F	78	3	8994	76.8718	0.999987	0.819035	0.815278
GOTERM_BP_DIRECT	GO:0016998~cell wall macromolecule catabolic process	2	1.5625	0.0254673	LYG2, LYZ	78	3	8994	76.8718	0.999987	0.819035	0.815278
GOTERM_BP_DIRECT	GO:0021637~trigeminal nerve structural organization	2	1.5625	0.0254673	NRP1, SEMA3F	78	3	8994	76.8718	0.999987	0.819035	0.815278
GOTERM_BP_DIRECT	GO:0097491~sympathetic neuron projection guidance	2	1.5625	0.0338134	NRP1, SEMA3F	78	4	8994	57.6538	1	0.819035	0.815278
GOTERM_BP_DIRECT	GO:0097490~sympathetic neuron projection extension	2	1.5625	0.0338134	NRP1, SEMA3F	78	4	8994	57.6538	1	0.819035	0.815278
GOTERM_BP_DIRECT	GO:0071398~cellular response to fatty acid	2	1.5625	0.0338134	PID1, PDK4	78	4	8994	57.6538	1	0.819035	0.815278
GOTERM_BP_DIRECT	GO:0036486~ventral trunk neural crest cell migration	2	1.5625	0.0338134	NRP1, SEMA3F	78	4	8994	57.6538	1	0.819035	0.815278
GOTERM_BP_DIRECT	GO:0071499~cellular response to laminar fluid shear stress	2	1.5625	0.0338134	KLF4, KLF2	78	4	8994	57.6538	1	0.819035	0.815278
GOTERM_MF_DIRECT	GO:0005515~protein binding	4	3.125	0.0338894	NRP1, CEBPB, LYZ, PDLIM7	61	101	8532	5.53936	0.981029	1	1
GOTERM_BP_DIRECT	GO:0021612~facial nerve structural organization	2	1.5625	0.0420888	NRP1, SEMA3F	78	5	8994	46.1231	1	0.947056	0.942712
GOTERM_BP_DIRECT	GO:0007267~cell-cell signaling	3	2.34375	0.0457711	ADRA1B, CYR61, CTGF	78	40	8994	8.64808	1	0.947056	0.942712
GOTERM_BP_DIRECT	GO:1902287~semaphorin-plexin signaling pathway involved in axon guidance	2	1.5625	0.0502943	NRP1, SEMA3F	78	6	8994	38.4359	1	0.947056	0.942712
GOTERM_BP_DIRECT	GO:0061549~sympathetic ganglion development	2	1.5625	0.0502943	NRP1, SEMA3F	78	6	8994	38.4359	1	0.947056	0.942712
GOTERM_BP_DIRECT	GO:0021785~branchiomotor neuron axon guidance	2	1.5625	0.0502943	NRP1, SEMA3F	78	6	8994	38.4359	1	0.947056	0.942712
GOTERM_BP_DIRECT	GO:0001755~neural crest cell migration	3	2.34375	0.0521315	EDNRB, SEMA3F, SEMA3DL	78	43	8994	8.04472	1	0.947056	0.942712
GOTERM_CC_DIRECT	GO:0005794~Golgi apparatus	7	5.46875	0.0548252	FAM20B, ARID3A, PPARG, TMEM173, GBGT1, CTGF, ST6GALNAC6	80	347	10057	2.53599	0.99501	1	1
GOTERM_BP_DIRECT	GO:0050832~defense response to fungus	2	1.5625	0.0584304	AVBD4, AVBD1	78	7	8994	32.9451	1	1	0.997701
GOTERM_MF_DIRECT	GO:0038191~neuropilin binding	2	1.5625	0.0681741	SEMA3F, SEMA3DL	61	10	8532	27.9738	0.999702	1	1
GOTERM_BP_DIRECT	GO:0006885~regulation of pH	2	1.5625	0.0744968	EDNRB, PDK4	78	9	8994	25.6239	1	1	0.997701
GOTERM_BP_DIRECT	GO:0048846~axon extension involved in axon guidance	2	1.5625	0.0824282	NRP1, SEMA3F	78	10	8994	23.0615	1	1	0.997701
GOTERM_MF_DIRECT	GO:0002020~protease binding	2	1.5625	0.08772	CST7, TIMP4	61	13	8532	21.5183	0.999974	1	1
GOTERM_BP_DIRECT	GO:0042593~glucose homeostasis	3	2.34375	0.0879994	PDK4, PPARG, ADRA1B	78	58	8994	5.96419	1	1	0.997701
GOTERM_MF_DIRECT	GO:0005178~integrin binding	2	1.5625	0.0941453	CYR61, CTGF	61	14	8532	19.9813	0.999988	1	1
GOTERM_MF_DIRECT	GO:0030215~semaphorin receptor binding	2	1.5625	0.0941453	SEMA3F, SEMA3DL	61	14	8532	19.9813	0.999988	1	1
KEGG_PATHWAY	gga04080:Neuroactive ligand-receptor interaction	5	3.90625	0.0950764	EDNRB, P2RY4, GZMA, GRIK4, ADRA1B	30	262	4324	2.75064	0.979683	1	1
GOTERM_BP_DIRECT	GO:0007155~cell adhesion	4	3.125	0.0983651	NRP1, ITGA3, CYR61, CTGF	78	129	8994	3.57543	1	1	0.997701
GOTERM_BP_DIRECT	GO:0031118~rRNA pseudouridine synthesis	2	0.471698	0.0535253	DKC1, NHP2	245	2	8994	36.7102	1	1	0.995327
GOTERM_BP_DIRECT	GO:0031120~snRNA pseudouridine synthesis	2	0.471698	0.0535253	DKC1, NHP2	245	2	8994	36.7102	1	1	0.995327
GOTERM_MF_DIRECT	GO:0034513~box H/ACA snoRNA binding	2	0.471698	0.0563818	DKC1, NHP2	245	2	8532	34.8245	1	1	1
GOTERM_BP_DIRECT	GO:0008625~extrinsic apoptotic signaling pathway via death domain receptors	3	0.707547	0.061023	DDX47, BAG3, NGF	245	15	8994	7.34204	1	1	0.995327
GOTERM_BP_DIRECT	GO:0042254~ribosome biogenesis	3	0.707547	0.061023	LSG1, C5H14ORF169, AATF	245	15	8994	7.34204	1	1	0.995327
GOTERM_BP_DIRECT	GO:0034198~cellular response to amino acid starvation	3	0.707547	0.061023	CDKN1A, EIF2S1, ATF4	245	15	8994	7.34204	1	1	0.995327
GOTERM_BP_DIRECT	GO:0045429~positive regulation of nitric oxide biosynthetic process	3	0.707547	0.068526	HSP90AA1, GCH1, ASS1	245	16	8994	6.88316	1	1	0.995327
GOTERM_BP_DIRECT	GO:0006364~rRNA processing	4	0.943396	0.0731291	TBL3, DDX47, IMP4, NPM3	245	36	8994	4.07891	1	1	0.995327
GOTERM_MF_DIRECT	GO:0003743~translation initiation factor activity	4	0.943396	0.0773897	EIF2B2, EIF6, EIF3J, EIF2S1	245	35	8532	3.97994	1	1	1
GOTERM_BP_DIRECT	GO:1902904~negative regulation of fibril organization	2	0.471698	0.0792081	HSPA8, HSPA5	245	3	8994	24.4735	1	1	0.995327
GOTERM_BP_DIRECT	GO:0000054~ribosomal subunit export from nucleus	2	0.471698	0.0792081	EIF6, RAN	245	3	8994	24.4735	1	1	0.995327
GOTERM_BP_DIRECT	GO:0000469~cleavage involved in rRNA processing	2	0.471698	0.0792081	NOB1, NHP2	245	3	8994	24.4735	1	1	0.995327
GOTERM_BP_DIRECT	GO:0046931~pore complex assembly	2	0.471698	0.0792081	ANO6, CCT8	245	3	8994	24.4735	1	1	0.995327
GOTERM_BP_DIRECT	GO:0071243~cellular response to arsenic-containing substance	2	0.471698	0.0792081	ZFAND2A, HMOX1	245	3	8994	24.4735	1	1	0.995327
GOTERM_BP_DIRECT	GO:0030198~extracellular matrix organization	5	1.17925	0.0832015	PDGFRA, POSTN, AGRN, KAZALD1, NFKB2	245	61	8994	3.00903	1	1	0.995327
GOTERM_MF_DIRECT	GO:0004872~receptor activity	5	1.17925	0.087772	TNFRSF19, GFRA1, AGRN, GFRA2, JMJD6	245	59	8532	2.95123	1	1	1

## Sheet: magenta
Category	Term	Count	%	PValue	Genes	List Total	Pop Hits	Pop Total	Fold Enrichment	Bonferroni	Benjamini	FDR
KEGG_PATHWAY	gga00770:Pantothenate and CoA biosynthesis	3	2.04082	0.00851955	PANK3, UPB1, AASDHPPT	42	15	4324	20.5905	0.353614	0.443017	0.443017
GOTERM_BP_DIRECT	GO:0042403~thyroid hormone metabolic process	2	1.36054	0.0338134	SULT1B1, CRYM	78	4	8994	57.6538	0.999991	1	1
GOTERM_CC_DIRECT	GO:0031012~extracellular matrix	4	2.72109	0.0371719	EGFL7, FN1, EMILIN2, PCSK6	88	85	10057	5.37807	0.985075	1	1
GOTERM_CC_DIRECT	GO:0070062~extracellular exosome	20	13.6054	0.0387711	AHCTF1, MYOF, SORD, FN1, NME3, HSPA13, PKD1, UPB1, TUBB6, CLMP, TST, CHL1, STK25, PRKAR2A, TOLLIP, APOD, ESAM, QSOX1, CRYM, AASDHPPT	88	1448	10057	1.57851	0.98759	1	1
GOTERM_CC_DIRECT	GO:0005737~cytoplasm	25	17.0068	0.047272	AHCTF1, DUSP16, PKD1, ELK4, RPS6KA3, TUBB6, SRR, LBH, PRKAR2A, PALM, PDLIM4, CAMK1D, HARBI1, FN1, ADAP1, FAM136A, TTC17, PER2, SULT1B1, TNIP2, STK25, NUP50, TOLLIP, NABP1, SRSF5	88	1984	10057	1.44007	0.99537	1	1
GOTERM_CC_DIRECT	GO:0005615~extracellular space	10	6.80272	0.0664644	TST, TNFSF15, FN1, APOD, QSOX1, TFPI, MTMR4, PCSK6, PLTP, TSKU	88	587	10057	1.94692	0.999516	1	1
GOTERM_BP_DIRECT	GO:0032496~response to lipopolysaccharide	3	2.04082	0.0753618	RPS6KA3, SRR, BDKRB1	78	53	8994	6.52685	1	1	1
GOTERM_MF_DIRECT	GO:0000287~magnesium ion binding	4	2.72109	0.0820252	RPS6KA3, GCLC, SRR, AASDHPPT	68	130	8532	3.86063	0.999951	1	1
GOTERM_BP_DIRECT	GO:0006807~nitrogen compound metabolic process	2	1.36054	0.0824282	UPB1, PKD1	78	10	8994	23.0615	1	1	1
GOTERM_CC_DIRECT	GO:0016323~basolateral plasma membrane	3	2.04082	0.0870051	ABCC4, PALM, PKD1	88	57	10057	6.01495	0.999959	1	1
GOTERM_BP_DIRECT	GO:0018149~peptide cross-linking	2	1.36054	0.0980903	FN1, F13A1	78	12	8994	19.2179	1	1	1

## Sheet: pink
Category	Term	Count	%	PValue	Genes	List Total	Pop Hits	Pop Total	Fold Enrichment	Bonferroni	Benjamini	FDR
GOTERM_CC_DIRECT	GO:0005587~collagen type IV trimer	4	2.32558	2.99209e-05	COL4A2, COL4A1, COL4A6, COL4A5	118	6	10057	56.8192	0.00319646	0.00320153	0.00320153
GOTERM_BP_DIRECT	GO:0006749~glutathione metabolic process	5	2.90698	7.38311e-05	GSTZ1, GSTO1, IDH1, MGST1, SOD1	112	19	8994	21.1325	0.0414243	0.0422314	0.0422314
KEGG_PATHWAY	gga04512:ECM-receptor interaction	8	4.65116	0.00012455	COL4A2, LAMA2, COL4A1, COL4A6, TNR, COL4A5, LAMC1, THBS1	69	73	4324	6.86758	0.00929835	0.00946582	0.00946582
KEGG_PATHWAY	gga01130:Biosynthesis of antibiotics	10	5.81395	0.00195494	GCDH, PYCRL, GOT1, CBS, IDH1, SHMT1, AMT, BPNT1, CMBL, ALDH9A1	69	182	4324	3.44322	0.136502	0.0534136	0.0534136
KEGG_PATHWAY	gga04510:Focal adhesion	10	5.81395	0.00210843	COL4A2, LAMA2, COL4A1, COL4A6, BCL2, TNR, COL4A5, FLNB, LAMC1, THBS1	69	184	4324	3.4058	0.146406	0.0534136	0.0534136
GOTERM_BP_DIRECT	GO:0001666~response to hypoxia	5	2.90698	0.00404247	EDNRA, LONP1, PLOD2, HSP90B1, LOXL2	112	53	8994	7.57581	0.901827	1	1
GOTERM_CC_DIRECT	GO:0005605~basal lamina	3	1.74419	0.00568137	LAMA2, COL4A5, NID1	118	10	10057	25.5686	0.456454	0.303953	0.303953
GOTERM_MF_DIRECT	GO:0005201~extracellular matrix structural constituent	4	2.32558	0.00797388	COL4A2, COL4A1, COL4A6, COL4A5	99	36	8532	9.57576	0.730977	1	1
KEGG_PATHWAY	gga01230:Biosynthesis of amino acids	5	2.90698	0.0118222	PYCRL, GOT1, CBS, IDH1, SHMT1	69	57	4324	5.49708	0.590144	0.224622	0.224622
GOTERM_CC_DIRECT	GO:0070062~extracellular exosome	27	15.6977	0.0143383	SCARB1, CPM, LAMA2, PLOD2, NID1, THBS1, HSP90B1, C9ORF58, CA4, ISOC1, FLNB, BPNT1, ST6GAL1, ST14, GOT1, GOLM1, HSPA4, SMURF1, H2AFZ, IDH1, RRAS2, NUTF2, CDC42BPA, SOD1, COL4A2, BLVRA, CREB5	118	1448	10057	1.58921	0.786754	0.5114	0.5114
GOTERM_MF_DIRECT	GO:0004364~glutathione transferase activity	3	1.74419	0.0158753	GSTZ1, GSTO1, MGST1	99	17	8532	15.2086	0.92752	1	1
GOTERM_BP_DIRECT	GO:0072593~reactive oxygen species metabolic process	3	1.74419	0.0181924	SESN1, BNIP3, BCL2	112	17	8994	14.1712	0.999973	1	1
GOTERM_MF_DIRECT	GO:0004720~protein-lysine 6-oxidase activity	2	1.16279	0.0228417	LOX, LOXL2	99	2	8532	86.1818	0.977393	1	1
GOTERM_MF_DIRECT	GO:0005507~copper ion binding	3	1.74419	0.0354912	LOX, SOD1, LOXL2	99	26	8532	9.94406	0.997332	1	1
GOTERM_BP_DIRECT	GO:0030823~regulation of cGMP metabolic process	2	1.16279	0.0365736	CBS, THBS1	112	3	8994	53.5357	1	1	1
GOTERM_BP_DIRECT	GO:0071230~cellular response to amino acid stimulus	3	1.74419	0.0463257	COL4A1, SESN1, COL4A6	112	28	8994	8.60395	1	1	1
GOTERM_CC_DIRECT	GO:0005739~mitochondrion	13	7.55814	0.0505176	FECH, GOT1, SMURF1, IDH1, AMT, G0S2, ACYP2, SOD1, GSTZ1, SLC25A39, C9H21ORF2, CRY2, BCL2	118	609	10057	1.81933	0.9961	1	1
GOTERM_BP_DIRECT	GO:0001558~regulation of cell growth	3	1.74419	0.0588967	HTRA3, IGFBP2, CRIM1	112	32	8994	7.52846	1	1	1
GOTERM_CC_DIRECT	GO:0005581~collagen trimer	3	1.74419	0.0591342	LOX, C1QTNF6, COL4A5	118	34	10057	7.52019	0.99853	1	1
GOTERM_BP_DIRECT	GO:0051131~chaperone-mediated protein complex assembly	2	1.16279	0.0602164	HSPA4, LONP1	112	5	8994	32.1214	1	1	1
GOTERM_BP_DIRECT	GO:0044206~UMP salvage	2	1.16279	0.0602164	UCK2, UPP2	112	5	8994	32.1214	1	1	1
KEGG_PATHWAY	gga00983:Drug metabolism - other enzymes	3	1.74419	0.0621649	UCK2, DPYD, UPP2	69	26	4324	7.23077	0.991881	0.944906	0.944906
GOTERM_CC_DIRECT	GO:0030173~integral component of Golgi membrane	3	1.74419	0.0686562	ACER2, ST6GAL1, ST3GAL5	118	37	10057	6.91044	0.999505	1	1
GOTERM_BP_DIRECT	GO:0030279~negative regulation of ossification	2	1.16279	0.0718213	SMURF1, BCL2	112	6	8994	26.7679	1	1	1
GOTERM_CC_DIRECT	GO:0031012~extracellular matrix	4	2.32558	0.0763962	CHADL, THBS1, SOD1, HSP90B1	118	85	10057	4.01077	0.999797	1	1
GOTERM_BP_DIRECT	GO:0003334~keratinocyte development	2	1.16279	0.0832841	FLNB, FOSL2	112	7	8994	22.9439	1	1	1
GOTERM_BP_DIRECT	GO:0006103~2-oxoglutarate metabolic process	2	1.16279	0.0832841	GOT1, IDH1	112	7	8994	22.9439	1	1	1
GOTERM_MF_DIRECT	GO:0030169~low-density lipoprotein particle binding	2	1.16279	0.0883137	SCARB1, THBS1	99	8	8532	21.5455	1	1	1
GOTERM_CC_DIRECT	GO:0005741~mitochondrial outer membrane	3	1.74419	0.0890508	MTX2, BNIP3, BCL2	118	43	10057	5.9462	0.999954	1	1
GOTERM_BP_DIRECT	GO:0001953~negative regulation of cell-matrix adhesion	2	1.16279	0.0946066	ACER2, THBS1	112	8	8994	20.0759	1	1	1

[truncated: 7 more sheets: purple, red, salmon, tan, turquoise, yellow, Sheet3]
